# Supplementary material for: Genomes of Gardnerella Strains Reveal an Abundance of Prophages within the Bladder Microbiome
Source: PLoS One. 2016 Nov 18;11(11):e0166757. doi: 10.1371/journal.pone.0166757 (PMC5115800; doi:10.1371/journal.pone.0166757)
Supplement: S1 Table — (XLSX) [file pone.0166757.s003.xlsx]

## Sheet: InAll4
Protein Name	G30-4	G26-12	Gv23-12	Gv18-4
(p)ppGpp synthetase	X	X	X	X
1,4-alpha-glucan branching enzyme	X	X	X	X
1,4-beta-N-acetylmuramidase	X		X	X
1,4-dihydroxy-X-naphthoate octaprenyltransferase	X	X
1,4-dihydroxy-X-naphthoate octaprenyltransferase, partial			X	X
16S rRNA (adenine(1518)-N(6)/adenine(1519)-N(6))-dimethyltransferase	X	X	X	X
16S rRNA (cytidine(140X)-X\'-O)-methyltransferase	X		X
16S rRNA (cytosine(140X)-N(4))-methyltransferase	X	X	X	X
16S rRNA (guanine(966)-N(X))-methyltransferase RsmD		X
16S rRNA (uracil(1498)-N(3))-methyltransferase	X	X	X	X
16S rRNA methyltransferase			X	X
16S rRNA methyltransferase G	X	X
16S rRNA processing protein RimM	X	X	X	X
1-acyl-sn-glycerol-3-phosphate acyltransferase		X
X,5-didehydrogluconate reductase			X	X
X3S rRNA (guanosine(XX51)-X\'-O)-methyltransferase RlmB	X	X	X	X
X-amino-4-hydroxy-6-hydroxymethyldihydropteridine diphosphokinase	X
X-dehydro-3-deoxygluconokinase	X	X	X	X
X-dehydropantoate X-reductase	X	X	X	X
X-deoxyribose-5-phosphate aldolase			X	X
X-hydroxyhepta-X,4-diene-1,7-dioate isomerase	X	X	X	X
X-keto-3-deoxygluconate permease			X
X-polyprenylphenol hydroxylase	X	X
30S ribosomal protein S1	X	X	X	X
30S ribosomal protein S10	X	X	X	X
30S ribosomal protein S11	X	X	X	X
30S ribosomal protein S1X	X	X	X	X
30S ribosomal protein S13	X	X	X	X
30S ribosomal protein S14			X	X
30S ribosomal protein S14 type Z	X	X
30S ribosomal protein S15	X	X	X	X
30S ribosomal protein S16	X	X	X	X
30S ribosomal protein S17	X	X	X	X
30S ribosomal protein S18	X	X	X	X
30S ribosomal protein S19	X	X	X	X
30S ribosomal protein SX	X	X	X	X
30S ribosomal protein SX0	X	X	X	X
30S ribosomal protein S3	X	X	X	X
30S ribosomal protein S4	X	X	X	X
30S ribosomal protein S5	X	X	X	X
30S ribosomal protein S6	X	X	X	X
30S ribosomal protein S7	X	X	X	X
30S ribosomal protein S8	X	X	X	X
30S ribosomal protein S9	X	X	X	X
3-dehydroquinate dehydratase	X		X
3-dehydroquinate synthase	X	X	X	X
3-deoxy-7-phosphoheptulonate synthase		X	X	X
3-ketoacyl-CoA thiolase	X	X
3-oxoacyl-ACP reductase			X	X
3-phosphoshikimate 1-carboxyvinyltransferase	X	X	X	X
4-alpha-glucanotransferase	X	X	X	X
4-hydroxybutyrate dehydrogenase	X	X	X	X
5-(carboxyamino)imidazole ribonucleotide mutase	X	X	X	X
5-(carboxyamino)imidazole ribonucleotide synthase	X	X	X	X
5\'-methylthioadenosine nucleosidase	X	X	X	X
50S ribosomal protein L1	X	X	X	X
50S ribosomal protein L10	X	X	X	X
50S ribosomal protein L11	X	X	X	X
50S ribosomal protein L13	X	X	X	X
50S ribosomal protein L14	X	X	X	X
50S ribosomal protein L15	X	X	X	X
50S ribosomal protein L16	X	X	X	X
50S ribosomal protein L17	X	X	X	X
50S ribosomal protein L18	X	X	X	X
50S ribosomal protein L19	X	X	X	X
50S ribosomal protein LX	X	X	X	X
50S ribosomal protein LX0	X	X	X	X
50S ribosomal protein LX1	X	X	X	X
50S ribosomal protein LXX	X	X	X	X
50S ribosomal protein LX3	X	X	X	X
50S ribosomal protein LX4	X	X	X	X
50S ribosomal protein LX5/general stress protein Ctc	X	X	X	X
50S ribosomal protein LX7	X	X	X	X
50S ribosomal protein LX8	X	X	X	X
50S ribosomal protein LX9	X	X	X	X
50S ribosomal protein L3	X	X	X	X
50S ribosomal protein L30	X	X	X	X
50S ribosomal protein L31	X	X	X	X
50S ribosomal protein L3X	X	X	X	X
50S ribosomal protein L33	X	X		X
50S ribosomal protein L34	X	X	X	X
50S ribosomal protein L35	X	X	X	X
50S ribosomal protein L4	X	X	X	X
50S ribosomal protein L5	X	X	X	X
50S ribosomal protein L6	X	X	X	X
50S ribosomal protein L7/L1X	X	X	X	X
50S ribosomal protein L9	X	X	X	X
5-methyltetrahydropteroyltriglutamate--homocysteine S-methyltransferase	X	X	X	X
5-methylthioadenosine nucleosidase			X	X
6-phosphogluconate dehydrogenase (decarboxylating)			X	X
6-phosphogluconolactonase	X	X	X	X
9-O-acetyl-N-acetylneuraminate esterase		X
AAA family ATPase	X	X	X	X
ABC transporter	X	X	X	X
ABC transporter ATP-binding protein	X	X	X	X
ABC transporter ATP-binding protein, partial			X	X
ABC transporter permease	X	X	X	X
ABC transporter permease, partial		X	X	X
ABC transporter substrate-binding protein	X	X	X	X
ABC transporter substrate-binding protein, partial	X		X	X
ABC-F type ribosomal protection protein Msr(D)	X
abortive infection protein	X	X
AbrB family transcriptional regulator				X
acetate kinase	X	X	X	X
acetolactate synthase	X	X	X	X
acetyl-CoA acetyltransferase			X	X
acetylesterase	X	X	X	X
AcrR family transcriptional regulator		X	X
acyl-phosphate glycerol 3-phosphate acyltransferase	X		X	X
acyl-phosphate glycerol 3-phosphate acyltransferase, partial	X
acyltransferase	X	X	X	X
addiction module antitoxin		X	X	X
addiction module antitoxin RelB			X
addiction module killer protein		X
addiction module protein		X
addiction module toxin RelE		X	X	X
addiction module toxin RelE, partial	X
addiction module toxin, RelE/StbE family		X
addiction module toxin, Txe/YoeB family protein				X
adenine glycosylase	X	X
adenine phosphoribosyltransferase	X	X
adenine phosphoribosyltransferase, partial			X
adenylate kinase	X	X	X	X
adenylosuccinate lyase	X	X	X
adenylosuccinate lyase, partial				X
adenylosuccinate synthase	X	X	X	X
ADP-ribosylglycohydrolase		X
AI-XE family transporter	X	X	X	X
alanine racemase	X	X	X	X
alanine--tRNA ligase	X	X	X	X
aldo/keto reductase	X	X	X	X
aldose 1-epimerase				X
aldose epimerase			X
alkyl hydroperoxide reductase subunit F	X	X	X
alkyl hydroperoxide reductase subunit F, partial				X
allantoate amidohydrolase		X
allantoin permease	X	X
allantoinase	X	X
alpha/beta hydrolase				X
alpha-amylase	X	X	X	X
alpha-glucosidase	X	X	X
alpha-glucosidase, partial				X
alpha-glycosidase			X	X
alpha-L-fucosidase			X	X
alpha-mannosidase			X
alpha-mannosidase, partial				X
alveolysin			X	X
amidase	X	X	X	X
amidohydrolase	X	X	X	X
amidophosphoribosyltransferase	X	X	X
amino acid ABC transporter substrate-binding protein	X	X	X	X
amino acid permease	X	X	X	X
amino acid transporter	X	X	X	X
aminoacyl-tRNA deacylase	X	X	X	X
aminoacyl-tRNA hydrolase	X	X	X	X
aminoglycoside phosphotransferase			X	X
aminopeptidase	X	X	X	X
aminopeptidase N	X	X	X	X
aminotransferase	X	X	X	X
aminotransferase, partial	X	X
ammonia transporter	X	X	X	X
AMP-binding protein	X	X	X	X
anaerobic ribonucleoside triphosphate reductase	X	X	X
anaerobic ribonucleoside-triphosphate reductase				X
anaerobic ribonucleoside-triphosphate reductase activating protein	X	X	X	X
anchored repeat ABC transporter, substrate-binding protein	X	X	X	X
anchored repeat-type ABC transporter ATP-binding subunit	X	X	X	X
anchored repeat-type ABC transporter permease subunit	X	X	X	X
anion transporter	X	X
anion transporter, partial				X
antirepressor	X
antitoxin HicB				X
aquaporin	X	X	X	X
AraC family transcriptional regulator	X			X
arginine ABC transporter ATP-binding protein	X		X
arginine repressor	X	X	X	X
arginine--tRNA ligase	X	X	X	X
argininosuccinate lyase	X	X	X	X
argininosuccinate synthase	X	X	X	X
arylsulfatase	X	X
AsnC family transcriptional regulator	X	X	X	X
asparagine synthase (glutamine-hydrolyzing)		X
asparagine synthetase B	X
asparaginyl/glutamyl-tRNA amidotransferase subunit C	X	X	X	X
aspartate aminotransferase	X	X	X	X
aspartate carbamoyltransferase	X	X	X	X
aspartate kinase			X	X
aspartate racemase	X	X
aspartate-semialdehyde dehydrogenase	X	X	X	X
aspartate--tRNA ligase	X	X	X	X
aspartokinase	X	X	X	X
aspartyl/glutamyl-tRNA amidotransferase subunit A	X	X	X	X
aspartyl/glutamyl-tRNA amidotransferase subunit B	X	X	X	X
ATP synthase F0 subunit A		X
ATP synthase F0 subunit C	X	X	X	X
ATP synthase F1 subunit delta	X		X	X
ATP synthase F1 subunit epsilon	X	X	X	X
ATP synthase subunit alpha	X	X	X
ATPase		X	X	X
ATPase AAA	X	X	X	X
ATPase P	X	X	X	X
ATPase, partial	X	X	X	X
ATP-binding protein	X	X	X	X
ATP-dependent chaperone ClpB	X	X	X	X
ATP-dependent Clp protease ATP-binding subunit ClpC	X	X	X	X
ATP-dependent Clp protease proteolytic subunit	X	X	X	X
ATP-dependent DNA helicase	X	X	X	X
ATP-dependent DNA helicase PcrA	X	X	X	X
ATP-dependent DNA helicase RecG	X	X	X	X
ATP-dependent DNA helicase RecG, partial				X
ATP-dependent endonuclease	X	X	X	X
ATP-dependent endonuclease, partial	X
ATP-dependent RNA helicase HrpA	X	X	X	X
bacitracin ABC transporter ATP-binding protein			X
beta-carotene 15,15\'-monooxygenase	X	X
beta-carotene 15,15\'-monooxygenase, partial				X
beta-D-galactosidase				X
beta-galactosidase				X
beta-phosphoglucomutase			X	X
beta-xylosidase, partial			X
bifunctional acetaldehyde-CoA/alcohol dehydrogenase	X	X	X	X
bifunctional glutamine-synthetase adenylyltransferase/deadenyltransferase	X	X	X	X
bifunctional hydroxymethylpyrimidine kinase/phosphomethylpyrimidine kinase	X	X	X	X
bifunctional methylenetetrahydrofolate dehydrogenase/methenyltetrahydrofolate cyclohydrolase	X	X	X	X
bifunctional N-acetylglucosamine-1-phosphate uridyltransferase/glucosamine-1-phosphate acetyltransferase		X
bifunctional phosphoribosylaminoimidazolecarboxamide formyltransferase/IMP cyclohydrolase		X	X
bifunctional phosphoribosylaminoimidazolecarboxamide formyltransferase/IMP cyclohydrolase, partial				X
bifunctional phosphoribosylaminoimidazolecarboxamide formyltransferase/inosine monophosphate cyclohydrolase	X
bifunctional riboflavin kinase/FMN adenylyltransferase	X	X	X	X
biotin-	X	X
biotin biosynthesis protein BioY	X		X	X
biotin transporter BioY		X
branched chain amino acid aminotransferase	X	X		X
branched-chain amino acid ABC transporter permease			X
branched-chain amino acid aminotransferase			X
branched-chain amino acid transport system II carrier protein, partial		X
branched-chain amino acid transporter	X		X	X
CAAX amino protease	X		X
CAAX protease		X		X
cadmium resistance protein CadD, partial				X
cadmium resistance transporter family protein			X
camphor resistance protein CrcB			X
capsid protein	X			X
carbamoyl phosphate synthase large subunit	X	X	X	X
carbamoyl phosphate synthase small subunit	X	X	X	X
carbonate dehydratase	X	X	X	X
carboxylate--amine ligase	X	X	X	X
carboxypeptidase	X	X	X	X
CarD family transcriptional regulator		X	X	X
CarD family transcriptional regulator, partial	X
cation diffusion facilitator family transporter	X	X
cation diffusion facilitator transporter			X	X
CCA tRNA nucleotidyltransferase	X	X	X	X
CDP-diacylglycerol--glycerol-3-phosphate 3-phosphatidyltransferase	X	X	X	X
CDP-diacylglycerol--glycerol-3-phosphate 3-phosphatidyltransferase, partial			X	X
CDP-diglyceride synthetase		X	X
cell division ATP-binding protein FtsE	X	X	X	X
cell division protein	X	X	X	X
cell division protein DivIVA	X	X	X	X
cell division protein FtsJ	X	X
cell division protein FtsJ, partial			X	X
cell division protein FtsK	X	X
cell division protein FtsK, partial			X	X
cell division protein FtsQ	X	X	X	X
cell division protein FtsW	X	X	X	X
cell division protein FtsW, partial	X	X
cell division protein FtsX	X	X	X
cell division protein FtsX, partial				X
cell division protein FtsZ	X	X	X	X
cell division protein SepF	X	X	X	X
cell filamentation protein Fic	X	X	X	X
cell surface protein	X	X	X	X
cell surface protein, partial			X
cell wall-binding protein, partial			X	X
CHAP domain-containing protein	X		X	X
chemotaxis protein	X	X	X	X
chorismate mutase	X	X	X	X
chorismate synthase	X	X	X	X
chromosomal replication initiation protein DnaA	X
chromosomal replication initiation protein DnaA, partial		X
chromosome condensation protein CrcB	X	X	X	X
chromosome partitioning ATPase	X	X	X	X
chromosome partitioning protein	X	X	X	X
chromosome partitioning protein ParB	X	X		X
chromosome partitioning protein ParB, partial			X
citrate transporter			X
class C sortase	X	X	X	X
class E sortase	X	X	X	X
class II fructose-bisphosphate aldolase	X	X	X	X
ClC family H(+)/Cl(-) exchange transporter	X	X	X	X
cobalt ABC transporter ATP-binding protein	X	X	X	X
cobalt ABC transporter permease			X	X
cobalt ABC transporter permease, partial				X
cobalt transporter			X	X
cobalt transporter, partial			X	X
co-chaperone GroES	X	X	X	X
cold-shock protein		X	X	X
collagen-binding protein			X	X
competence protein	X	X
competence protein ComEA	X	X
competence protein ComEC	X	X
conjugal transfer protein, partial				X
copper oxidase	X	X	X	X
coproporphyrinogen III oxidase	X	X	X	X
CRISPR-associated endonuclease CasX				X
CRISPR-associated protein				X
Cro/Cl family transcriptional regulator	X
crossover junction endodeoxyribonuclease RuvC			X	X
Crp/Fnr family transcriptional regulator	X	X	X	X
CTP synthase				X
CTP synthetase	X	X	X
cupin			X	X
cysteine desulfurase	X	X	X	X
cysteine synthase A	X	X	X	X
cysteine--tRNA ligase	X	X	X	X
cytidine deaminase		X	X
cytosine deaminase			X	X
D-alanine--D-alanine ligase A	X	X	X	X
D-alanyl-D-alanine carboxypeptidase			X	X
damage-inducible protein	X
damage-inducible protein CinA			X	X
dCTP deaminase				X
DEAD/DEAH box helicase	X	X	X	X
DEAD/DEAH box helicase, partial				X
death-on-curing protein			X
DeoR family transcriptional regulator	X	X	X	X
deoxycytidine triphosphate deaminase	X	X	X
deoxyguanosinetriphosphate triphosphohydrolase	X	X	X	X
deoxyribonuclease	X	X	X	X
deoxyribonucleoside regulator, partial			X	X
deoxyuridine 5\'-triphosphate nucleotidohydrolase	X	X	X	X
dephospho-CoA kinase	X	X	X	X
diacylglycerol kinase	X	X	X	X
diadenosine tetraphosphatase	X	X
dihydrodipicolinate synthase family protein			X	X
dihydrodipicolinate synthase family protein, partial				X
dihydrofolate reductase			X	X
dihydrofolate synthase	X	X	X	X
dihydroneopterin aldolase				X
dihydroorotase	X	X	X	X
dihydroorotate dehydrogenase	X		X	X
dihydroorotate dehydrogenase (quinone)	X		X	X
dihydroorotate dehydrogenase X		X
dihydroorotate dehydrogenase B catalytic subunit		X
dihydropteroate synthase		X
dihydropteroate synthase, partial	X
dipeptidase	X	X	X	X
diphosphomevalonate decarboxylase	X	X	X	X
disulfide bond formation protein DsbA		X		X
disulfide bond formation protein DsbA, partial	X
division/cell wall cluster transcriptional repressor MraZ	X	X	X	X
DivIVA domain-containing protein	X	X	X	X
DNA (cytosine-5-)-methyltransferase	X	X		X
DNA damage-inducible protein				X
DNA gyrase subunit A	X	X		X
DNA gyrase subunit A, partial			X
DNA gyrase subunit B		X
DNA helicase	X
DNA helicase II	X	X	X
DNA helicase UvrD		X	X	X
DNA helicase UvrD, partial	X
DNA ligase (NAD(+)) LigA	X	X	X	X
DNA methylase	X
DNA methylase, partial				X
DNA mismatch repair protein MutH		X
DNA mismatch repair protein MutT	X	X	X	X
DNA polymerase III subunit alpha	X	X	X	X
DNA polymerase III subunit beta	X		X
DNA polymerase III subunit beta, partial		X
DNA polymerase III subunit delta	X	X	X
DNA polymerase III subunit delta\'	X	X	X	X
DNA polymerase III subunit epsilon	X	X	X	X
DNA polymerase III, subunit gamma and tau	X	X	X	X
DNA polymerase IV	X	X	X	X
DNA primase	X	X	X	X
DNA protecting protein DprA	X
DNA protecting protein DprA, partial		X
DNA recombination/repair protein RecA	X		X	X
DNA repair ATPase	X		X	X
DNA repair protein	X	X
DNA repair protein HhH-GPD			X
DNA repair protein RadA	X	X	X	X
DNA repair protein RecN	X	X	X	X
DNA repair protein RecO	X	X	X
DNA repair protein RecO, partial				X
DNA starvation/stationary phase protection protein	X	X	X
DNA topoisomerase I	X	X	X	X
DNA topoisomerase IV		X	X	X
DNA topoisomerase IV subunit B	X	X	X	X
DNA topoisomerase IV, partial	X
DNA/RNA helicase, partial	X
DNA-binding protein	X	X	X	X
DNA-binding protein WhiA	X	X
DNA-binding protein WhiA, partial			X	X
DNA-binding response regulator	X	X	X	X
DNA-binding response regulator, partial	X		X
DNA-damage-inducible protein J	X
DNA-directed RNA polymerase sigma-70 factor				X
DNA-directed RNA polymerase subunit alpha	X	X	X	X
DNA-directed RNA polymerase subunit beta	X	X	X	X
DNA-directed RNA polymerase subunit beta\'	X	X	X	X
DNA-directed RNA polymerase subunit omega	X	X	X	X
D-ribose ABC transporter substrate-binding protein		X	X	X
D-ribose pyranase			X
DSBA oxidoreductase		X	X
dTDP-4-dehydrorhamnose reductase				X
dTDP-glucose 4,6-dehydratase	X	X	X
dTMP kinase	X	X	X	X
DUFX178 domain-containing protein, partial				X
DUF3017 domain-containing protein				X
DUF4X35 domain-containing protein		X
DUF4314 domain-containing protein	X			X
DUF443X domain-containing protein			X	X
DUF4838 domain-containing protein				X
DUF486X domain-containing protein			X	X
ECF transporter S component		X
ectoine/hydroxyectoine ABC transporter ATP-binding protein EhuA		X		X
elongation factor 4		X	X	X
elongation factor 4, partial	X
elongation factor G	X	X	X	X
elongation factor P	X	X	X	X
elongation factor Ts	X		X	X
elongation factor Tu	X	X
elongation factor Tu, partial			X
endonuclease	X	X	X	X
endonuclease III	X	X	X	X
endonuclease VII	X	X
endonuclease, partial		X		X
energy-dependent translational throttle protein EttA	X	X	X	X
EpsQ protein			X	X
esterase	X	X	X	X
excinuclease ABC subunit A	X	X	X
excinuclease ABC subunit A, partial				X
excinuclease ABC subunit B	X	X	X	X
excinuclease ABC subunit C	X	X	X
exodeoxyribonuclease III	X	X	X	X
exodeoxyribonuclease V	X			X
exodeoxyribonuclease VII large subunit	X	X	X	X
exodeoxyribonuclease VII small subunit	X	X	X
exonuclease		X	X
exopolyphosphatase	X	X	X	X
F0F1 ATP synthase subunit A	X		X	X
F0F1 ATP synthase subunit alpha				X
F0F1 ATP synthase subunit B	X	X	X	X
F0F1 ATP synthase subunit beta	X	X	X	X
F0F1 ATP synthase subunit delta		X
F0F1 ATP synthase subunit gamma	X	X	X	X
ferredoxin	X	X	X	X
Fe-S cluster assembly ATPase SufC	X
Fe-S cluster assembly protein SufB	X	X	X	X
Fe-S cluster assembly protein SufD	X	X	X	X
FHA domain-containing protein	X	X	X	X
flavin-nucleotide-binding protein	X	X	X
FmdB family transcriptional regulator		X
FMN-binding protein	X		X	X
formate acetyltransferase	X	X	X	X
formate--tetrahydrofolate ligase	X	X	X	X
fructosamine kinase	X	X	X	X
fructose X,6-bisphosphatase			X
fructose-X,6-bisphosphatase	X	X		X
fuconate dehydratase			X	X
fucose isomerase			X	X
fused dTDP-4-keto-L-rhamnose reductase and dTDP-4-keto-6-deoxyglucose-3,5-epimerase enzyme involved			X
G5 domain protein				X
GA module		X	X	X
GA module, partial	X
galactokinase			X	X
galactose-1-phosphate uridylyltransferase			X	X
gamma-aminobutyrate permease	X	X	X	X
gamma-glutamyl-phosphate reductase			X
glucohydrolase	X	X	X	X
gluconate transporter			X	X
glucosamine-6-phosphate deaminase			X	X
glucose-1-phosphate thymidylyltransferase			X	X
glucose-6-phosphate dehydrogenase	X	X	X	X
glucose-6-phosphate isomerase	X	X	X	X
glutamate 5-kinase	X	X	X	X
glutamate ABC transporter ATP-binding protein	X
glutamate ligase	X	X	X	X
glutamate racemase	X	X		X
glutamate racemase, partial			X
glutamate synthase	X	X	X	X
glutamate-5-semialdehyde dehydrogenase	X	X
glutamate--tRNA ligase	X	X	X	X
glutamine amidotransferase	X	X	X	X
glutamine amidotransferase subunit PdxT	X	X	X	X
glutamine--fructose-6-phosphate aminotransferase	X	X	X	X
glutamine-hydrolyzing GMP synthase		X
glycerol-3-phosphate acyltransferase		X
glycerol-3-phosphate dehydrogenase	X		X	X
glycine oxidase ThiO	X	X	X	X
glycine--tRNA ligase	X	X	X	X
glycogen debranching enzyme	X
glycogen debranching enzyme GlgX		X	X	X
glycogen phosphorylase	X	X	X	X
glycosidase	X	X
glycoside hydrolase	X		X
glycosyl hydrolase		X		X
glycosyl hydrolase family X			X	X
glycosyl hydrolase family X5	X
glycosyl hydrolase family 31			X	X
glycosyl hydrolase, partial				X
glycosyl transferase	X	X	X	X
glycosyl transferase family X	X
glycosyl transferase family 9	X	X
glycosyltransferase			X
GMP synthetase	X		X	X
GNAT family acetyltransferase	X	X	X	X
GNAT family acetyltransferase, partial			X
GntR family transcriptional regulator	X	X	X	X
GTP pyrophosphokinase		X
GTPase Era	X	X	X	X
GTPase HflX	X	X
GTPase ObgE	X	X	X	X
GTP-binding protein	X		X	X
GTP-binding protein TypA		X
GTP-binding protein YchF	X	X	X	X
guanine permease	X	X	X	X
guanosine monophosphate reductase	X		X	X
guanylate kinase	X	X	X	X
HAD family hydrolase	X	X	X	X
HAD family hydrolase, partial	X	X
haloacid dehalogenase	X	X	X	X
head-tail adaptor protein	X			X
heat-inducible transcriptional repressor HrcA	X	X	X	X
heat-shock protein HtpX			X	X
helicase	X	X		X
hemolysin activation protein	X	X
hexulose-6-phosphate isomerase			X
histidine kinase	X		X	X
histidine phosphatase	X	X
histidine triad nucleotide-binding protein	X	X	X	X
histidine--tRNA ligase	X	X	X	X
histidinol-phosphate transaminase	X	X
histone acetyltransferase	X		X	X
HNH endonuclease	X
holin	X			X
Holliday junction ATP-dependent DNA helicase RuvA			X	X
Holliday junction DNA helicase	X		X
Holliday junction DNA helicase RuvA	X	X
Holliday junction DNA helicase RuvB	X	X	X	X
Holliday junction resolvase	X	X		X
homoserine dehydrogenase	X	X	X	X
homoserine kinase	X	X	X	X
homoserine O-succinyltransferase	X	X
hydrolase	X	X	X
hydrolase TatD		X		X
hydrolase, partial				X
hydroxyethylthiazole kinase	X	X	X	X
hydroxymethylglutaryl-CoA reductase, degradative	X	X	X	X
hydroxymethylglutaryl-CoA synthase	X	X	X	X
hypothetical protein	X	X	X	X
hypothetical protein, partial	X	X	X	X
hypoxanthine phosphoribosyltransferase	X	X	X	X
IMP dehydrogenase	X	X	X	X
inorganic pyrophosphatase	X	X	X	X
inosine 5-monophosphate dehydrogenase		X
inosine-uridine nucleoside N-ribohydrolase			X	X
inositol monophosphatase	X	X	X	X
inositol-3-phosphate synthase	X	X	X	X
integrase	X
integration host factor	X	X	X	X
iron ABC transporter ATP-binding protein	X
iron permease	X	X	X	X
isochorismatase	X	X	X	X
isoleucine--tRNA ligase	X	X	X	X
isoprenyl transferase	X	X	X	X
kinase	X	X	X	X
LacI family transcriptional regulator	X	X	X	X
lactaldehyde reductase			X	X
lantibiotic ABC transporter permease			X	X
lantibiotic lacticin-481		X
LemA family protein			X
LemA family protein, partial				X
leucine--tRNA ligase	X	X	X	X
levansucrase				X
L-fucose:H+ symporter permease			X	X
lipid II flippase MurJ		X	X
lipid II flippase MurJ, partial				X
lipopolysaccharide cholinephosphotransferase	X	X
lipopolysaccharide kinase		X
lipoprotein signal peptidase		X
L-lactate dehydrogenase	X	X	X	X
Lon protease	X	X
LPS kinase	X		X	X
L-ribulose-5-phosphate 4-epimerase, partial			X	X
L-serine ammonia-lyase	X	X		X
lysine--tRNA ligase	X	X	X	X
lysophospholipase			X
LysR family transcriptional regulator	X	X	X	X
lytic transglycosylase	X	X	X
LytR family transcriptional regulator	X		X	X
LytR family transcriptional regulator, partial		X
macrolide ABC transporter ATP-binding protein	X	X	X	X
macrolide ABC transporter substrate-binding protein	X	X	X	X
magnesium/cobalt efflux protein		X
major intrinsic protein	X	X	X
MarR family transcriptional regulator	X	X
MATE family efflux transporter	X	X	X	X
mechanosensitive ion channel protein MscL, partial	X
membrane protein	X	X	X	X
MerR family transcriptional regulator	X	X	X	X
metal ABC transporter substrate-binding protein		X
metal-independent alpha-mannosidase			X
metal-sulfur cluster biosynthetic enzyme	X	X		X
methicillin resistance protein			X	X
methionine ABC transporter permease	X	X	X	X
methionine adenosyltransferase	X	X	X	X
methionine sulfoxide reductase		X	X
methionine--tRNA ligase	X	X	X	X
methionyl-tRNA formyltransferase	X	X	X	X
methylenetetrahydrofolate reductase	X	X	X	X
methylmalonyl-CoA carboxyltransferase	X	X	X	X
methyltransferase	X	X	X	X
mevalonate kinase	X	X	X	X
MFS transporter	X	X	X	X
molecular chaperone DnaJ	X	X	X	X
molecular chaperone DnaK	X	X	X	X
molecular chaperone GroEL	X	X	X	X
multidrug ABC transporter	X
multidrug ABC transporter ATP-binding protein	X	X	X	X
multidrug ABC transporter ATP-binding protein, partial	X			X
multidrug DMT transporter permease	X	X	X	X
multidrug DMT transporter permease, partial			X	X
myristoyl transferase			X	X
N(6)-L-threonylcarbamoyladenine synthase TsaD			X
N-acetylglucosamine kinase			X	X
N-acetylglucosamine-6-phosphate deacetylase			X	X
N-acetylglucosaminyltransferase	X	X	X	X
N-acyl-D-glucosamine X-epimerase			X	X
N-acylglucosamine-6-phosphate X-epimerase			X	X
NAD kinase	X	X	X	X
NAD+ synthase	X	X	X	X
NAD-dependent deacetylase	X	X	X	X
NADH oxidase	X	X	X	X
NADPH-dependent oxidoreductase	X	X	X	X
NagC family transcriptional regulator			X	X
nicotinate phosphoribosyltransferase	X		X	X
nicotinate-nicotinamide nucleotide adenylyltransferase	X		X	X
nicotinic acid mononucleotide adenylyltransferase		X
Nif3-like dinuclear metal center hexameric protein	X	X	X	X
nitrate reductase	X	X	X	X
nitroreductase	X	X	X	X
non-canonical purine NTP pyrophosphatase	X	X	X	X
NrdH-redoxin	X	X	X	X
nuclease	X			X
nucleoside hydrolase		X	X
nucleoside triphosphatase	X
nucleoside-diphosphate sugar epimerase			X	X
nucleotide exchange factor GrpE	X	X	X	X
nucleotide pyrophosphatase	X	X	X	X
nucleotidyltransferase			X
NUDIX hydrolase	X	X	X	X
O-acetylhomoserine aminocarboxypropyltransferase	X	X
oligoribonuclease	X	X	X	X
OpcA protein	X
orotate phosphoribosyltransferase	X	X	X	X
orotidine 5\'-phosphate decarboxylase	X	X	X	X
oxidoreductase		X	X	X
pantetheine-phosphate adenylyltransferase	X	X	X	X
pantothenate kinase			X	X
PAPX family phosphoesterase				X
penicillin amidase, partial			X
penicillin-binding protein	X	X	X	X
penicillin-binding protein, partial		X	X
peptidase	X	X	X	X
peptidase A8	X			X
peptidase C15			X	X
peptidase C69	X	X	X	X
peptidase M13	X	X	X	X
peptidase M15	X	X
peptidase MX3	X
peptidase M48	X	X
peptidase S9	X	X	X	X
peptidase, partial	X
peptide ABC transporter ATP-binding protein	X	X	X	X
peptide ABC transporter permease	X	X	X	X
peptide ABC transporter substrate-binding protein	X	X	X	X
peptide chain release factor 1	X	X	X	X
peptide chain release factor X	X	X	X	X
peptide deformylase	X	X	X	X
peptidoglycan-binding protein LysM		X
peptidyl-prolyl cis-trans isomerase	X		X	X
peptidylprolyl isomerase	X	X	X	X
permease	X	X	X	X
peroxiredoxin	X	X	X	X
PFL family protein	X			X
phage antirepressor				X
phage capsid protein	X
phage DNA packaging protein				X
phage major tail protein, phi13 family				X
phage portal protein	X			X
phage tail protein	X			X
phage tail tape measure protein	X			X
phage-associated protein		X
phenylalanine--tRNA ligase subunit alpha	X	X	X	X
phenylalanine--tRNA ligase subunit beta	X	X	X	X
phosphatase	X	X	X	X
phosphate ABC transporter ATP-binding protein	X	X	X	X
phosphate ABC transporter permease subunit PstC	X	X	X	X
phosphate ABC transporter substrate-binding protein PstS	X	X	X	X
phosphate ABC transporter, permease protein PstA	X	X	X	X
phosphate acetyltransferase	X	X	X	X
phosphate starvation-inducible protein PhoH	X	X	X	X
phosphate transport system regulatory protein PhoU	X	X	X	X
phosphatidate cytidylyltransferase	X			X
phospho-X-dehydro-3-deoxyheptonate aldolase	X
phosphoenolpyruvate carboxylase	X	X	X	X
phosphoenolpyruvate--protein phosphotransferase	X	X
phosphoesterase		X
phosphoesterase, partial	X	X
phosphoglucomutase, alpha-D-glucose phosphate-specific	X	X	X	X
phosphogluconate dehydrogenase (NADP(+)-dependent, decarboxylating)	X	X	X	X
phosphoglucosamine mutase	X	X	X	X
phosphoglycerate kinase	X	X	X	X
phosphoglycerate mutase	X	X	X	X
phosphoglyceromutase, partial	X
phosphohydrolase	X	X		X
phosphoketolase	X	X	X	X
phosphomannomutase		X	X	X
phosphomannomutase, partial	X
phospho-N-acetylmuramoyl-pentapeptide-transferase	X	X	X	X
phosphoprotein phosphatase				X
phosphoprotein phosphatase, partial		X
phosphopyruvate hydratase	X	X	X	X
phosphoribosylamine--glycine ligase	X	X	X	X
phosphoribosylaminoimidazolesuccinocarboxamide synthase	X	X	X	X
phosphoribosylformylglycinamidine cyclo-ligase	X	X	X	X
phosphoribosylformylglycinamidine synthase	X	X	X	X
phosphoribosylglycinamide formyltransferase X	X	X	X	X
phosphorylase	X	X	X	X
phosphoserine phosphatase SerB	X	X	X	X
phosphotransferase	X
phosphotyrosine protein phosphatase	X	X	X	X
pilus assembly protein	X	X	X	X
pilus assembly protein TadE	X	X	X	X
pilus assembly protein TadG	X	X
pilus biosynthesis protein		X
polynucleotide phosphorylase		X
polyphosphate glucokinase		X	X	X
polyphosphate glucokinase, partial	X
polyribonucleotide nucleotidyltransferase	X		X	X
potassium transporter Kup	X	X	X	X
prephenate dehydrogenase	X	X	X	X
preprotein translocase subunit SecA	X	X	X	X
preprotein translocase subunit SecE	X	X	X	X
preprotein translocase subunit SecG	X	X	X	X
preprotein translocase subunit SecY	X	X	X	X
preprotein translocase subunit YajC	X	X	X	X
prevent-host-death protein	X		X	X
primase				X
primosome assembly protein PriA	X	X
primosome assembly protein PriA, partial			X	X
proline iminopeptidase	X	X	X	X
proline--tRNA ligase	X	X	X	X
prolipoprotein diacylglyceryl transferase	X	X
prolipoprotein diacylglyceryl transferase, partial				X
protein-(glutamine-N5) methyltransferase, release factor-specific	X	X	X	X
protein, SNFX family	X
pseudouridine synthase		X
PTS ascorbate transporter subunit IIA	X	X
PTS ascorbate transporter subunit IIB	X
PTS ascorbate transporter subunit IIB, partial		X
PTS ascorbate transporter subunit IIC	X	X	X
PTS ascorbate transporter subunit IIC, partial	X	X		X
PTS cellobiose transporter subunit IIC				X
putative bactoprenol glucosyl transferase-like protein				X
pyridoxal biosynthesis lyase PdxS	X	X	X	X
pyroglutamyl-peptidase I	X		X
pyrroline-5-carboxylate reductase	X	X	X	X
pyruvate formate-lyase 1-activating enzyme	X	X	X	X
pyruvate kinase	X	X	X	X
Raf-like protein				X
raiA ribosome-associated inhibitor A	X	X	X	X
recombinase	X			X
recombinase RecA		X
recombinase RecX	X	X
recombinase XerC	X	X	X	X
recombination protein RecR	X	X	X	X
RecX family transcriptional regulator, partial			X	X
regulator	X		X	X
replicative DNA helicase	X	X	X	X
repressor LexA	X	X	X	X
resolvase		X		X
restriction endonuclease	X	X	X
restriction endonuclease subunit S		X
rhamnan synthesis protein F			X	X
rhomboid family intramembrane serine protease	X	X	X
ribokinase	X	X	X	X
ribonuclease D	X	X	X	X
ribonuclease G	X	X	X	X
ribonuclease H	X	X	X	X
ribonuclease HII	X	X	X	X
ribonuclease III	X	X	X	X
ribonuclease P protein component	X	X	X	X
ribonuclease PH	X	X	X	X
ribonucleoside hydrolase	X	X		X
ribonucleoside-diphosphate reductase subunit alpha	X
ribonucleotide reductase assembly protein NrdI	X	X	X	X
ribonucleotide-diphosphate reductase			X	X
ribonucleotide-diphosphate reductase subunit alpha		X
ribonucleotide-diphosphate reductase subunit beta	X	X	X	X
ribose ABC transporter	X	X
ribose ABC transporter permease	X	X	X
ribose-5-phosphate isomerase	X	X	X	X
ribose-phosphate pyrophosphokinase	X	X	X	X
ribosomal-protein-alanine N-acetyltransferase		X	X
ribosomal-protein-alanine N-acetyltransferase RimI	X			X
ribosome biogenesis GTPase Der	X	X
ribosome recycling factor	X	X	X	X
ribosome silencing factor	X	X	X	X
ribosome-associated GTPase EngA			X	X
ribosome-binding factor A	X	X	X	X
ribosylpyrimidine nucleosidase			X
ribulose-phosphate 3-epimerase	X	X	X	X
RNA degradosome polyphosphate kinase	X	X	X	X
RNA methyltransferase	X	X	X	X
RNA polymerase sigma factor	X	X
RNA polymerase subunit sigma	X	X
RNA polymerase subunit sigma-X4				X
RNA polymerase subunit sigma-70	X			X
RNA pseudouridine synthase	X	X	X	X
RNA-binding protein	X	X	X	X
RNase adaptor protein RapZ	X	X	X	X
RNase J family beta-CASP ribonuclease	X	X	X	X
ROK family protein, partial			X	X
Rossman fold protein, TIGR00730 family	X	X	X	X
RrfX family transcriptional regulator	X	X	X	X
rRNA (cytidine-X\'-O-)-methyltransferase		X		X
rRNA maturation RNase YbeY	X	X	X	X
rRNA methyltransferase	X	X
SX6 family signal peptidase			X	X
S-adenosyl-L-homocysteine hydrolase			X	X
S-adenosylmethionine synthetase	X	X
S-adenosylmethionine synthetase, partial				X
sensor histidine kinase	X	X	X	X
septation inhibitor protein	X	X	X	X
septum formation inhibitor Maf			X
septum formation initiator		X	X	X
septum formation initiator, partial	X
septum formation protein Maf	X	X		X
ser/threonine protein phosphatase			X
serine acetyltransferase	X		X	X
serine dehydratase			X
serine protease	X	X	X	X
serine protease, partial	X	X
serine recombinase	X
serine/threonine protein kinase	X	X	X	X
serine/threonine protein kinase, partial	X
serine/threonine protein phosphatase	X	X		X
serine/threonine transporter SstT	X	X	X	X
serine--tRNA ligase	X	X	X	X
serralysin	X	X	X	X
shikimate 5-dehydrogenase			X
shikimate dehydrogenase	X	X
shikimate kinase			X	X
sialidase			X
sialidase, partial				X
signal peptidase I	X	X
signal peptidase II			X
signal recognition particle protein	X	X	X	X
signal recognition particle-docking protein FtsY	X	X	X	X
silent information regulator protein SirX			X
silent information regulator protein SirX, partial				X
single-strand-binding family protein				X
single-stranded DNA-binding protein	X	X	X	X
site-specific DNA-methyltransferase		X
site-specific tyrosine recombinase XerD	X	X
sodium:proton antiporter	X	X	X	X
sodium:proton antiporter, partial		X
S-ribosylhomocysteinase		X
S-ribosylhomocysteine lyase	X		X	X
SsrA-binding protein	X	X	X	X
subtype II CRISPR-associated endonuclease Cas1				X
succinate dehydrogenase	X	X	X	X
succinate dehydrogenase, partial	X	X	X	X
SUF system NifU family Fe-S cluster assembly protein	X	X	X
SUF system NifU family Fe-S cluster assembly protein, partial				X
sugar ABC transporter	X	X
sugar ABC transporter ATPase	X	X
sugar ABC transporter ATP-binding protein	X	X	X	X
sugar ABC transporter permease	X	X	X	X
sugar ABC transporter permease, partial			X
sugar ABC transporter substrate-binding protein	X		X	X
sugar kinase			X	X
sugar translocase	X	X	X	X
sugar-binding protein			X
sulfonate ABC transporter permease	X	X	X	X
Tat pathway signal sequence domain protein				X
TatD family hydrolase	X
TenA family transcriptional regulator				X
terminase	X			X
TetR family transcriptional regulator			X
tetratricopeptide repeat protein				X
thiamine biosynthesis protein ApbE	X	X	X	X
thiamine biosynthesis protein ThiF	X	X	X	X
thiamine biosynthesis protein ThiS	X	X	X	X
thiamine pyrophosphokinase	X	X	X	X
thiamine-phosphate diphosphorylase			X	X
thiamine-phosphate phosphorylase		X	X	X
thiamine-phosphate pyrophosphorylase	X
thiazole synthase	X	X	X	X
thiol reductase thioredoxin	X	X	X
thiol-activated cytolysin		X
thiol-activated cytolysin vaginolysin	X
thioredoxin	X	X	X	X
thioredoxin-disulfide reductase	X	X	X	X
threonine synthase		X	X	X
threonine transporter RhtB	X	X	X	X
threonine--tRNA ligase	X	X	X	X
threonylcarbamoyl-AMP synthase		X
thymidine phosphorylase				X
thymidylate synthase	X	X	X	X
TIGR03943 family protein			X
TMX domain protein				X
toxin		X		X
toxin HicA			X	X
toxin of the YoeB-YefM toxin-antitoxin system	X
toxin-antitoxin system protein	X	X	X	X
transaldolase	X	X	X	X
transcription antitermination factor NusB	X	X	X
transcription elongation factor GreA	X	X	X	X
transcription initiation factor IIF	X	X	X	X
transcription termination factor NusA	X	X	X	X
transcription termination factor Rho	X	X	X	X
transcription termination/antitermination factor NusG	X	X	X	X
transcriptional regulator	X	X	X	X
transcriptional regulator NrdR	X		X	X
transcriptional regulator, partial	X		X	X
transcriptional repressor	X	X	X	X
transcription-repair coupling factor	X
transketolase	X	X	X	X
translation elongation factor Ts		X
translation elongation factor Tu				X
translation factor Sua5	X		X	X
translation initiation factor IF-1	X	X	X	X
translation initiation factor IF-X	X	X	X	X
translation initiation factor IF-3	X	X	X	X
translation repressor RelB		X	X	X
transporter	X	X	X	X
triacylglycerol lipase	X	X	X	X
trigger factor	X	X	X	X
triose-phosphate isomerase	X	X	X	X
tRNA (adenosine(37)-N6)-dimethylallyltransferase MiaA	X	X	X	X
tRNA (guanine-N(7)-)-methyltransferase			X	X
tRNA (guanosine(37)-N1)-methyltransferase TrmD	X	X	X	X
tRNA (guanosine(46)-N7)-methyltransferase TrmB	X	X
tRNA (N6-adenosine(37)-N6)-threonylcarbamoyltransferase complex ATPase TsaE	X	X
tRNA dihydrouridine synthase DusB				X
tRNA glutamyl-Q synthetase	X	X	X	X
tRNA lysidine(34) synthetase TilS	X		X
tRNA N6-adenosine(37)-N6-threonylcarbamoyltransferase complex dimerization subunit TsaB	X	X	X	X
tRNA N6-adenosine(37)-threonylcarbamoyltransferase complex transferase subunit TsaD	X	X		X
tRNA pseudouridine(38,39,40) synthase TruA	X		X
tRNA pseudouridine(38-40) synthase				X
tRNA pseudouridine(55) synthase	X
tRNA pseudouridine(55) synthase TruB		X	X	X
tRNA threonylcarbamoyladenosine biosynthesis protein TsaE			X	X
tRNA(Ile)-lysidine synthetase		X		X
tRNA-dihydrouridine synthase	X	X	X
tRNA-guanine(34) transglycosylase	X	X	X	X
tRNA-specific adenosine deaminase	X	X	X	X
tryptophan synthase subunit beta	X	X
tryptophan--tRNA ligase	X	X	X	X
two-component sensor histidine kinase	X	X	X	X
two-component sensor histidine kinase, partial			X	X
two-component system response regulator	X	X	X	X
type X isopentenyl-diphosphate Delta-isomerase	X	X
type X isopentenyl-diphosphate Delta-isomerase, partial			X	X
type I glutamate--ammonia ligase	X	X	X	X
type I glyceraldehyde-3-phosphate dehydrogenase	X	X	X	X
type I methionyl aminopeptidase	X	X	X	X
type I polyketide synthase	X	X	X	X
type I pullulanase	X	X	X	X
type I restriction endonuclease subunit S				X
type I restriction-modification system subunit M		X
type II 3-dehydroquinate dehydratase		X		X
type II secretion system protein precursor				X
type II/IV secretion system protein				X
type III pantothenate kinase	X	X
type VII secretion protein	X	X	X
tyrosine recombinase XerD			X	X
tyrosine--tRNA ligase	X	X	X	X
UDP-galactopyranose mutase	X	X	X	X
UDP-glucose 4-epimerase GalE	X	X	X	X
UDP-N-acetylenolpyruvoylglucosamine reductase		X	X	X
UDP-N-acetylenolpyruvoylglucosamine reductase, partial	X
UDP-N-acetylglucosamine 1-carboxyvinyltransferase	X	X	X	X
UDP-N-acetylglucosamine diphosphorylase/glucosamine-1-phosphate N-acetyltransferase	X		X	X
UDP-N-acetylglucosamine--N-acetylmuramyl-(pentapeptide) pyrophosphoryl-undecaprenol N-acetylglucosamine transferase	X	X	X	X
UDP-N-acetylmuramate--L-alanine ligase	X	X	X	X
UDP-N-acetylmuramoylalanine--D-glutamate ligase	X	X	X	X
UDP-N-acetylmuramoylalanyl-D-glutamate--X, 6-diaminopimelate ligase			X
UDP-N-acetylmuramoyl-L-alanyl-D-glutamate--X,6-diaminopimelate ligase	X	X		X
UDP-N-acetylmuramoyl-tripeptide--D-alanyl-D-alanine ligase	X	X	X
UDP-N-acetylmuramoyl-tripeptide--D-alanyl-D-alanine ligase, partial				X
UDP-N-acetylmuramyl peptide synthase, partial				X
UMP kinase	X	X	X	X
undecaprenyl-phosphate alpha-N-acetylglucosaminyl 1-phosphate transferase	X	X	X	X
universal stress protein	X	X	X	X
uracil phosphoribosyltransferase	X	X	X	X
uracil-DNA glycosylase	X	X
UTP--glucose-1-phosphate uridylyltransferase	X	X
valine--tRNA ligase	X	X	X	X
virulence protein				X
VWA domain-containing protein	X	X	X	X
WhiB family transcriptional regulator	X	X	X	X
WYL domain-containing protein	X	X	X	X
Xaa-Pro aminopeptidase	X	X	X	X
xanthine phosphoribosyltransferase	X	X	X	X
XRE family transcriptional regulator	X		X	X
xylulokinase			X	X
YggS family pyridoxal phosphate enzyme	X	X	X	X
YigZ family protein	X	X
zinc ABC transporter permease	X	X	X	X
zinc ABC transporter permease, partial	X
zinc ABC transporter substrate-binding protein	X	X	X
zinc ribbon domain-containing protein	X
zinc-dependent alcohol dehydrogenase			X	X
Zn-dependent hydrolase	X
