# Supplementary material for: Genomes of Gardnerella Strains Reveal an Abundance of Prophages within the Bladder Microbiome
Source: PLoS One. 2016 Nov 18;11(11):e0166757. doi: 10.1371/journal.pone.0166757 (PMC5115800; doi:10.1371/journal.pone.0166757)
Supplement: S2 Table — (XLSX) [file pone.0166757.s004.xlsx]

## Sheet: Virulence Genes
Glycosyltransferases (biofilm formation)
Gv 18-4	Gv 23-12	G 26-12	G 30-4	function
		X	X	A/G-specific adenine glycosylase (EC 3.2.2.-)
X	X	X	X	glycosyl transferase, group 1 family protein
		X		Glycosyl transferase, group 2 family protein
X	X	X	X	Glycosyltransferase
X	X			Glycosyltransferase (EC 2.4.1.-)
X	X	X	X	Multimodular transpeptidase-transglycosylase (EC 2.4.1.129) (EC 3.4.-.-)
X	X	X	X	probable glycosyltransferase
X	X	X	X	putative glycosyl transferase domain protein
Fimbria/Pili
Gv 18-4	Gv 23-12	G 26-12	G 30-4	function
		X	X	Fimbrial subunit type 1 precursor
		X	X	Type-1 fimbrial major subunit precursor (FIG00672113: hypothetical protein)
X	X	X	X	TadE pilus assembly (FIG00672510: hypothetical protein)
X	X	X	X	Type IV prepillin peptidase (Permeases of the major facilitator superfamily)
X	X	X		Type-II fimbrial major subunit precursor (COG4932: Predicted outer membrane protein)
Antibiotic/Antimicrobial resistance
Gv 18-4	Gv 23-12	G 26-12	G 30-4	function
		X		Multidrug resistance ABC transporter ATP-binding and permease protein
X	X	X		Similar to tetracycline resistance protein
X	X	X	X	ABC-type multidrug transport system, ATPase component
X	X	X	X	DedA protein
Protection from or evasion of immune response
Gv 18-4	Gv 23-12	G 26-12	G 30-4	function
	X	X	X	Alkyl hydroperoxide reductase protein C (EC 1.6.4.-)
X	X	X	X	Alkyl hydroperoxide reductase protein F (EC 1.6.4.-)
X	X	X	X	Rib-family surface protein (FIG00672534: hypothetical protein)
Cytotoxicity
Gv 18-4	Gv 23-12	G 26-12	G 30-4	function
X	X	X	X	Vaginolysin (vly) (Thiol-activated cytolysin)
		X	X	RNA binding methyltransferase FtsJ like
