# Supplementary material for: Genomes of Gardnerella Strains Reveal an Abundance of Prophages within the Bladder Microbiome
Source: PLoS One. 2016 Nov 18;11(11):e0166757. doi: 10.1371/journal.pone.0166757 (PMC5115800; doi:10.1371/journal.pone.0166757)
Supplement: S3 Table — (XLSX) [file pone.0166757.s005.xlsx]

## Sheet: Genomes
Strain	Isolation Site	Disease State	Size (Mb)	GC%	Accession	Genome Status	Reference
G. vaginalis 00703Bmash	Vagina	BV+; STD (Herpes simplex virus 2)	1.56605	42.3	ADET01	Contig	Ahmed A, Earl J, Retchless A, Hillier SL, Rabe LK, Cherpes TL, Powell E, Janto B, Eutsey R, Hiller NL, Boissy R, Dahlgren ME, Hall BG, Costerton JW, Post JC, Hu FZ, Ehrlich GD. Comparative genomic analyses of 17 clinical isolates of Gardnerella vaginalis provide evidence of multiple genetically isolated clades consistent with subspeciation into genovars. J Bacteriol. 2012;194:3922-3937.
G. vaginalis 00703C2mash	Vagina	BV+; STD (Herpes simplex virus 2)	1.54668	42.3	ADEU01	Contig	Ahmed A, Earl J, Retchless A, Hillier SL, Rabe LK, Cherpes TL, Powell E, Janto B, Eutsey R, Hiller NL, Boissy R, Dahlgren ME, Hall BG, Costerton JW, Post JC, Hu FZ, Ehrlich GD. Comparative genomic analyses of 17 clinical isolates of Gardnerella vaginalis provide evidence of multiple genetically isolated clades consistent with subspeciation into genovars. J Bacteriol. 2012;194:3922-3937.
G. vaginalis 00703Dmash	Vagina	BV-; STD (Herpes simplex virus 2)	1.4908	43.4	ADEV01	Contig	Ahmed A, Earl J, Retchless A, Hillier SL, Rabe LK, Cherpes TL, Powell E, Janto B, Eutsey R, Hiller NL, Boissy R, Dahlgren ME, Hall BG, Costerton JW, Post JC, Hu FZ, Ehrlich GD. Comparative genomic analyses of 17 clinical isolates of Gardnerella vaginalis provide evidence of multiple genetically isolated clades consistent with subspeciation into genovars. J Bacteriol. 2012;194:3922-3937.
G. vaginalis 0288E	Endometrium	BV+	1.70877	41.2	ADEN01	Contig	Ahmed A, Earl J, Retchless A, Hillier SL, Rabe LK, Cherpes TL, Powell E, Janto B, Eutsey R, Hiller NL, Boissy R, Dahlgren ME, Hall BG, Costerton JW, Post JC, Hu FZ, Ehrlich GD. Comparative genomic analyses of 17 clinical isolates of Gardnerella vaginalis provide evidence of multiple genetically isolated clades consistent with subspeciation into genovars. J Bacteriol. 2012;194:3922-3937.
G. vaginalis 1400E	Endometrium	BV+	1.71633	41.2	ADER01	Contig	Ahmed A, Earl J, Retchless A, Hillier SL, Rabe LK, Cherpes TL, Powell E, Janto B, Eutsey R, Hiller NL, Boissy R, Dahlgren ME, Hall BG, Costerton JW, Post JC, Hu FZ, Ehrlich GD. Comparative genomic analyses of 17 clinical isolates of Gardnerella vaginalis provide evidence of multiple genetically isolated clades consistent with subspeciation into genovars. J Bacteriol. 2012;194:3922-3937.
G. vaginalis 14019	Vagina	BV-	1.66735	41.4	NC_014644	Complete Genome	Yeoman CJ, Yildirim S, Thomas SM, Durkin AS, Torralba M, Sutton G, Buhay CJ, Ding Y, Dugan-Rocha SP, Muzny DM, Qin X, Gibbs RA, Leigh SR, Stumpf R, White BA, Highlander SK, Nelson KE, Wilson BA. Comparative genomics of Gardnerella vaginalis strains reveals substantial differences in metabolic and virulence potential. PLoS One. 2010;5:e12411.
G. vaginalis 14019 MetR	Laboratory culture of ATCC strain 14019	BV-	1.6611	41.3	LIYA01	Contig	Schuyler JA, Mordechai E, Adelson ME, Gygax SE, Hilbert DW. Draft genome sequence of a Metronidazole-resistant Gardnerella vaginalis strain ATCC 14019. Genome Announc. 2015b;3:e01345-15.
G. vaginalis 1500E	Endometrium	BV+	1.54824	43	ADES01	Contig	Ahmed A, Earl J, Retchless A, Hillier SL, Rabe LK, Cherpes TL, Powell E, Janto B, Eutsey R, Hiller NL, Boissy R, Dahlgren ME, Hall BG, Costerton JW, Post JC, Hu FZ, Ehrlich GD. Comparative genomic analyses of 17 clinical isolates of Gardnerella vaginalis provide evidence of multiple genetically isolated clades consistent with subspeciation into genovars. J Bacteriol. 2012;194:3922-3937.
G. vaginalis 284V	Endometrium	BV+; STD (Chlamydia trachomatis)	1.65084	41.2	ADEL01	Contig	Ahmed A, Earl J, Retchless A, Hillier SL, Rabe LK, Cherpes TL, Powell E, Janto B, Eutsey R, Hiller NL, Boissy R, Dahlgren ME, Hall BG, Costerton JW, Post JC, Hu FZ, Ehrlich GD. Comparative genomic analyses of 17 clinical isolates of Gardnerella vaginalis provide evidence of multiple genetically isolated clades consistent with subspeciation into genovars. J Bacteriol. 2012;194:3922-3937.
G. vaginalis 315-A	Vagina	Unknown	1.65328	41.4	AFDI01	Contig	None
G. vaginalis 3549624	Vagina	Unknown	1.73225	41.4	LFWD01	Contig	Schuyler JA, Chadwick SG, Mordechai E, Adelson ME, Gygax SE, Hilbert DW. Draft genome sequence of a Metronidazole-resistant Gardnerella vaginalis isolate. Genome Announc. 2015a;3:e00992-15.
G. vaginalis 409-05	Vagina	BV+	1.61755	42	NC_013721	Complete Genome	Yeoman CJ, Yildirim S, Thomas SM, Durkin AS, Torralba M, Sutton G, Buhay CJ, Ding Y, Dugan-Rocha SP, Muzny DM, Qin X, Gibbs RA, Leigh SR, Stumpf R, White BA, Highlander SK, Nelson KE, Wilson BA. Comparative genomics of Gardnerella vaginalis strains reveals substantial differences in metabolic and virulence potential. PLoS One. 2010;5:e12411.
G. vaginalis 41V	Vagina	BV-	1.65937	41.3	AEJE01	Contig	None
G. vaginalis 5-1	Vagina	BV-	1.67284	42	ADAN01	Contig	Harwich MD Jr, Alves JM, Buck GA, Strauss JF 3rd, Patterson JL, Oki AT, Girerd PH, Jefferson KK. Drawing the line between commensal and pathogenic Gardnerella vaginalis through genome analysis and virulence studies. BMC Genomics. 2010;11:375.
G. vaginalis 55152	Endometrium	BV+	1.64319	41.3	ADEQ01	Contig	Ahmed A, Earl J, Retchless A, Hillier SL, Rabe LK, Cherpes TL, Powell E, Janto B, Eutsey R, Hiller NL, Boissy R, Dahlgren ME, Hall BG, Costerton JW, Post JC, Hu FZ, Ehrlich GD. Comparative genomic analyses of 17 clinical isolates of Gardnerella vaginalis provide evidence of multiple genetically isolated clades consistent with subspeciation into genovars. J Bacteriol. 2012;194:3922-3937.
G. vaginalis 6119V5	Vagina	BV-	1.4996	43.3	ADEW01	Contig	Ahmed A, Earl J, Retchless A, Hillier SL, Rabe LK, Cherpes TL, Powell E, Janto B, Eutsey R, Hiller NL, Boissy R, Dahlgren ME, Hall BG, Costerton JW, Post JC, Hu FZ, Ehrlich GD. Comparative genomic analyses of 17 clinical isolates of Gardnerella vaginalis provide evidence of multiple genetically isolated clades consistent with subspeciation into genovars. J Bacteriol. 2012;194:3922-3937.
G. vaginalis 75712	Vagina	BV-	1.67297	41.3	ADEM01	Contig	Ahmed A, Earl J, Retchless A, Hillier SL, Rabe LK, Cherpes TL, Powell E, Janto B, Eutsey R, Hiller NL, Boissy R, Dahlgren ME, Hall BG, Costerton JW, Post JC, Hu FZ, Ehrlich GD. Comparative genomic analyses of 17 clinical isolates of Gardnerella vaginalis provide evidence of multiple genetically isolated clades consistent with subspeciation into genovars. J Bacteriol. 2012;194:3922-3937.
G. vaginalis AMD	Vagina	BV+	1.60676	42.1	ADAM01	Contig	Harwich MD Jr, Alves JM, Buck GA, Strauss JF 3rd, Patterson JL, Oki AT, Girerd PH, Jefferson KK. Drawing the line between commensal and pathogenic Gardnerella vaginalis through genome analysis and virulence studies. BMC Genomics. 2010;11:375.
G. vaginalis HMP9231	Vagina	BV-	1.72652	41.2	NC_017456	Complete Genome	Yeoman CJ, Yildirim S, Thomas SM, Durkin AS, Torralba M, Sutton G, Buhay CJ, Ding Y, Dugan-Rocha SP, Muzny DM, Qin X, Gibbs RA, Leigh SR, Stumpf R, White BA, Highlander SK, Nelson KE, Wilson BA. Comparative genomics of Gardnerella vaginalis strains reveals substantial differences in metabolic and virulence potential. PLoS One. 2010;5:e12411.
G. vaginalis JCM 11026 (ATCC 14018)	Vagina	BV-	1.66741	41.4	NZ_AP012332	Complete Genome	Oshima K, Hisamatsu S, Toh H, Nakano A, Kiuchi M, Kuroyanagi H, Morita H, Hattori M. Complete genome sequence of Gardnerella vaginalis strain JCM 11026(T), isolated from vaginal tracts of women. Genome Announc. 2015;3:e00286-15.
G. vaginalis JCP7275	Vagina	BV+	1.56223	41	ATJS01	Scaffold	Lewis WG, Robinson LS, Gilbert NM, Perry JC, Lewis AL. Degradation, foraging, and depletion of mucus sialoglycans by the vagina-adapted Actinobacterium Gardnerella vaginalis. J Biol Chem. 2013;288:12067-12079.
G. vaginalis JCP7276	Vagina	BV Intermediate	1.65959	41	ATJR01	Scaffold	Lewis WG, Robinson LS, Gilbert NM, Perry JC, Lewis AL. Degradation, foraging, and depletion of mucus sialoglycans by the vagina-adapted Actinobacterium Gardnerella vaginalis. J Biol Chem. 2013;288:12067-12079.
G. vaginalis JCP7659	Vagina	BV+	1.53594	41.9	ATJQ01	Scaffold	Lewis WG, Robinson LS, Gilbert NM, Perry JC, Lewis AL. Degradation, foraging, and depletion of mucus sialoglycans by the vagina-adapted Actinobacterium Gardnerella vaginalis. J Biol Chem. 2013;288:12067-12079.
G. vaginalis JCP7672	Vagina	BV-	1.60353	41.2	ATJP01	Scaffold	Lewis WG, Robinson LS, Gilbert NM, Perry JC, Lewis AL. Degradation, foraging, and depletion of mucus sialoglycans by the vagina-adapted Actinobacterium Gardnerella vaginalis. J Biol Chem. 2013;288:12067-12079.
G. vaginalis JCP7719	Vagina	BV+	1.56315	42	ATJO01	Scaffold	Lewis WG, Robinson LS, Gilbert NM, Perry JC, Lewis AL. Degradation, foraging, and depletion of mucus sialoglycans by the vagina-adapted Actinobacterium Gardnerella vaginalis. J Biol Chem. 2013;288:12067-12079.
G. vaginalis JCP8017A	Vagina	BV+	1.60792	42.1	ATJN01	Scaffold	Lewis WG, Robinson LS, Gilbert NM, Perry JC, Lewis AL. Degradation, foraging, and depletion of mucus sialoglycans by the vagina-adapted Actinobacterium Gardnerella vaginalis. J Biol Chem. 2013;288:12067-12079.
G. vaginalis JCP8017B	Vagina	BV+	1.60225	42	ATJM01	Scaffold	Lewis WG, Robinson LS, Gilbert NM, Perry JC, Lewis AL. Degradation, foraging, and depletion of mucus sialoglycans by the vagina-adapted Actinobacterium Gardnerella vaginalis. J Biol Chem. 2013;288:12067-12079.
G. vaginalis JCP8066	Vagina	BV-	1.52073	42.2	ATJL01	Scaffold	Lewis WG, Robinson LS, Gilbert NM, Perry JC, Lewis AL. Degradation, foraging, and depletion of mucus sialoglycans by the vagina-adapted Actinobacterium Gardnerella vaginalis. J Biol Chem. 2013;288:12067-12079.
G. vaginalis JCP8070	Vagina	BV+	1.47925	42.2	ATJK01	Scaffold	Lewis WG, Robinson LS, Gilbert NM, Perry JC, Lewis AL. Degradation, foraging, and depletion of mucus sialoglycans by the vagina-adapted Actinobacterium Gardnerella vaginalis. J Biol Chem. 2013;288:12067-12079.
G. vaginalis JCP8108	Vagina	BV+	1.66559	41.1	ATJJ01	Scaffold	Lewis WG, Robinson LS, Gilbert NM, Perry JC, Lewis AL. Degradation, foraging, and depletion of mucus sialoglycans by the vagina-adapted Actinobacterium Gardnerella vaginalis. J Biol Chem. 2013;288:12067-12079.
G. vaginalis JCP8151A	Vagina	BV+	1.56045	42	ATJI01	Scaffold	Lewis WG, Robinson LS, Gilbert NM, Perry JC, Lewis AL. Degradation, foraging, and depletion of mucus sialoglycans by the vagina-adapted Actinobacterium Gardnerella vaginalis. J Biol Chem. 2013;288:12067-12079.
G. vaginalis JCP8151B	Vagina	BV+	1.55414	42.2	ATJH01	Scaffold	Lewis WG, Robinson LS, Gilbert NM, Perry JC, Lewis AL. Degradation, foraging, and depletion of mucus sialoglycans by the vagina-adapted Actinobacterium Gardnerella vaginalis. J Biol Chem. 2013;288:12067-12079.
G. vaginalis JCP8481A	Vagina	BV+	1.57288	42.9	ATJG01	Scaffold	Lewis WG, Robinson LS, Gilbert NM, Perry JC, Lewis AL. Degradation, foraging, and depletion of mucus sialoglycans by the vagina-adapted Actinobacterium Gardnerella vaginalis. J Biol Chem. 2013;288:12067-12079.
G. vaginalis JCP8481B	Vagina	BV+	1.57388	42.9	ATJF01	Scaffold	Lewis WG, Robinson LS, Gilbert NM, Perry JC, Lewis AL. Degradation, foraging, and depletion of mucus sialoglycans by the vagina-adapted Actinobacterium Gardnerella vaginalis. J Biol Chem. 2013;288:12067-12079.
G. vaginalis JCP8522	Vagina	BV+	1.47449	42.2	ATJE01	Scaffold	Lewis WG, Robinson LS, Gilbert NM, Perry JC, Lewis AL. Degradation, foraging, and depletion of mucus sialoglycans by the vagina-adapted Actinobacterium Gardnerella vaginalis. J Biol Chem. 2013;288:12067-12079.
