# Supplementary material for: Genomes of Gardnerella Strains Reveal an Abundance of Prophages within the Bladder Microbiome
Source: PLoS One. 2016 Nov 18;11(11):e0166757. doi: 10.1371/journal.pone.0166757 (PMC5115800; doi:10.1371/journal.pone.0166757)
Supplement: S4 Table — (XLSX) [file pone.0166757.s006.xlsx]

## Sheet: Core Genes
product_accession	start	end	strand	name	symbol
YP_003985111.1	1420	1734	-	ATP synthase F1 sector subunit epsilon	atpC
YP_003985112.1	1737	3224	-	ATP synthase F1 sector subunit beta	atpD
YP_003985113.1	3231	4235	-	ATP synthase F1 sector subunit gamma	atpG
YP_003985114.1	4239	5900	-	ATP synthase F1 sector subunit alpha	atpA
YP_003985115.1	5918	6499	-	ATP synthase F1 sector subunit delta	atpH
YP_003985116.1	6575	7117	-	ATP synthase F0 subunit B	atpF
YP_003985118.1	7502	8362	-	ATP synthase F0 subunit A	atpB
YP_003985169.1	59026	60642	-	protoporphyrinogen oxidase	-
YP_003985172.1	62202	63701	-	glutamyl-tRNA(Gln) amidotransferase subunit B	gatB
YP_003985173.1	63734	65275	-	aspartyl/glutamyl-tRNA amidotransferase subunit A	gatA
YP_003985174.1	65279	65575	-	glutamyl-tRNA(Gln) amidotransferase subunit C	gatC
YP_003985176.1	67770	68759	-	hypothetical protein	-
YP_003985177.1	68756	69775	-	ABC transporter ATP-binding protein	-
YP_003985179.1	70154	70714	-	TrmH family RNA methyltransferase	-
YP_003985181.1	71678	73018	-	30S ribosomal protein S9	rpsI
YP_003985186.1	76671	79277	-	chaperone protein ClpB	clpB
YP_003985187.1	79484	80299	+	fumarylacetoacetate hydrolase	fahA
YP_003985188.1	80349	81149	-	YggS family pyridoxal phosphate enzyme	yggS
YP_003985198.1	92334	92972	+	uracil phosphoribosyltransferase	upp
YP_003985199.1	93083	93889	-	glutamine amidotransferase domain-containing protein	-
YP_003985214.1	114449	115576	-	ABC transporter ATP-binding protein	-
YP_003985232.1	136734	137741	-	membrane protein OxaA	oxaA
YP_003985239.1	144244	146319	+	DNA topoisomerase subunit B	gyrB
YP_003985240.1	146389	149028	+	DNA topoisomerase subunit A	gyrA
YP_003985251.1	157679	159763	+	non-specific serine/threonine protein kinase	pknB
YP_003985259.1	165268	167751	-	glycogen phosphorylase	glgP
YP_003985261.1	168526	168933	-	hypothetical protein	-
YP_003985264.1	172274	175030	+	phosphoenolpyruvate carboxylase	ppc
YP_003985300.1	216847	217929	-	RNA methyltransferase	-
YP_003985302.1	218056	221013	+	putative calcium-transporting ATPase	atp2C1
YP_003985312.1	231097	232065	+	2-dehydropantoate 2-reductase	panE
YP_003985313.1	232279	234222	+	oligo-1,6-glucosidase	malL
YP_003985314.1	234251	235033	-	NAD-dependent deacetylase	-
YP_003985326.1	251891	253153	-	major facilitator family transporter	-
YP_003985333.1	259678	261204	-	aspartate aminotransferase	aspC
YP_003985339.1	266882	268225	+	maltose-binding protein	amyE
YP_003985344.1	272628	274877	-	4-alpha-glucanotransferase	malQ
YP_003985349.1	282748	283977	-	ABC transporter binding protein	-
YP_003985364.1	306957	308858	+	chaperone DnaK	dnaK
YP_003985381.1	324289	325896	+	dipeptidase A	pepD
YP_003985393.1	339684	340604	+	oligopeptide ABC transporter membrane protein	-
YP_003985395.1	341598	343493	+	oligopeptide/dipeptide ABC transporter ATP-binding protein	-
YP_003985396.1	343807	345567	+	ABC transporter binding protein	-
YP_003985401.1	350772	353273	+	kup system potassium uptake protein	kup
YP_003985407.1	364118	364672	+	isochorismatase transposase	entB
YP_003985418.1	376966	378111	+	D-alanine--D-alanine ligase	ddl
YP_003985447.1	416146	417195	+	transcription termination factor NusA	nusA
YP_003985448.1	417450	420383	+	translation initiation factor IF-2	infB
YP_003985460.1	431558	432991	+	xanthine/uracil permease family protein	-
YP_003985461.1	433439	433960	+	50S ribosomal protein L10	rplJ
YP_003985462.1	434026	434439	+	50S ribosomal protein L7/L12	rplL
YP_003985464.1	434703	435167	+	50S ribosomal protein L11	rplK
YP_003985465.1	435183	435878	+	50S ribosomal protein L1	rplA
YP_003985493.1	466813	468486	-	PTS system cellobiose transporter subunit IIB	celB
YP_003985520.1	501010	502296	-	serine--tRNA ligase	serS
YP_003985530.1	510474	512927	+	anaerobic ribonucleoside-triphosphate reductase large subunit	nrdD
YP_003985537.1	522410	523894	-	glutamate--ammonia ligase	glnA1
YP_003985542.1	528244	529890	+	hypothetical protein	-
YP_003985584.1	582609	584738	+	elongation factor G	fusA
YP_003985585.1	584909	586108	+	translation elongation factor Tu	tuf
YP_003985590.1	595709	599119	+	isoleucine--tRNA ligase	ileS
YP_003985613.1	629636	630430	+	Di-trans,poly-cis-decaprenylcistransferase	uppS
YP_003985616.1	632296	633816	+	glycine--tRNA ligase	glyQS
YP_003985624.1	640456	644007	+	DNA-directed DNA polymerase III subunit alpha	dnaE
YP_003985626.1	644918	646255	+	glutamine synthetase	glnA
YP_003985629.1	649226	653293	-	ATP-dependent helicase HrpA	hrpA
YP_003985632.1	655795	656757	+	L-lactate dehydrogenase	ldh2
YP_003985633.1	656916	658262	+	cysteine desulfurase	iscS
YP_003985643.1	665296	666036	+	phosphoglycerate mutase	gpmA
YP_003985666.1	690263	691051	+	two component response regulator	-
YP_003985679.1	710045	711289	-	acetate kinase	ackA
YP_003985681.1	713330	715807	-	fructose-6-phosphate phosphoketolase	xfp
YP_003985683.1	716223	717785	+	GMP synthase	guaA
YP_003985689.1	724662	725771	+	phenylalanyl-tRNA synthetase subunit alpha	pheS
YP_003985694.1	730750	732255	+	argininosuccinate lyase	argH
YP_003985695.1	732322	733641	+	tyrosine--tRNA ligase	tyrS
YP_003985704.1	742407	745178	+	preprotein translocase subunit SecA	secA
YP_003985711.1	751475	752779	+	DNA-directed RNA polymerase sigma subunit RpoD	rpoD
YP_003985712.1	752888	755248	+	DNA topoisomerase subunit B	gyrB2
YP_003985728.1	775188	775481	+	hypothetical protein	-
YP_003985738.1	786901	789276	+	formate acetyltransferase	pflB
YP_003985739.1	789398	790279	+	pyruvate formate-lyase activating enzyme	pflA
YP_003985741.1	790872	792317	+	hypothetical protein	-
YP_003985742.1	792370	793728	+	trigger factor	tig
YP_003985746.1	795967	796635	+	endopeptidase Clp	clpP2
YP_003985761.1	810983	812608	+	chaperonin GroEL	groEL
YP_003985795.1	847327	849357	+	threonine--tRNA ligase	thrS
YP_003985803.1	858388	859215	+	ABC transporter ATP-binding protein	-
YP_003985804.1	859233	861926	+	transporter	-
YP_003985815.1	875217	878771	+	ABC transporter membrane protein	-
YP_003985823.1	888437	889732	+	enolase	eno
YP_003985838.1	905657	908641	+	leucyl-tRNA synthetase	leuS
YP_003985853.1	924201	925430	+	aspartate carbamoyltransferase	pyrB
YP_003985857.1	929152	930147	+	dihydroorotate oxidase	pyrD
YP_003985860.1	932107	932670	+	elongation factor P	efp
YP_003985862.1	933554	934768	+	carbamoyl-phosphate synthase small subunit	carA
YP_003985863.1	934798	938193	+	carbamoyl-phosphate synthase large subunit	carB
YP_003985872.1	947343	948548	+	phosphoglycerate kinase	pgk
YP_003985874.1	949511	949759	+	preprotein translocase subunit SecG	secG
YP_003985895.1	964978	966081	-	transaldolase	tal
YP_003985896.1	966294	968450	-	transketolase	tkt
YP_003985913.1	991628	992479	+	elongation factor EF1B	tsf
YP_003985952.1	1036698	1039226	-	DEAD/DEAH box helicase	-
YP_003985953.1	1039292	1041496	-	ribosome-associated GTPase EngA	engA
YP_003985954.1	1041493	1042266	-	ribosomal large subunit pseudouridine synthase B	rluB
YP_003985964.1	1050846	1051604	-	YebC like protein	yebC
YP_003985966.1	1052586	1053641	-	phosphoribosyl pyrophosphate synthetase	prs
YP_003985972.1	1059017	1060171	-	recombination protein A	recA
YP_003985976.1	1062006	1064759	-	DNA translocase FtsK	ftsK
YP_003985982.1	1074080	1075354	+	phosphoribosylamine-glycine ligase	purD
YP_003985995.1	1089923	1091803	-	GTP-binding protein LepA	lepA
YP_003986036.1	1141189	1142535	-	cell division ATP-binding protein FtsE	ftsE
YP_003986037.1	1142654	1143796	-	peptide chain release factor RF2	prfB
YP_003986043.1	1149412	1151220	-	proline--tRNA ligase	proS
YP_003986048.1	1154491	1156035	-	inosine-5'-monophosphate dehydrogenase	guaB2
YP_003986052.1	1158847	1159944	-	peptide chain release factor RF1	prfA
YP_003986053.1	1160112	1160324	-	50S ribosomal protein L31	rpmE
YP_003986077.1	1193680	1194180	-	LytTr DNA-binding domain-containing protein	-
YP_003986081.1	1197836	1199326	-	pyruvate kinase	pyk
YP_003986082.1	1199519	1201633	-	excision endonuclease subunit UvrB	uvrB
YP_003986089.1	1204803	1206305	-	30S ribosomal protein S1	rpsA
YP_003986093.1	1209511	1211796	+	1,4-alpha-glucan-branching protein	glgB
YP_003986113.1	1229947	1231287	+	NADH dehydrogenase	ndh2
YP_003986114.1	1231469	1232599	+	4-hydroxybutyrate dehydrogenase	4hbD
YP_003986116.1	1233716	1235809	-	YhgE/Pip N-terminal domain-containing protein	-
YP_003986133.1	1248777	1250219	-	multidrug/protein/lipid ABC transporter	mdlB
YP_003986135.1	1250852	1251703	-	pnp/Udp family phosphorylase	-
YP_003986136.1	1252297	1253229	+	cysteine synthase	cysK
YP_003986138.1	1254234	1254656	-	GNAT family acetyltransferase	-
YP_003986139.1	1254819	1256075	-	DAACS family dicarboxylate/amino acid:sodium (Na+) or proton (H+) symporter	ygjU
YP_003986182.1	1293165	1293938	-	hypothetical protein	-
YP_003986185.1	1295938	1297965	-	dipeptide ABC transporter ATP-binding protein	dppD
YP_003986186.1	1297989	1298963	-	oligopeptide ABC transporter membrane protein	-
YP_003986187.1	1298976	1299902	-	dipeptide ABC transporter membrane protein DppB	dppB2
YP_003986188.1	1300135	1301766	-	dipeptide ABC transporter binding protein	dppA
YP_003986189.1	1302310	1303977	-	CTP synthase	pyrG
YP_003986198.1	1310929	1313613	-	alanine--tRNA ligase	alaS
YP_003986227.1	1345157	1346185	-	prephenate dehydratase	-
YP_003986229.1	1346758	1348680	-	GTP-binding protein TypA/BipA	typA
YP_003986230.1	1348763	1349539	-	ABC transporter ATP-binding protein	sufC
YP_003986231.1	1349542	1350837	-	FeS assembly protein SufD	sufD
YP_003986232.1	1350837	1352426	-	ABC transporter membrane protein	sufB
YP_003986246.1	1365239	1365700	+	30S ribosomal protein S16	rpsP
YP_003986262.1	1390365	1390613	-	30S ribosomal protein S18	rpsR
YP_003986273.1	1398802	1399857	+	glyceraldehyde-3-phosphate dehydrogenase (phosphorylating)	gap
YP_003986291.1	1421080	1422534	-	tetrahydrofolate synthase	folC
YP_003986295.1	1426935	1429547	-	membrane alanyl aminopeptidase	pepN
YP_003986313.1	1470633	1474652	-	DNA-directed RNA polymerase subunit beta prime	rpoC
YP_003986314.1	1474740	1478306	-	DNA-directed RNA polymerase subunit beta	rpoB
YP_003986324.1	1486571	1487038	-	50S ribosomal protein L19	rplS
YP_003986325.1	1487193	1488743	-	ABC transporter ATP-binding protein	-
YP_003986328.1	1491389	1493083	-	glucose-6-phosphate isomerase	pgi
YP_003986362.1	1559862	1560296	-	50S ribosomal protein L17	rplQ
YP_003986363.1	1560376	1561371	-	DNA-directed RNA polymerase subunit alpha	rpoA
YP_003986365.1	1561933	1562310	-	30S ribosomal protein S13	rpsM
YP_003986368.1	1563569	1564909	-	preprotein translocase subunit SecY	secY
YP_003986369.1	1565112	1565567	-	50S ribosomal protein L15	rplO
YP_003986371.1	1565752	1566480	-	30S ribosomal protein S5	rpsE
YP_003986373.1	1566850	1567389	-	50S ribosomal protein L6	rplF
YP_003986374.1	1567406	1567804	-	30S ribosomal protein S8	rpsH
YP_003986380.1	1569708	1569959	-	50S ribosomal protein L29	rpmC
YP_003986381.1	1569959	1570378	-	50S ribosomal protein L16	rplP
YP_003986387.1	1573038	1573703	-	50S ribosomal protein L4/L1 family protein	rplD
YP_003986388.1	1573709	1574359	-	50S ribosomal protein L3	rplC
YP_003986390.1	1575049	1577772	-	acetaldehyde dehydrogenase	adh2
YP_003986391.1	1578127	1578639	-	30S ribosomal protein S9	rpsI2
YP_003986392.1	1578636	1579085	-	50S ribosomal protein L13	rplM
YP_003986393.1	1579352	1581529	-	4-alpha-glucanotransferase	malQ2
YP_003986405.1	1595328	1595708	-	chaperone GroES	groES
YP_003986412.1	1604364	1605926	-	glutamate--tRNA ligase	gltX
YP_003986422.1	1611924	1613480	-	LIVCS family branched chain amino acid:cation symporter	brnQ
YP_003986423.1	1613696	1615492	-	arginine--tRNA ligase	argS
YP_003986424.1	1615660	1618428	-	valine--tRNA ligase	valS
YP_003986434.1	1629919	1631379	-	phosphogluconate dehydrogenase	gnd2
YP_003986437.1	1632701	1634923	+	ribonucleotide-diphosphate reductase subunit alpha	nrdE
YP_003986438.1	1635006	1636100	+	ribonucleotide-diphosphate reductase subunit beta	nrdF
YP_003986448.1	1642398	1643621	-	sensor histidine kinase family protein	-
YP_003986449.1	1643615	1644355	-	hypothetical protein	-
YP_003986456.1	1650546	1651013	-	hypothetical protein	-
YP_003986458.1	1652137	1653426	-	ABC transporter membrane protein	-
YP_003986462.1	1656214	1656846	-	surface antigen	-
YP_003986463.1	1656919	1658655	-	high-affinity Fe2+/Pb2+ permease	ftr1
YP_003986472.1	1664243	1665310	-	hypothetical protein	-
