# Supplementary material for: Genomes of Gardnerella Strains Reveal an Abundance of Prophages within the Bladder Microbiome
Source: PLoS One. 2016 Nov 18;11(11):e0166757. doi: 10.1371/journal.pone.0166757 (PMC5115800; doi:10.1371/journal.pone.0166757)
Supplement: S5 Table — (XLSX) [file pone.0166757.s007.xlsx]

## Sheet: Prophage Clusters
Cluster ID #	1	2	3	4	5	6	7	8	9	10	11	12	13	14	15	16	17	18	19	20	21	22	23	24	25	26	27	28	29	30	31	32	33	34	35	36	37	38	39	40	41	42	43	44	45	46	47	48	49
Size of Cluster	21	18	16	15	15	14	14	14	14	14	13	13	12	10	9	8	7	7	7	7	7	5	6	6	6	6	6	6	6	6	5	5	5	5	5	5	5	4	4	4	3	3	3	3	3	3	3	3	2
Cluster Members	p00703C2mash-3	p75712-5	p75712-3	p3549624-28	pJCP7276-10	p55152-2	p3549624-20	p3549624-23	p3549624-24	pJCP7719-7	p3549624-21	p0288E-1	p3549624-18	p3549624-26	pGv18-4-13	p0288E-5	p55152-1	p55152-5	p00703Bmash-1	p3549624-25	p1400E-11	pNC_017456-1	p55152-3	p55152-4	p00703C2mash-1	p3549624-1	p3549624-19	p75712-1	p1400E-3	p3549624-13	p3549624-16	p14019_MetR-4	pJCP8017A-11	pJCP8017A-12	pJCP8017A-13	pJCP8017A-14	pJCP8017A-16	p00703B-5	pJCP8017A-15	p1400E-4	p00703B-4	p1036_GVAG-1	p1036_GVAG-3	p1036_GVAG-4	pJCP8481B-2	pJCP8017A-10	pJCP8151A-6	p1036_GVAG-2	p3549624-7
	p3549624-2	p0288E-2	p3549624-14	p0288E-18	pNC_017456-5	p75712-6	p0288E-9	p0288E-12	p0288E-13	pJCP8017A-3	p0288E-10	p1400E-15	p0288E-7	pAMD-12	p0288E-4	p1400E-14	p00703Dmash-2	p5-1.51-1	p1500E-3	p0288E-14	p5-1.51-11	pATCC14018-2	pG30-4-24	pG30-4-25	p284V-3	pJCP7672-3	p0288E-8	p00703Bmash-2	pJCP7276-14	p75712-4	pG30-4-13	pNC_014644-6	pJCP8017B-6	pJCP8017B-5	pJCP8017B-4	pJCP8017B-3	pJCP8017B-1	pJCP7719-2	pJCP8017B-2	pJCP8108-7	pGv18-4-3	p350_GVAG-13	p350_GVAG-11	p350_GVAG-15	pJCP8481A-2	pJCP8017B-7	p3549624-5	p350_GVAG-14	p315-A-6
	p00703Bmash-3	p1400E-18	p3549624-27	p1400E-1	pJCP8108-11	p3549624-4	p1400E-10	p1400E-7	p1400E-5	pJCP8017B-11	p1400E-9	p5-1.51-15	p1400E-12	pG30-4-22	p5-1.51-16	pJCP7719-6	p1400E-20	pG30-4-23	p5-1.51-25	pAMD-11	pAMD-5	p14019_MetR-3	pJCP7275-2	pJCP7275-3	pJCP7659-7	p1400E-19	pGv18-4-20	p00703C2mash-2	p5-1.51-4	pGv18-4-33	pGv18-4-29	pJCP8481A-8	pJCP8151A-1	pJCP8151A-2	pJCP8151A-3	pJCP8151A-4	pJCP8151A-8	pJCP8481A-3	pJCP8151A-5	p0288E-15	pJCP7659-5	p476_GVAG-6	p476_GVAG-2	p476_GVAG-4	pJCP8151A-9	pG30-4-1	pJCP8151B-7	p476_GVAG-5
	p00703Dmash-4	p14019_MetR-2	p0288E-17	p5-1.51-2	pJCP8017B-16	p14019_MetR-1	p5-1.51-10	p5-1.51-7	p5-1.51-6	pJCP8108-16	p5-1.51-9	pAMD-2	p5-1.51-12	pGv18-4-25	pJCP8108-20	pJCP8108-17	p41V-4	pJCP7275-4	pG26-12-1	pG30-4-27	pGv18-4-8	pNC_014644-1	pJCP8066-4	pJCP8066-3	pJCP8017A-17	p284V-2	pJCP8017A-5	p315-A-1	pJCP7719-16	pG30-4-9	pJCP8017A-2	pJCP8481B-7	pJCP8151B-6	pJCP8151B-5	pJCP8151B-4	pJCP8151B-3	pJCP8151B-8	pJCP8481B-9	pJCP8151B-2	p5-1.51-5
	p0288E-20	p1500E-4	p1400E-2	pAMD-14	pJCP8017A-8	p284V-4	pAMD-6	pAMD-9	pAMD-10	pNC_017456-8	pAMD-7	pG30-4-12	pG30-4-15	pJCP7276-13	p1400E-16	pJCP7276-4	pJCP8481A-1	pJCP8066-5	pJCP7719-1	pGv18-4-2	pJCP7719-9	p5-1.51-21	pJCP8481A-5	pJCP8481A-6	pJCP8017B-22	p315-A-2	pJCP8017B-13	pJCP7719-3	pGv18-4-15	pJCP8017B-8	pJCP8017B-10	p1500E-1	pG30-4-2	pG30-4-3	pG30-4-4	pG30-4-6	pG30-4-8
	p1500E-5	p284V-5	p5-1.51-3	pG30-4-11	pJCP7719-12	p315-A-4	pG30-4-17	pG30-4-20	pG30-4-26	pJCP7276-5	pG30-4-18	pGv18-4-12	pGv18-4-9	pJCP7659-2	pJCP8066-6	p5-1.51-14	pJCP8481B-1	pJCP8481A-7	pJCP8017A-18	pGv18-4-28	pJCP8108-14		pJCP8481B-5	pJCP8481B-4	pJCP8070-1	p41V-5	pG30-4-16	p0288E-21	pJCP8108-6	pJCP8017A-21
	p284V-1	p315-A-3	pAMD-13	pGv18-4-17	p1400E-8	p41V-2	pGv18-4-7	pGv18-4-4	pGv18-4-1	pGv18-4-10	pGv18-4-6	pGv18-4-30	pGv18-4-19	pJCP7719-15	pJCP7276-2	pAMD-3	pJCP8108-2	pJCP8481B-3	pJCP8017B-23	pJCP8108-8	pJCP7276-7
	p5-1.51-20	p41V-1	pG30-4-10	pGv18-4-31	p0288E-11	pATCC14018-1	pGv18-4-21	pGv18-4-23	pGv18-4-27	pGv18-4-18	pGv18-4-22	pJCP7276-3	pJCP7276-6	pJCP8017A-20	pAMD-1	pGv18-4-11
	p6119V5-1	p6119V5-2	pGv18-4-16	pJCP7276-16	pGv18-4-5	pJCP7275-1	pJCP7276-8	pJCP7276-11	pJCP7276-12	pG30-4-14	pJCP7276-9	pJCP8017A-1	pJCP7719-8	pJCP8017B-19	pJCP7719-4
	pGv18-4-24	pATCC14018-3	pGv18-4-32	pJCP7659-4	pG30-4-19	pJCP7276-1	pJCP7719-10	pJCP7719-13	pJCP7659-1	pAMD-4	pJCP7719-11	pJCP8017B-9	pJCP8017A-4	pGv18-4-14
	pGv23-12-2	pGv23-12-1	pJCP7276-15	pJCP7719-18	pG26-12-2	pJCP8108-19	pJCP8017A-6	pJCP8017A-9	pJCP7719-14	p5-1.51-13	pJCP8017A-7	pJCP8108-18	pJCP8017B-12
	pJCP7276-18	pJCP7276-17	pJCP7659-3	pJCP8066-8	pAMD-8	pJCP7672-1	pJCP8017B-14	pJCP8017B-17	pJCP8017A-19	p1400E-13	pJCP8017B-15	pNC_017456-9	pJCP8108-15
	pJCP7659-6	pJCP7672-4	pJCP7719-17	pJCP8108-4	p5-1.51-8	p1400E-17	pJCP8108-13	pJCP8108-10	pJCP8017B-18	p0288E-6	pJCP8108-12	pJCP7719-5
	pJCP7672-2	pJCP8108-3	pJCP8066-7	p3549624-15	p5-1.51-17	p0288E-3	pNC_017456-6	pNC_017456-4	pJCP8108-9	p3549624-17
	pJCP8017A-22	pJCP8481A-4	pJCP8108-5	p75712-2	p3549624-22
	pJCP8017B-21	pJCP8481B-8	pJCP8017B-20			2016-05-01
	pJCP8066-2	pNC_014644-2
	pJCP8070-2	p3549624-3
	pJCP8151A-10
	pJCP8151B-10
	pJCP8522-1
Alignment Length (bp)	426	1110	549	1176	1299	753	1185	1593	1440	582	744	420	339	2220	1608	2568	996	909	462	291	381	897	948	2325	897	459	381	967	792	1593	2826	843	3528	594	915	1494	312	717	1437	2340	1104	2325	831	1572	1695	2534	2256	2655	4065
Cells in RED indicate very little sequence homology to sequences within the current GenBank nr/nt nucleotide database (<80% query coverage and/or sequence identity <35%). Blastn
Viral Sequence BLAST hits	Enterococcus phage EF62phi	Lactococcus phage bIL311	Croceibacter phage P2559Y	Croceibacter phage P2559Y	Burkholderia phage phiE125	Salmonella phage vB_SemP_Emek	Azospirillum phage Cd	Nocardia phage NBR1	Enterococcus phage phiFL4A	Geobacillus phage GBSV1	Geobacillus virus E2	Bacillus phage Fah	Bacillus virus 1	Listeria phage LP-101	Bacillus phage WBeta	Enterococcus phage phiFL4A	Lactococcus phage bIL311	NO HITS	Salmonella phage vB_SemP_Emek	Bacteriophage APSE-2	Geobacillus phage GBSV1	Mycobacterium phage Angel	Azospirillum phage Cd	Listeria phage LP-030-2	Clostridium phage phiC2	Salmonella phage vB_SemP_Emek	Streptococcus phage PH10	Clostridium phage phiC2	Staphylococcus phage 47	Bacillus phage Fah	Streptococcus phage PH10	NO MATCH	Lactobacillus phage LL-Ku	Streptococcus pyogenes phage 315.3	Mycobacterium phage Halo	Lactococcus phage phiLC3	Arthrobacter phage vB_ArS-ArV2	NO MATCH	Arthrobacter phage vB_ArS-ArV2	Enterococcus phage phiFL4A	Propionibacterium phage B5	NO MATCH	NO MATCH	NO MATCH	Salmonella phage Fels-2	Bacillus phage BCJA1c	Bacillus phage WBeta	NO MATCH	Streptococcus phage SM1
	Clostridium phage phiCD119		Staphylococcus phage phiSauS-IPLA35	Staphylococcus phage 3A	Burkholderia phage phi644-2	Streptococcus phage P9	Enterobacteria phage phiP27	Burkholderia phage KS9	Streptococcus phage P9	Bacillus virus 1	Vibrio phage X29	Bacillus phage WBeta	Geobacillus phage GBSV1	Listeria phage B025	Bacillus phage Fah	Enterococcus phage phiFL4A			Streptococcus pyogenes phage 315.4	Endosymbiont phage APSE-1	Bacillus virus 1	Mycobacterium phage BPs	Burkholderia phage Bcep176	Listeria phage LP-101		Lactococcus phage bIL311	Geobacillus phage GBSV1		Staphylococcus phage SAP-26	Bacillus phage Cherry	Streptococcus phage PH10		Lactobacillus phage c5	Lactococcus phage r1t	Mycobacterium phage DNAIII	Arthrobacter phage vB_ArS-ArV2	Lactococcus phage r1t		Mycobacterium phage Larva	Croceibacter phage P2559Y					Salmonella phage RE-2010	Bacillus phage SPP1	Bacillus phage Cherry		Lactococcus phage phiLC3
	Bacillus phage phi105		Staphylococcus phage phi2958PVL	Staphylococcus phage StauST398-2	Burkholderia phage phi1026b	Lactococcus phage bIL311	Salmonella phage ST64B	Geobacillus virus E2	Streptococcus pyogenes phage 315.6	Lactococcus phage bIL285	Lactobacillus phage Sha1	Bacillus phage Cherry	Lactococcus phage bIL285	Listeria phage LP-030-2	Bacillus phage Cherry	Streptococcus phage PH10			Temperate phage phiNIH1.1	Enterococcus phage phiFL4A	Lactococcus phage bIL285	Mycobacterium phage Halo		Listeria phage 2389		Streptococcus pyogenes phage 315.4	Bacillus virus 1		Staphylococcus phage 42E	Bacillus phage Gamma	Streptococcus phage PH10		Lactobacillus phage phiLdb	Lactococcus phage phiLC3	Mycobacterium phage Leo	Lactococcus phage r1t	Streptococcus pyogenes phage 315.3		Mycobacterium phage Validus	Staphylococcus phage tp310-2						Bacillus phage Gamma	Bacillus phage Gamma		Lactococcus phage r1t
	Paenibacillus phage phiIBB_Pl23		Staphylococcus phage YMC/09/04/R1988	Staphylococcus phage phi2958PVL	Psychrobacter phage Psymv2	Streptococcus pyogenes phage 315.4	Shigella phage SfII	Pseudomonas phage D3	Staphylococcus phage StauST398-2	Streptococcus phage PH10	Lactobacillus phage JCL1032	Bacillus phage Gamma	Geobacillus virus E2	Listeria phage 2389	Bacillus phage Gamma	Streptococcus phage PH10			Listeria phage B025	Burkholderia phage BcepC6B	Streptococcus phage PH10	Mycobacterium phage Liefie		Listeria phage B025		Temperate phage phiNIH1.1	Geobacillus virus E2		Staphylococcus phage TEM123	Bacillus phage WBeta	Lactococcus phage bIL285		Lactococcus phage BM13	Streptococcus phage SM1	Mycobacterium phage Angel	Streptococcus pyogenes phage 315.3	Streptococcus phage SM1		Mycobacterium phage ZoeJ	Staphylococcus phage 47						Bacillus phage Fah	Bacillus phage Fah		Lactobacillus phage ATCC 8014-B1
	Haemophilus phage HP2		Staphylococcus phage phi7401PVL	Staphylococcus phage tp310-2	Enterobacteria phage mEp235	Temperate phage phiNIH1.1	Shigella phage SfIV	Pseudomonas phage vB_PaeS_PMG1	Staphylococcus phage YMC/09/04/R1988	Geobacillus virus E2	Xanthomonas phage Xp10	Bacillus phage phIS3501	Streptococcus phage PH10	Bacillus phage phi105	Bacillus phage phBC6A51	Paenibacillus phage phiIBB_Pl23			Streptococcus phage P9	Streptococcus phage P9	Geobacillus virus E2			Bacillus phage phi105		Staphylococcus phage StauST398-2	Lactococcus phage bIL285		Staphylococcus phage 11	Bacillus phage phBC6A51	Lactococcus phage bIL285		Leuconostoc phage phiLN25	Mycobacterium phage Jabbawokkie	Mycobacterium phage BPs	Streptococcus phage SM1	Lactococcus phage phiLC3		Mycobacterium phage Angelica	Staphylococcus phage phiSauS-IPLA35						Bacillus phage BMBtp2	Bacillus phage BtCS33		Lactobacillus phage ATCC 8014-B1
																Listeria phage LP-030-2															Listeria phage 2389																		Brochothrix phage NF5
																Listeria phage 2389															Listeria phage 2389
																															Staphylococcus phage P954
																															Staphylococcus phage P954
																															Staphylococcus phage 77
For clusters producing no hits to free-living phages. Blastx																															Staphylococcus phage 77
Bacterial Sequence BLAST hits (excluding Gardnerella)
																		Lactobacillus iners														Mycoplasma bovoculi						Lachnospiraceae				Bifidobacterium	Bifidobacterium	Bifidobacterium				Bifidobacteriaceae
																																												* Some hits include the annotated phage shock protein (PspC) domain
																																												* putative bacterial protein
[truncated: 55 more columns]
