# Supplementary material for: Genomes of Gardnerella Strains Reveal an Abundance of Prophages within the Bladder Microbiome
Source: PLoS One. 2016 Nov 18;11(11):e0166757. doi: 10.1371/journal.pone.0166757 (PMC5115800; doi:10.1371/journal.pone.0166757)
Supplement: S6 Table — (XLSX) [file pone.0166757.s008.xlsx]

## Sheet: Primers
chitin and N-acetylglucosamine utilization		Expected Amplicon Size
gtgctgcggtattcttgttg	catgtatgcaaggtcgaagg	668
ggatgtagcggaagatgttg	gtaccattagattcggtggc	627
gacgaacagcttcctccag	ccatggttccacatagttgc	508
ccgtcgcatataagcatagg	tctacacatccacgctgtc	548
attgatctgcacgctcatg	aaccgtaacgtctagagcg	705
ctaaggtggttgtgtatgcc	caattagaatgaggcacggc	573
aagatcaggatgaggcagg	actccaccttctactgttgc	649
deoxyribose and deoxynucleoside catabolism
atagttgccgaccgtcttc	ctgcaccaagagtcacaac	652
D-gluconate and ketogluconates metabolism
ggatacgacgttagtgccg	caccaagttcaagtgcagc	670
atcctggaccacttgttgc	gcaacaataccagatgccg	631
tggttgcggcaagtctac	tcttcaacagaaccttcaatcg	429
formaldehyde assimilation
ggatgacacagcaccatc	ctcatacgtaattgattcactgc	350
lactose and galactose uptake and utilization
ggattacagtcgccaatgc	tcaacaatcgtgcgcattc	719
tcgtgttctcgtctagtgc	atgttctggattcgcttg	635
gctcttctgcagcaatgac	cattgcgagccacatcaac	660
gaagttgtgtcgcatcgtc	cctgcgaatcaacttgagc	745
agtcttggcgcgatactag	gttacgtgttcctgcgttc	767
trehalose biosynthesis, uptake and utilization
cgcattgttctctgaggtg	gtacgccttaaccattgcc	712
ttggaagtatgtagcagatcac	ataccatcctcagcacacc	678
cgctgtaagagttgttggc	acgtgatactcgctaagcc	747
gacatggcggattcacttg	aggcaggtacaacttcgac	636
xylose utilization
tggtagtgttccagtcgc	tattccgacaccaactccg	775
