# Supplementary material for: Genomes of Gardnerella Strains Reveal an Abundance of Prophages within the Bladder Microbiome
Source: PLoS One. 2016 Nov 18;11(11):e0166757. doi: 10.1371/journal.pone.0166757 (PMC5115800; doi:10.1371/journal.pone.0166757)
Supplement: S1 File — (ZIP) [file pone.0166757.s009.zip]

Archive with 56 entries (56 files):
- Cluster2.fasta
- Cluster3.fasta
- Cluster4.fasta
- Cluster5.fasta
- Cluster6.fasta
- Cluster7.fasta
- Cluster8.fasta
- Cluster9.fasta
- Cluster10.fasta
- Cluster11.fasta
- Cluster12.fasta
- Cluster13.fasta
- Cluster14.fasta
- Cluster15.fasta
- Cluster16.fasta
- Cluster17.fasta
- Cluster18.fasta
- Cluster19.fasta
- Cluster20.fasta
- Cluster21.fasta
- Cluster22.fasta
- Cluster23.fasta
- Cluster24.fasta
- Cluster25.fasta
- Cluster26.fasta
- Cluster27.fasta
- Cluster28.fasta
- Cluster29.fasta
- Cluster30.fasta
- Cluster31.fasta
- Cluster32.fasta
- Cluster33.fasta
- Cluster34.fasta
- Cluster35.fasta
- Cluster36.fasta
- Cluster37.fasta
- Cluster38.fasta
- Cluster39.fasta
- Cluster40.fasta
- Cluster41.fasta
- Cluster42.fasta
- Cluster43.fasta
- Cluster44.fasta
- Cluster45.fasta
- Cluster46.fasta
- Cluster47.fasta
- Cluster48.fasta
- Cluster49.fasta
- Cluster50.fasta
- Cluster51.fasta
- Cluster52.fasta
- Cluster53.fasta
- Cluster54.fasta
- Cluster55.fasta
- singleton_clusters.fasta
- Cluster1.fasta
