# Supplementary material for: Genomes of Gardnerella Strains Reveal an Abundance of Prophages within the Bladder Microbiome
Source: PLoS One. 2016 Nov 18;11(11):e0166757. doi: 10.1371/journal.pone.0166757 (PMC5115800; doi:10.1371/journal.pone.0166757)
Supplement: S1 File — (ZIP) [file pone.0166757.s009.zip › Cluster2.fasta]

>75712-5
atgaaagataataagacattttgtgaagaatgcaggaatgacgttgagtactcaacaaaatccgttccaatgactgcatctatcaaaggaaaacaatattcctacactggcacagaagcacactgcaaagaatgcggctctgctgtatatgtacccgaaattattgacgcgaatcttcgagcattgtatgacgagtatcgtaaagaaaacaatattattccgcttgacaaaatcaacgaaatacctgctaaatactcaataggcaagcgtccactttcactgcttctcggttggggtgaacaaacgttttctagatttgcagacggagacattccttcaaaacaatattctgatattttgctacgcatttataatgatccggaatattacttgcaattattaatcagcaataaggataatctgaaatctgcaattagttacgaaaaaagttataaagcaacacaaaaactaatacgcgaattacaaaataactttgcaaacaataactttgatggcaataagtcgagtgacaaaataaacaatgtaatacaatacttgcttataaagtgtgaggatataactaccctagccttgcaaaaatccttatactacattcagggtttttatttcgctttttataaatcattcatatttaccgatgattgtcaagcatggattcatggacctgtatataaagacgtctatttgcgttataaagactacacttttactccaatagattcaccgacaacagaaatatcaggaattaaatcatcagaaaaattagcggattacaaacatgttcaaaaaagcgatgtgacattatttacagcagaactaacaactacactatcatctacagaaaaagcagtatgcgatagcgttattgacaatatttgctgctacagcggtaaagaacttgaacgatttacgcatcatgaggagccttggatacttactcgcggaaatctaaaaactaatgattcatcaaataaaataatcagcaaaaagataattggcgaatacttcacaaaaataaaagaaaaatacaatatgataaatccagatgatattcgccagtatgcgaaagatatgtttgccagtaaataa
>0288E-2
atgaaagataataagacattttgcgaagaatgcaggaataatgttgagtactcaacaaaatccgttccaatgactgcatctattaaaggaaaacaatattcctacactggcacagaagcacactgcaaagaatgcgattctgccgtatatgtacctgaaattattgacgcgaatcttagagcattgtatgacgagtatcgtaaagaaaacaatattattccgcttgacaaaatcaacgaaatacctgctaaatactcaataggcaagcgtccactttcactgcttctcggttggggtgaacaaacgttttctagatttgcagacggagacattccttcaaaacaatattctgatattttgctacgcatttataatgatccgaaatattacttgcaattattaatcagcaataaggataatctgaaatctgcaattagttacgaaaaaagttataaagcaacacaaaaactaatacgcgaattacaaaataactttgcaaacaataactttgatggcaataagtcgagtgacaaaataaacaatgtaatacaatacttgcttataaagtgtgaggatataactaccctagccttgcaaaaatccttatactacattcagggtttttatttcgctttttataaatcattcatatttaccgatgattgtcaagcatggattcatggacctgtatataaagacgtctatttgcgttataaagactacacttttactccaatagattcaccgacaacagaaatatcaggaattaaatcatcagaaaaattagcggattacaaacatgttcaaaaaagtgatgtgacattatttacatcagaactaacaaccacactatcagctaccgaaaaagcagtatgcgatagcgttattgataatctttgctgctacagcggtaaagaacttgaacgatttacgcatcatgaggagccttggatacttactcgcggaaatctaaaaactaatgattcatcaaataaaataatcagcaaaaagataattggcgaatacttcacaaaaataaaagaaaaatacaatatgataaatccagatgatattcgccagtatgcgaaagatatgtttgccagtaaataa
>1400E-18
atgaaagataataagacattttgtgaagaatgcaggaatgacgttgagtactcaacaaaatccgttccaatgactgcatctatcaaaggaaaacaatattcctacactggcacagaagcacactgcaaagaatgcggctctgctgtatatgtacccgaaattattgacgcgaatcttcgagcattgtatgacgagtatcgtaaagaaaacaatattattccacttgacgaaatcaagaaaatccctgctaaatactcaataggtaagcgtccactatcactactgctcggttggggtgaacaaacgttttctagatttgcagatggagacattccttcaaaacaatattctgatattttgctacgaatttataatgatccggaatattacttgcaattattaatcagcaataaggataatctgaaatccgcacttagctacgaaaaaagctacaaggcaactcaaaaactaataaacgaatcacaaaataattctgcaaatattaactttgatagtaataagtcgagtgacaaaataaacaatgtaatacaatacttgcttataaagtgtgaggatataactcccttagccttgcaaaaatccttatactacattcagggttttcatttcgctttttataaatcgtttatatttacagacgattgtcaagcatggattcatggacctgtgtataaagacgtctatttgcgttataaagactacacttttactccaatagattcaccgacaacagaaatatcaggaattaaaacatcagaaaaattagctgattacagacacgctcaaagaagtgacatcacacgacttacagcagaactaacaactacactatctgccaccgaaagagcagtatgtgatagtgttatcgataatctttgctgctacagtggtaaagaacttgaacgattcacgcatcatgaggagccttggatacttactcgcggcaatctaaaaactaatgattcatcaaataaaataatcagcaaaaacacaatcggcgaatacttcacaaaaataaaagaaaaatacaatatgataaacccagatgatattcgccagtatgcaaaagacatgtttgccagtaaataa
>14019_MetR-2
atgaaagataataagacattttgcgaagaatgcaggaataatgttgagtactcaacaaaatccgttccaatgactgcatctattaaaggaaaacaatattcctacactggcacagaagcgcactgcaaagaatgcggctctgctgtatatgtacccgaaattattgacgcgaatcttagagcattgtatgacgagtatcgtaaagaaaacaatattattccgcttgacaaaatcaacgaaatacctgctaaatactcaataggcaagcgtccactttcactgcttctcggttggggtgaacaaacgttttctagatttgcagacggagacattccttcaaaacaatattctgatattttgctacgcatttataatgatccgaaatattacttgcaattattaatcagcaataaggataatctgaaatctgcaattagttacgaaaaaagttataaagcaacacaaaaactaatacgcgaattacaaaataactttgcaaacaataactttgatggcaataagtcgagtgacaaaataaacaatgtaatacaatacttgcttataaagtgtgaggatataactaccctagccttgcaaaaatccttatactacattcagggtttttatttcgctttttataaatcattcatatttaccgatgattgtcaagcatggattcatggacctgtatataaagacgtctatttgcgttataaagactacacttttactccaatagattcaccgacaacagaaatatcaggaattaaatcatcagaaaaattagcggattacaaacatgttcaaaaaagtgatgtgacattatttacatcagaactaacaaccacactatcagctaccgaaaaagcagtatgcgatagcgttattgataatctttgctgctacagcggtaaagaacttgaacgatttacgcatcatgaggagccttggatacttactcgcggaaatctaaaaactaatgattcatcaaataaaataatcagcaaaaagataattggcgaatacttcacaaaaataaaagaaaaatacaatatgataaatccagatgatattcgccagtatgcgaaagatatgtttgccagtaaataa
>1500E-4
atgcgtgcaaataaaacattttgcgaagagtgcagggatgaagttgagtactcaacaaaatccgttccaatgactgcatctattaaaggaaaacaatattcctacactggtacagaagcgcactgtaaagaatgcggttcttacgtatatgtaccagaaattatcgacgcaaatcttcgatcattgtatgacgagtatcgtaaagaaaacaatattattccgcttgatgaaatcaacgaaatacctactaaatactcaataggtaaacgaccactttcactgctgctcggctggggagaacagacattttctaggtttgcagacggagatattccttcaaaacaatattctgacattttgcaacacatttataataatccggaatattacttgcacttgttaatcagcaataagaacaatctgaaatccgcacttagctacgaaaaaagctacaaggcaactcaaaaactattgcttaagtccaacaattcttcaagcaataacgactctattaacacagattcaagcagcaaaataaacgatgtaatacaatacttgctcgtaaaatgtgaggacattactccccttgctttgcaaaaatcattgtactacatacaaggttttcactttgctttctataagtcgttcttatttatcgatgattgtcaagcatgggttcatggacccgtgtataaagacgtctatttgcgctataaagactacacttttacaccaatcgattcgccaacaacagaaatatcagaaattaaatcatcagaaaaattagctgattataaacacgctcaaaaaagtgacctcacacgacttacagcagaactaacaactacactatctgctaccgaaaaagcagtatgcgatagcgtgattgaaaatctttgctgctatagcggtaaagaacttgaacgattcactcatcatgaggagccttggatacttactcgcggcaatctaaaagctgatgattcatcagataaaataatcagcaaaaatataattggcgaatactttacgaaaataaaagaaaagtacaatatgataaatccagatgacattcgccagtatgcgaaagatatgtttgccagtaaataa
>284V-5
atgaaagataataagacattttgcgaagaatgcaggaataatgttgagtactcaacaaaatccgttccaatgactgcatctattaaaggaaaacaatattcctacactggcacagaagcacactgcaaagaatgcgattctgccgtatatgtacctgaaattattgacgcgaatcttagagcattgtatgacgagtatcgtaaagaaaacaatattattccgcttgacaaaatcaacgaaatacctgctaaatactcaataggcaagcgtccactttcactgcttctcggttggggtgaacaaacgttttctagatttgcagacggagacattccttcaaaacaatattctgatattttgctacgcatttataatgatccgaaatattacttgcaattattaatcagcaataaggataatctgaaatctgcaattagttacgaaaaaagttataaagcaacacaaaaactaatacgcgaattacaaaataactttgcaaacaataactttgatggcaataagtcgagtgacaaaataaacaatgtaatacaatacttgcttataaagtgtgaggatataactaccctagccttgcaaaaatccttatactacattcagggtttttatttcgctttttataaatcattcatatttaccgatgattgtcaagcatggattcatggacctgtatataaagacgtctatttgcgttataaagactacacttttactccaatagattcaccgacaacagaaatatcaggaattaaatcatcagaaaaattagcggattacaaacatgttcaaaaaagtgatgtgacattatttacatcagaactaacaaccacactatcagctaccgaaaaagcagtatgcgatagcgttattgataatctttgctgctacagcggtaaagaacttgaacgatttacgcatcatgaggagccttggatacttactcgcggcaatctaaaaactgatgattcatcaaataaaataatcagcaaaaagataattggcgaatacttcacaaaaataaaagaaaaatacaatatgataaatccagacgatattcgccagtatgcgaaagatatgtttgccagtaaataa
>315_A-3
atgaaagataataagacattttgtgaagaatgcaggaatgacgttgagtactcaacaaaatccgttccaatgactgcatctatcaaaggaaaacaatattcctacactggcacagaagcacactgcaaagaatgcggctctgctgtatatgtacccgaaattattgacgcgaatcttcgagcattgtatgacgagtatcgtaaagaaaacaatattattccgcttgacaaaatcaacgaaatacctgctaaatactcaataggcaagcgtccactttcactgcttctcggttggggtgaacaaacgttttctagatttgcagacggagacattccttcaaaacaatattctgatattttgctacgcatttataatgatccggaatattacttgcaattattaatcagcaataaggataatctgaaatctgcaattagttacgaaaaaagttataaagcaacacaaaaactaatacgcgaattacaaaataactttgcaaacaataactttgatggcaataagtcgagtgacaaaataaacaatgtaatacaatacttgcttataaagtgtgaggatataactaccctagccttgcaaaaatccttatactacattcagggtttttatttcgctttttataaatcattcatatttaccgatgattgtcaagcatggattcatggacctgtatataaagacgtctatttgcgttataaagactacacttttactccaatagattcaccgacaacagaaatatcaggaattaaatcatcagaaaaattagcggattacaaacatgttcaaaaaagcgatgtgacattatttacagcagaactaacaactacactatcatctacagaaaaagcagtatgcgatagcgttattgacaatctttgctgctacagcggtaaagaacttgaacgattcacacatcatgaggagccttggatacttactcgcggcaatctaaaaactgatgattcatcaaataaaataatcagcaaaaagataattggcgaatacttcacaaaaataaaagaaaaatacaatatgataaatccagacgatattcgccagtatgcgaaagatatgtttgccagtaaataa
>41V-1
atgaaagataataagacattttgtgaagaatgcaggaatgacgttgagtactcaacaaaatccgttccaatgactgcatctatcaaaggaaaacaatattcctacactggcacagaagcacactgcaaagaatgcggctctgctgtatatgtacccgaaattattgacgcgaatcttcgagcattgtatgacgagtatcgtaaagaaaacaatattattccgcttgacaaaatcaacgaaatacctgctaaatactcaataggcaagcgtccactttcactgcttctcggttggggtgaacaaacgttttctagatttgcagacggagacattccttcaaaacaatattctgatattttgctacgcatttataatgatccggaatattacttgcaattattaatcagcaataaggataatctgaaatctgcaattagttacgaaaaaagttataaagcaacacaaaaactaatacgcgaattacaaaataactttgcaaacaataactttgatggcaataagtcgagtgacaaaataaacaatgtaatacaatacttgcttataaagtgtgaggatataactaccctagccttgcaaaaatccttatactacattcagggtttttatttcgctttttataaatcattcatatttaccgatgattgtcaagcatggattcatggacctgtatataaagacgtctatttgcgttataaagactacacttttactccaatagattcaccgacaacagaaatatcaggaattaaatcatcagaaaaattagcggattacaaacatgttcaaaaaagcgatgtgacattatttacagcagaactaacaactacactatcatctacagaaaaagcagtatgcgatagcgttatcgataatctttgctgctatagcggtaaagaacttgaacgattcacacatcatgaggagccttggatacttactcgcggcaatctaaaaactgatgattcatcaaataaaataatcagcaaaaagataattggcgaatacttcacaaaaataaaagaaaaatacaatatgataaatccagacgatattcgccagtatgcgaaagatatgtttgccagtaaataa
>6119V5-2
atgaaagataataaaacattttgcgaagaatgcaggaatgaagttgagtactcaacaaaatccattccaatgactgcatctattaaaggaaaacaatattcctacactggtacagaagcacgctgcaaagaatgcggttctgccgtatatgtacccgaaattattgacgcgaatcttcgagcattgtatgacgagtatcgtaaagaaaacaatattattccgcttgatgaaatcaacgaaatacctactaaatactcaataggtaaacgaccactttcactgctactcggctggggagaacagacattttctagatttacagacggagatattccttcaaaacaatattctgacattttgcaacacatttataatgatccggaatattacttgcaattattaatcagtaataaaaataatctgaaatccgcacttagctacgaaaaaagctacaaggcaactcaaaaactattgcttaagtccaacaattcttcaagcaataacggctttattaacacagattcaagcaacaaaataaacgatataatacaatacttgctcgtaaaatgcgaggacattactccccttgctttgcaaaaatcattgtactatatacaaggtttttactttgcattctataaatcgttcttatttatcgatgattgtcaagcatgggttcatggacccgtgtataaagacgtctatttgcgctataaagactacacttttacaccaatcgattcgccaacaaaagaaatatcaggaattaaatcatcaggaaaattagctgattacaaatacgctcaaaaaagcgacatcacgagacttacagcagaattaacaaccacactatctgctaccgaaaaagcagtatgcgatagcgttattgataatatttgctgctacagcggtaaagaacttgaacgatttacgcatcatgaggagccttggatacttactcgcggcaatctaaaagctgatgattcatcaaataaaataatcagcaaaaatataattggcgaatactttacgaaaataaaagaaaaatacaatatgataaatccagatgacattcaccagtatgcaaaagatatgtttgctagtaaataa
>ATCC14018-3
atgaaagataataagacattttgcgaagaatgcaggaataatgttgagtactcaacaaaatccgttccaatgactgcatctattaaaggaaaacaatattcctacactggcacagaagcgcactgcaaagaatgcggctctgctgtatatgtacccgaaattattgacgcgaatcttagagcattgtatgacgagtatcgtaaagaaaacaatattattccgcttgacaaaatcaacgaaatacctgctaaatactcaataggcaagcgtccactttcactgcttctcggttggggtgaacaaacgttttctagatttgcagacggagacattccttcaaaacaatattctgatattttgctacgcatttataatgatccgaaatattacttgcaattattaatcagcaataaggataatctgaaatctgcaattagttacgaaaaaagttataaagcaacacaaaaactaatacgcgaattacaaaataactttgcaaacaataactttgatggcaataagtcgagtgacaaaataaacaatgtaatacaatacttgcttataaagtgtgaggatataactaccctagccttgcaaaaatccttatactacattcagggtttttatttcgctttttataaatcattcatatttaccgatgattgtcaagcatggattcatggacctgtatataaagacgtctatttgcgttataaagactacacttttactccaatagattcaccgacaacagaaatatcaggaattaaatcatcagaaaaattagcggattacaaacatgttcaaaaaagtgatgtgacattatttacatcagaactaacaaccacactatcagctaccgaaaaagcagtatgcgatagcgttattgataatctttgctgctacagcggtaaagaacttgaacgatttacgcatcatgaggagccttggatacttactcgcggaaatctaaaaactaatgattcatcaaataaaataatcagcaaaaagataattggcgaatacttcacaaaaataaaagaaaaatacaatatgataaatccagatgatattcgccagtatgcgaaagatatgtttgccagtaaataa
>Gv23_12-1
atgaaagataataagacattttgtgaagaatgcaggaatgacgttgagtactcaacaaaatccgttccaatgactgcatctatcaaaggaaaacaatattcctacactggcacagaagcacactgcaaagaatgcggctctgctgtatatgtacccgaaattattgacgcgaatcttcgagcattgtatgacgagtatcgtaaagaaaacaatattattccgcttgacaaaatcaacgaaatacctgctaaatactcaataggcaagcgtccactttcactgcttctcggttggggtgaacaaacgttttctagatttgcagacggagacattccttcaaaacaatattctgatattttgctacgcatttataatgatccggaatattacttgcaattattaatcagcaataaggataatctgaaatctgcaattagttacgaaaaaagttataaagcaacacaaaaactaatacgcgaattacaaaataactttgcaaacaataactttgatggcaataagtcgagtgacaaaataaacaatgtaatacaatacttgcttataaagtgtgaggatataactaccctagccttgcaaaaatccttatactacattcagggtttttatttcgctttttataaatcattcatatttaccgatgattgtcaagcatggattcatggacctgtatataaagacgtctatttgcgttataaagactacacttttactccaatagattcaccgacaacagaaatatcaggaattaaatcatcagaaaaattagcggattacaaacatgttcaaaaaagcgatgtgacattatttacagcagaactaacaactacactatcatctacagaaaaagcagtatgcgatagcgttattgacaatctttgctgctacagcggtaaagaacttgaacgattcacacatcatgaggagccttggatacttactcgcggcaatctaaaaactgatgattcatcaaataaaataatcagcaaaaagataattggcgaatacttcacaaaaataaaagaaaaatacaatatgataaatccagacgatattcgccagtatgcgaaagatatgtttgccagtaaataa
>JCP7276-17
atgaaagataataagacattttgtgaagaatgcaggaatgacgttgagtactcaacaaaatccgttccaatgactgcatctatcaaaggaaaacaatattcctacactggcacagaagcacactgcaaagaatgcggctctgctgtatatgtacccgaaattattgacgcgaatcttcgagcattgtatgacgagtatcgtaaagaaaacaatattattccgcttgacaaaatcaacgaaatacctgctaaatactcaataggcaagcgtccactttcactgcttctcggttggggtgaacaaacgttttctagatttgcagacggagacattccttcaaaacaatattctgatattttgctacgcatttataatgatccggaatattacttgcaattattaatcagcaataaggataatctgaaatctgcaattagttacgaaaaaagttataaagcaacacaaaaactaatacgcgaattacaaaataactttgcaaacaataactttgatggcaataagtcgagtgacaaaataaacaatgtaatacaatacttgcttataaagtgtgaggatataactaccctagccttgcaaaaatccttatactacattcagggtttttatttcgctttttataaatcattcatatttaccgatgattgtcaagcatggattcatggacctgtatataaagacgtctatttgcgttataaagactacacttttactccaatagattcaccgacaacagaaatatcaggaattaaatcatcagaaaaattagcggattacaaacatgttcaaaaaagtgatgtgacattatttacatcagaactaacaaccacactatcagctaccgaaaaagcagtatgcgatagcgttattgataatctttgctgctacagcggtaaagaacttgaacgatttacgcatcatgaggagccttggatacttactcgcggcaatctaaaaactgatgattcatcaaataaaataatcagcaaaaagataattggcgaatacttcacaaaaataaaagaaaaatacaatatgataaatccagatgatattcgccagtatgcgaaagatatgtttgccagtaaataa
>JCP7672-4
atgaaagataataagacattttgcgaagaatgcaggaataatgttgagtactcaacaaaatccgttccaatgactgcatctatcaaaggaaaacaatattcctacactggcacagaagcacactgcaaagaatgcgattctgccgtatatgtacccgaaattattgacgcgaatcttcgagcattgtatgacgagtatcgtaaagaaaacaatattattccgcttgacaaaatcaacgaaatacctgctaaatactcaataggcaagcgtccactttcactgcttctcggttggggtgaacaaacgttttctagatttgcagacggagacattccttcaaaacaatattctgatattttgctacgcatttataatgatccgaaatattacttgcaattattaatcagcaataaggataatctgaaatctgcaattagttacgaaaaaagttataaagcaacacaaaaactaatacgcgaattacaaaataactttgcaaacaataactttgatggcaataagtcgagtgacaaaataaacaatgtaatacaatacttgcttataaagtgtgaggatataactaccctagccttgcaaaaatccttatactacattcagggtttttatttcgctttttataaatcattcatatttaccgatgattgtcaagcatggattcatggacctgtatataaagacgtctatttgcgttataaagactacacttttactccaatagattcaccgacaacagaaatatcaggaattaaatcatcagaaaaattagcggattacaaacatgttcaaaaaagcgatgtgacattatttacagcagaactaacaaccacactatcagctaccgaaaaagcagtatgcgatagcgttattgacaatatttgctgctacagcggtaaagaacttgaacgattcacacatcatgaggagccttggatacttactcgcggcaatctaaaaactgatgattcatcaaataaaataatcagcaaaaagataattggcgaatacttcacaaaaataaaagaaaaatacaatatgataaatccagacgatattcgccagtatgcgaaagatatgtttgccagtaaataa
>JCP8108-3
atgaaagataataagacattttgcgaagaatgcaggaatgacgttgagtactcaacaaaatccgttccaatgactgcatctatcaaaggaaaacaatattcctacactggcacagaagcacactgcaaagaatgcagctctgccgtatatgtacccgaaattattgacacgaatcttcgagcattgtatgacgagtatcgtaaagaaaacaatattattccgcttgacaaaatcaacgaaatacctgctaaatactcaataggcaagcgtccactttcactgcttctcggttggggtgaacaaacgttttctagatttgcagatggagacattccttcaaaacaatattctgatattttgcaacgcatttataatgacccggaatattacttgcaattattaatcagcaataagaataatttgaaatccgcgcttagctacgaaaaaagctacaaggcaactcaaaaactaataaacgaatcacaaaataattctgcaaatattaactttgatagcaataagtcgagtgacaaaataaacaatgtaatacaatacttgcttataaagtgtgaggatataactcccctagccttgcaaaaatccttatactacattcagggttttcatttcgctttttataaatcgtttatatttaccgatgattgtcaagcatgggttcatggacctgtgtataaagacgtctatttgcgctacaaaaactacacttttgatccaatagattcaccaacaacagaaatatcagaaattaaatcatcagaaaaattagcggattacaaacatgttcaaaaaagtgatgtgacattatttacatcagaactaacaaccacactatccgctaccgaaaaagcagtatgcgatagtgtgattgaaaatctttgctgctacagtggtaaagaacttgaacgattcacgcatcatgaggagccttggatacttactcgcggtaatctaaaaactaatgattcatcaaataaaataatcaacaaaaacacaatcggcgaatacttcacaaaaataaaagaaaaatacaatatgataaacccagatgatattcgccagtatgcaaaagatatgtttgccagtaaataa
>JCP8481A-4
atgaaagataataaaacattttgcgaagaatgcaggaatgatgttgagtactcaacaaaatccgttccaatgactgcatctattaaaggaaaacaatattcctaccctggcacagaagcacactgtaaagaatgcggttctgacgtatatgtaccagaaattatcgacgcgaatcttagagcattgtatgacgagtatcgtaaagaaaacaatattattccgcttgatgaaatcaacgaaatacctgctaaatacgcaataggtaagcgaccactatcactactgctcggttggggtgaacaaacgttttctagatttacagacggagacattccctcaaaacaatattctgacattttgcaacgcatttataataacccggaatattacttgcaattattaatcagcaataagaataatctgaaatccgcgcttagctacgaaaaaagctacaaggcaactcaaaaactattgcttaagtccaacaattcttcaagcaataacgactttattaacacagattcaagcaacaaaataaacgatgtaatacaatacttgctcgtaaaatgcgaggacattactccccttgctttgcaaaaatcattgtactatatacaaggtttttactttgcgttctataaatcgttcttatttaccgatgattgtcaagcatgggttcatggacctgtgtacaaagacgtctatttacgctataaagactacacttttacaccaatcgattcctcaacaacagaaatatcaggaattaaatcatcaggaaaattagctgattacaaatacgatcaaaaaagcgaaatcacgagacttacagcagaactaacaactacactatccgctaccgaaaaagcagtatgcgatagtgtgattgataatctttgctgctacagcggtaaagagcttgaacgatttacgcatcatgaggagccttggatacttactcgcggcaatctaaaagctgatgattcatcagataaaataatcagcaaaaatatgatcggcgaatactttacgaaaataaaagaaaaatacaatatgataaatccagatgacattcaccagtatgcaaaagacatgttttctagtaaataa
>JCP8481B-8
atgaaagataataaaacattttgcgaagaatgcaggaatgatgttgagtactcaacaaaatccgttccaatgactgcatctattaaaggaaaacaatattcctaccctggcacagaagcacactgtaaagaatgcggttctgacgtatatgtaccagaaattatcgacgcgaatcttagagcattgtatgacgagtatcgtaaagaaaacaatattattccgcttgatgaaatcaacgaaatacctgctaaatacgcaataggtaagcgaccactatcactactgctcggttggggtgaacaaacgttttctagatttacagacggagacattccctcaaaacaatattctgacattttgcaacgcatttataataacccggaatattacttgcaattattaatcagcaataagaataatctgaaatccgcgcttagctacgaaaaaagctacaaggcaactcaaaaactattgcttaagtccaacaattcttcaagcaataacgactttattaacacagattcaagcaacaaaataaacgatgtaatacaatacttgctcgtaaaatgcgaggacattactccccttgctttgcaaaaatcattgtactatatacaaggtttttactttgcgttctataaatcgttcttatttaccgatgattgtcaagcatgggttcatggacctgtgtacaaagacgtctatttacgctataaagactacacttttacaccaatcgattcctcaacaacagaaatatcaggaattaaatcatcaggaaaattagctgattacaaatacgatcaaaaaagcgaaatcacgagacttacagcagaactaacaactacactatccgctaccgaaaaagcagtatgcgatagtgtgattgataatctttgctgctacagcggtaaagagcttgaacgatttacgcatcatgaggagccttggatacttactcgcggcaatctaaaagctgatgattcatcagataaaataatcagcaaaaatatgatcggcgaatactttacgaaaataaaagaaaaatacaatatgataaatccagatgacattcaccagtatgcaaaagacatgttttctagtaaataa
>NC_014644-2
ATGAAAGATAATAAGACATTTTGCGAAGAATGCAGGAATAATGTTGAGTACTCAACAAAATCCGTTCCAATGACTGCATCTATTAAAGGAAAACAATATTCCTACACTGGCACAGAAGCGCACTGCAAAGAATGCGGCTCTGCTGTATATGTACCCGAAATTATTGACGCGAATCTTAGAGCATTGTATGACGAGTATCGTAAAGAAAACAATATTATTCCGCTTGACAAAATCAACGAAATACCTGCTAAATACTCAATAGGCAAGCGTCCACTTTCACTGCTTCTCGGTTGGGGTGAACAAACGTTTTCTAGATTTGCAGACGGAGACATTCCTTCAAAACAATATTCTGATATTTTGCTACGCATTTATAATGATCCGAAATATTACTTGCAATTATTAATCAGCAATAAGGATAATCTGAAATCTGCAATTAGTTACGAAAAAAGTTATAAAGCAACACAAAAACTAATACGCGAATTACAAAATAACTTTGCAAACAATAACTTTGATGGCAATAAGTCGAGTGACAAAATAAACAATGTAATACAATACTTGCTTATAAAGTGTGAGGATATAACTACCCTAGCCTTGCAAAAATCCTTATACTACATTCAGGGTTTTTATTTCGCTTTTTATAAATCATTCATATTTACCGATGATTGTCAAGCATGGATTCATGGACCTGTATATAAAGACGTCTATTTGCGTTATAAAGACTACACTTTTACTCCAATAGATTCACCGACAACAGAAATATCAGGAATTAAATCATCAGAAAAATTAGCGGATTACAAACATGTTCAAAAAAGTGATGTGACATTATTTACATCAGAACTAACAACCACACTATCAGCTACCGAAAAAGCAGTATGCGATAGCGTTATTGATAATCTTTGCTGCTACAGCGGTAAAGAACTTGAACGATTTACGCATCATGAGGAGCCTTGGATACTTACTCGCGGAAATCTAAAAACTAATGATTCATCAAATAAAATAATCAGCAAAAAGATAATTGGCGAATACTTCACAAAAATAAAAGAAAAATACAATATGATAAATCCAGATGATATTCGCCAGTATGCGAAAGATATGTTTGCCAGTAAATAA
>3549624-3
ttgcgattttgctgctacagcggtaaagaacttgaacgatttacgcatcatgaggagccttggatacttactcgcggaaatctaaaaactaatgattcatcaaataaaataatcagcaaaaagataattggcgaatacttcacaaaaataaaagaaaaatacaatatgataaatccagatgatattcgccagtatgcgaaagatatgtttgccagtaaataa
