# Supplementary material for: Genomes of Gardnerella Strains Reveal an Abundance of Prophages within the Bladder Microbiome
Source: PLoS One. 2016 Nov 18;11(11):e0166757. doi: 10.1371/journal.pone.0166757 (PMC5115800; doi:10.1371/journal.pone.0166757)
Supplement: S1 File — (ZIP) [file pone.0166757.s009.zip › Cluster3.fasta]

>75712-3
atgtctaaattaaataacacgaaagttatcaccggtaagaacacgcgtctttcctatttcaacggttgggagccaaagtctattaatggcggtcctgaaaaatatagtgtttcactgcttattcctaaagatgatgttgaaacagtaaatgctattgagaaagctattgatgctgcgattgaagaaggtgtcggcaagttcggcggtaagaaaccaaacaagcaagcaattaaactcccactgagggacggggatattgagcgtgatgatgaagcgtataaaggacactacttcattaacgcaaactctactactcctccgcagattgtagacaagcaggtaaaaccaatcatggaccgcagcgaagtgtattcaggctgctatgcgagagtttccatcaacttctacgcttttaactctaacggtaataagggtatcgcttgcggtcttggcaacattcaaaaaatccgagacggtgagccactcggcggacgtagccttgcaactgatgattttacgactttagaagatgatgactttctagcataa
>3549624-14
atgtctaaattaaataacacgaaggttatcactggtaagaacacgcgtctttcctatttcaacggttgggagccaaagtctattaatggcggtcctgaaaaatatagtgtttcactgcttattcctaaagatgatgttgaaacagtaaacgctattgagaaagctattgatgctgctattgaggaaggtgtcggcaagttcggcggtaagaaaccaaacaagcaagcaattaaactcccacttcgagacggggatattgagcgtgatgatgaagcgtataaaggacactatttcatcaacgcgaactcaaccacggctccgcagattgtagacaagcaggtaaaaccaatcatggatcgcagtgaagtgtattcaggctgctatgcgagagtttccatcaacttctacgcttttaactctaacggtaataagggtgttgcttgcggtcttggcaatattcaaaaaattcgagacggtgagccactcggcggacgtagccttgcaactgatgattttacgactttagaagatgatgactttctagcataa
>3549624-27
atgtctaaattaaataacacgaaggttatcaccggtaagaacacgcgtctttcctattttaacggttgggagccaaagtctattaacggcggtcctgaaaaatatagtgtttcactgcttatccctaaaagtgatgttgaaacagtaaacgctattgagaaagctattgatgctgctattgaggaaggtgtcggtaagtttggtggtaaaaaaccaaacaaggctgctcttaaaacaccactcagggacggggatattgagcgtgatgatgaagcgtataaaggacattactttattaacgcgaactcaaccacggctccgcagattgtagacaaacaggtaaaaccaatcatggatcgcagtgaagtgtattcaggctgctatgcgagggtttccatcaacttttacgcgtttaactctaacggtaataagggagttgcttgcggtctttgcaatattcaaaagattcgagacggtgagccactcggcggacgtagcctcgcaaccgatgattttacgactttagaagatgatgactttctagcataa
>0288E-17
atgtctaaattaaataacacgaaggttatcactggtaagaacacgcgtctttcctatttcaacggttgggagccaaagtctattaacggcggccctgaaaaatacagtgtttcactgcttatccctaaaagtgatgttgaaacagtaaacgctattgagaaagctattgatgctgcgattgaggaaggtgtcggcaagttcggcggtaagaaaccaaacaaggctgctcttaaaacaccactgagggacggggatattgagcgtgatgatgaagcgtataaaggacattacttcattaacgcgaactcaaccacggctccgcagattgtagacaaacaggtaaaaccaatcatggaccgtagtgaagtgtattcaggctgctatgcgagggtttccatcaacttctacgcttttaactctaacggtaataagggtatcgcttgcggtcttggcaatattcaaaaaattcgagacggtgagccgctcggcggacgtagcctcgcaaccgatgattttacgactttagaagatgatgactttctagcataa
>1400E-2
atgtctaaattaaataacacgaaggttatcaccggtaagaacacgcgtctttcctatttcaacggttgggagccaaagtctattaacggcggccctgaaaaatacagtgtttcactgcttatccctaaagatgatgttgaaacagtaaacgctattgagaaagctattgatgctgcgattgaggaaggtgtcggcaagttcggcggtaaaaaaccaaacaaggctgctcttaaaacaccactcagggacggggatattgagcgtgatgatgaagcgtataaaggacattacttcattaacgcgaactcaaccacggctccgcagattgtagacaaacaggtaaaaccaatcatggaccgtagtgaagtgtattcaggctgctatgcgagagtttccatcaacttttacgcgtttaactctaacggtaataagggagttgcttgcggtctttgcaatattcaaaaaattcgagacggtgagccactcggcggacgtagcctcgcaaccgatgattttacgactttagaagatgatgactttctagcataa
>5_1.51-3
atgtctaaattaaataacacgaaggttattacaggtaagaacacgcgtctttcctatttcaatggttgggagccaaagtctattaacggcggccctgaaaaatatagtgtttcactgcttatccctaaaagtgatgttgaaacagtaaacgctattgagaaagctattgatgctgcgattgaggaaggtgtcggtaagttcggtggtaaaaaaccaaacaaggctgctcttaaaacaccactcagggacggggatattgagcgtgatgatgaagcgtataaaggacattactttattaacgcgaactcaaccacggctccgcagattgtagacaagcaggtaaaaccaatcatggatcgcagtgaagtgtattcaggctgctatgcgagggtttccatcaatttttacgcgtttaactctaacggtaataagggagttgcttgtggtcttggcaatattcaaaagattagagacggtgagccactcggcggacgtagcctcgcaaccgatgattttacgactttagaagatgatgactttctagcataa
>AMD-13
atgtctaaattaaataacacgaaggttatcactggtaagaacacgcgtctttcctatttcaacggttgggagccaaagtctattaacggcggccctgaaaaatatagtgtttcactgcttatccctaaaagtgatgttgaaacagtaaacgctattgagaaagctattgatgctgctattgaggaaggtgtcggcaagttcggtggtaaaaaaccaaacaaggctgctcttaaaacaccactcagggacggggatattgagcgtgatgatgaagcgtataaaggacattacttcattaacgcgaactcaaccacggctccgcagattgtagacaaacaggtaaaaccaatcatggaccgcagtgaagtgtattcaggctgctatgcaagggtttccatcaacttctacgcgtttaactctaacggtaataagggtgttgcttgcggtcttggcaatattcaaaaaattcgagacggtgagccactcggcggacgtagcctcgcaaccgatgattttacgactttagaagatgatgattttctagcataa
>G30_4-10
atgtctaaattaaataacacgaaggttatcactggtaagaacacgcgtctttcctatttcaacggttgggagccaaagtctattaatggcggtcctgaaaaatatagtgtttcactgcttattcctaaagatgatgttgaaacagtaaatgctattgagaaagctattgatgctgcgattgaagaaggtgtcggcaagttcggcggtaagaaaccaaacaagcaagcaattaaactcccactgagggacggggatattgagcgtgatgatgaagcgtataaaggacactacttcattaacgcaaactctactactcctccgcagattgtagacaagcaggtaaaaccaatcatggaccgcagcgaagtgtattcaggctgctatgcgagagtttccatcaacttctacgcttttaactctaacggtaataagggtatcgcttgcggtcttggcaacattcaaaaaatccgagacggtgagccactcggcggacgtagccttgcaactgatgattttacgactttagaagatgatgactttctagcataa
>GV18_4-16
atgtctaaattaaataacacgaaggttatcactggtaagaacacgcgtctttcctattttaacggttgggagccaaagtctattaacggcggtcctgaaaaatatagtgtttcactgcttatccctaaaagtgatgttgaaacagtaaacgctattgagaaagctattgatgctgcgattgaggaaggtgtcggtaagtttggtggtaaaaaaccaaacaaggctgctcttaaaacaccactcagggacggggatattgagcgtgatgatgaagcgtataaaggacattattttattaacgcgaactctaccacggctccgcagattgtagacaagcaggtaaaaccaatcatggaccgtagtgaagtgtattcaggctgctatgcgagggtttccatcaacttttacgcgtttaactctaacggtaataagggagttgcttgcggtcttggcaatattcaaaagattcgagacggtgagccactcggcggacgtagtctcgcaaccgatgattttacgactttagaagatgatgattttctagcataa
>GV18_4-32
atgacaaatattagtagaacaaaggttatcaccggtaagaacacgcgtctttcctatttcaacggttgggagccaaagtctattaacggcggccctgaaaaatacagtgtttcactgcttatccctaaagatgatgttgaaacagtaaatgctattgagaaagctattgatgctgcgattgaggaaggtgttggcaagttcggcggtaagaaaccaaacaagcaagcaattaaactcccactgagggacggggatattgagcgtgatgatgaagcgtataaaggacattacttcattaacgcaaactctactactcctccgcagattgtagacaagcaggtaaaaccaatcatggaccgcagcgaagtgtattcaggctgctatgcgagggtttccatcaacttctacgcgtttaactctaacggtaataagggtatcgcttgcggtcttggcaacattcaaaaaatccgagacggtgaaccactcggcggacgtagcctcgcaaccgatgatttcacgaccttagaagatgatgactttctagcataa
>JCP7276-15
atgtctaaattaaataacacgaaggttattacaggtaagaatacgcgtctttcctattttaatggttgggagccaaagtctattaacggcggtcctgaaaaatatagtgtttcactgcttatccctaaaagtgatgttgaaacagtaaacgctattgagaaagctattgatgctgcgattgaggaaggtgtcggcaagtttggtggtaagaaaccaaataaggctgctcttaaaacaccactcagggacggggatattgagcgtgatgatgaagcgtataaaggacattattttattaacgcgaactctaccacggctccgcagattgtagacaagcaggtaaaaccaatcatggatcgcagtgaagtgtattcaggctgctatgcgagggtttccatcaatttttacgcgtttaactctaacggtaataagggagttgcttgtggtcttggcaatattcaaaagattagagacggtgagccactcggcggacgtagcctcgcaaccgatgattttacgactttagaagatgatgactttctagcataa
>JCP7659-3
atgagcggatttaacaaaactaaggttattacaggtaagaacacgcgtctttcctatttcaacggttgggagccaaagtctattaacggcggccctgaaaaatatagtgtttcactgcttatccctaaaagtgatgttgaaacagtaaacgctattgagaaagctattgatgctgcgattgaggaaggtgtcggcaagttcggcggtaagaaaccaaacaaggctgctcttaaaacaccactcagggacggggatattgagcgtgatgatgaagcgtataaaggacactacttcattaacgcgaactcaaccacggctccgcagattgtagacaaacaggtaaaaccaatcatggaccgtagtgaagtgtattcaggctgctatgcgagggtttccatcaacttctacgcgtttaactctaacggtaataagggagttgcttgcggtcttggcaatattcaaaaaattcgagacggtgagccactcggaggacgtagcctcgcaaccgatgattttacgactttagaagatgatgactttctagcataa
>JCP7719-17
atgtctaaattaaataacacgaaggttatcactggtaagaacacgcgtctttcctatttcaatggttgggagccaaagtctattaacggcggccctgaaaaatatagtgtttcactgcttatccctaaaagtgatgttgaaacagtaaacgctattgagaaagctattgatgctgcgattgaggaaggtgtcggcaagttcggcggtaaaaaaccaaacaaggctgctcttaaaacaccactcagggacggggatattgagcgtgatgatgaagcgtataaaggacattacttcattaacgcgaactcaaccacggctccgcagattgtagacaaacaggtaaaaccaatcatggaccgtagtgaagtgtattcaggctgctatgcgagagtttccatcaacttttacgcgtttaactctaacggtaataagggagttgcttgcggtcttggcaatattcaaaaaattcgagacggtgagccactcggcggacgtagcctcgcaaccgatgattttacgactttagaagatgatgactttctagcataa
>JCP8066-7
atgtctaaattaaataacacgaaggttatcactggtaagaacacgcgtctttcctatttcaacggttgggagccaaagtctattaatggcggtcctgaaaaatatagtgtttcactgcttattcctaaagatgatgttgaaacagtaaatgctattgagaaagctattgatgctgctattgaggaaggtgtcggcaagttcggcggtaagaaaccaaacaagcaagcgattaaactcccactgagggacggggatattgagcgtgatgatgaagcgtataaaggacattactttattaatgcgaactcaaccacggctccgcagattgtagacaagcaggtaaaaccaatcatggatcgtagtgaagtgtattcaggctgctatgcgagagtttccatcaacttctacgcttttaactctaacggtaataagggtgttgcttgcggtcttggcaatattcaaaaaattcgagacggtgagccactcggcggacgtagccttgcaactgatgattttacgaccttagaagatgatgactttctagcataa
>JCP8108-5
atgtctaaattaaataacacgaaggttattacaggtaagaacacgcgtctttcctattttaacggttgggagccaaagtctattaacggcggtcctgaaaaatatagtgtttcactgcttattcctaaaagtgatgttgaaacagtaaacgctattgagaaagctattgatgctgcgattgaggaaggtgtcggcaagtttggtggtaagaaaccaaacaaggctgctcttaaaacaccactcagggacggggatattgagcgtgatgatgaagcgtataaaggacattacttcattaacgcgaactcaaccacggctccgcagattgtagacaagcaggtaaaaccaatcatggatcgcagtgaagtgtattcaggctgctatgcgagggtttccatcaacttttacgcgtttaactctaacggtaataagggagttgcttgcggtcttggcaatattcaaaaaattcgagacggtgagccactcggcggacgtagcctcgcaaccgatgattttacgactttagaagatgatgactttctagcgtaa
>JCP8017B-20
atggaccgtagtgaagtgtattcaggctgctatgcgagagtttccatcaacttctacgcgtttaactctaacggtaataagggagttgcttgcggtcttggcaatattcaaaagattagagacggtgagccactcggcggacgtagcctcgcaaccgatgatttcacgaccttagaagatgatgactttctagcataa
