# Supplementary material for: Genomes of Gardnerella Strains Reveal an Abundance of Prophages within the Bladder Microbiome
Source: PLoS One. 2016 Nov 18;11(11):e0166757. doi: 10.1371/journal.pone.0166757 (PMC5115800; doi:10.1371/journal.pone.0166757)
Supplement: S1 File — (ZIP) [file pone.0166757.s009.zip › Cluster4.fasta]

>3549624-28
gtgactaagcatgctttactttcaccgtcttctgctcacaggtggattaagtgtactcctagtgctgttttagaagaaaagtttgaaaacactacttctgctgcagcaaaggaaggaacggcagcacacgcgtggtgtgagtacaagctgaataagtttcttaaccgtccgtgtgaaaaaccgttaaccgagtatgactcaagtgagatgcaggaatgctcggatgcttacgtggatttcgtgttggaaaaatacgagcaggcaaagcatgcttgtgctgatccgattcttctcatcgagcagaaagttgatttttcagcttacgtgcctgacgggtttggtacagcggactgcattattgtaggcgaaaaaactctgcaggttatcgactttaagtatggtcaaggcgtgctggttgatgcttacgagaatccgcagatgaaatgctacgcgcttggagctttaacgcttttcgacagcttgtatgagattcaaactgttgagatgagtatttttcagccaagacgtgacaacgtatcaactttcacactacctgtcgcggagcttatttcttgggctgaaagcgtgcttaaacctaaagccgagcttgcaggcgcaggcgaaggcgaatttgaagccggtgactggtgcaggttttgcagggcaaaagccacgtgccgtaaacgtgcggaagaaaaccttaaacttgcagaatttgagttcaaagagccatctgttttaacagatagtgagattgaagaagtactcacgcttatacctaagctcacgaagtgggctgatgatgttttagcgtacgccacagattccgctattaaccatggtaaagagtggtctggtttcaagctcgtagaaggcagatcagttcgcaagtttaaggatgagacagcggttattgagaaagcaaaagccgcaggctttactgacattttcaaaactagtcttattggtttaacagaaatgcaaaagctgatgggcaagaaaaaatttgaggatattctgggcgacctcattatcaaaccgtccgggaaacttacgctcgtaccagactctgataagcgagcaaaagttaatgtttcaaacgcaaataacgaattcaaaaaggagaattag
>0288E-18
atgagagcctgttgcatgaagcggagggaattaaaggtgactaagcatgctttactttccccttcttctgctcacaggtggattaagtgtactccgagtgctgttttagaagaaaagtttgaaaacactacttctgtggcggctgaggaaggaacagcggcacacgcgtggtgtgagtacaagctgaataagcttcttaaccgtccgtgtgaaaaaccgtcaacagagtatgactcaagtgagatgcaggaatgctcggatgcttacgtggatttcgtaatggaaaagtatgagcaggcaaagcttaactgtcaagatcctattattctcatcgagcagaaagttgatttttcagcttacgtgcctagtgggtttggtacagcggactgcattattgtaggcgaaaaaactctgcaggttatcgactttaagtacggtcaaggcgtgctggttgatgcttacgagaatcctcagatgaaatgctacgctcttggagctttaacgcttttcgacagcttgtatgagattcaaactgttgagatgagtatttttcagccgcgtcgtgacaacgtatcaacttttacgctacctgttgcggagcttatctgttgggctgaaagcgtgcttaaacctaaagcagggcttgctattaaaggcgaaggtgaatttgaagccggtgactggtgcaggttttgcagggcaaaagcagtatgcagaaagcgtgccgaggaaaatctaaagcttgcagaacttgagttcaagccgccttctgttttaacagatagtgagattgaggaggtccttaaaactattccaactcttacgaagtgggctgatgatgttttagcgtacgccacagattccgctataaaccatggtaaagagtggagcggtttcaaactcgtggaaggacgttcagttcgcaagtttaaggacgagacagcggttattgagaaagcgaaagctcatggctttaccgacattttcaaaactagtcttatcggtttaacagaaatgcaaaagctgatgggcaagaaaaaatttgaggatattctgggcgacctcattataaaaccgtccggaaaacttacgctcgtaccagactcggataagcgggcaaaagtcaatgtaacaaatgtaaatcaagaattcaaaaaggagaattag
>1400E-1
gtgactaagcatgctttactttccccatcttctgctcacaggtggattaagtgtactccgagtgctgttttagaagaaaagtttgaaaacactacttctgctgcagcaaaggaaggaacggcagcacacgcgtggtgtgagtacaagctgaataagcttcttaaccgtccgtgtgaaaaaccgtcaacagagtatgactcaaacgagatgcaggaatactcggatgcttacgtggatttcgtaatggaaaaatacgagcaggcaaaacttaactgtcaagatcctattattctcatcgagcagaaagttgatttttcagcttacgtgccggacgggtttggtacagcggactgcattattgtaggcgaaaaaactctgcaggttatcgactttaagtacggtcaaggcgtgctggttgatgcttacgagaatcctcagatgaaatgctacgctcttggagctttaacgcttttcgacagcttgtacgagattcaaactgttgagatgagtatttttcagccaagacgtgacaacgtatcaactttcacactacctgtcgcggagcttatttcttgggctgaaagcgtgcttaaacctaaagcagagcttgcaggcgcaggcgaaggcgaatttgaagccggtgactggtgcaggttttgcagggcaaaagccacgtgccgtaaacgggcggaagaaaaccttaaacttgcagaatttgagttcaaagagccatctgttttaacagatagtgagattgaagaagtactcacgcttatcccacagttaactaagtgggctgatgatgttttagcgtacgccacagattccgctataaaccatggtaaagagtggtctggtttcaagctcgtagaaggcagatcagttcgcaagtttaaggatgagacagctgttattgagaaagcaaaagccgcaggctttaccgacattttcaaaactagtcttattggtttaacagaaatgcaaaagctgatgggcaagaaaaaatttgaggatattctgggcgacctcgttataaaaccgtctggaaaacttacgctcgtacccgattcggataagcgggcaaaagtcaatgtaacaaatgtaaatcaagaattcaaaaaggagaattag
>5_1.51-2
gtgactaagcatgctttactttccccatcttctgctcacaggtggattaagtgtactccgagtgctgttttagaagaaaagtttgaaaacactacttctgctgcagcaaaggaaggaacggcagcacacgcgtggtgtgagtacaagctgaataagcttcttaaccgtccgtgtgaaaaaccgtcaacagagtatgactcaaacgagatgcaggaatgctcggatgcttacgtggatttcgtaatggaaaaatacgaacaggcaaaacttaactgtcaagatcctatccttctcatcgagcagaaagttgatttttcagcttacgtgccggacgggtttggtacagcggactgcattattgtaggcgataaaacgctgcaggttatcgactttaagtacggtcaaggcgtgctggttgatgcttacgagaatcctcagatgaaatgctacgcgcttggagctttaacgcttttcgacagcttgtatgagattcaaactgttgagatgagtatttttcagccgcggcgtgacaacgtatcaacttttacgctacctgtcgcggagcttatctgttgggctgaaagcgtgcttaaacctaaagcagggcttgctattaaaggcgaaggcgaatttgaagccggtgactggtgcaggttttgcagggcaaaagcagtatgcagaaagcgtgccgaggaaaatctaaagcttgcagaatttgagttcaaaccgccttctgttttaacggatagtgagattgaagaagtgctcacgcttattccacagttaacaaagtgggctgatgatgttttagcgtacgccacagattccgctattaaccacggtaaagagtggagcggtttcaaactcgtggaaggacgttctgttcgtaagtttaaggatgagacagcggttattgagaaagcgaaagctcatggctttaccgacattttcaaaactagtcttatcggtttaacggaaatgcaaaagatgatgggcaagaaaaaatttgaggatattctgggcgacctcgttataaaaccgtccggaaaacttacgctcgtaccggactcggataagcgggcaaaagttaacgtaacaaatgtaaaccaagaattcaaaaaggagaattag
>AMD-14
gtgactaagcatgctttactttccccttcttctgctcacaggtggattaagtgtactccgagcgctgttttagaagaaaagtttgaaaacactacttctgtggcagccgaggaaggaacggcggcacacgcgtggtgtgagtacaagctgaataagcttcttaaccgtccgtgcgaaaaaccgtcaaccgagtatgactcaaacgagatgcaggaatgctcggatgcttacgtggatttcgtaatggaaaaatacgagcaggcaaaacttaactgtcaagatcctattcttctcatcgagcagaaagttgatttttcagcttacgtgccggacgggtttggtacagcggactgcattattgtaggcgagaaaacgctgcaggttatcgactttaaatacggtcaaggcgtgctggttgacgcttacgagaatcctcagatgaaatgctacgctcttggagctttaacgcttttcgacagcttgtacgagattcaaagcgttgagatgagtatttttcagccaagacgtgacaacgtatcaactttcacactacctgtcgcagagcttatctgttgggctgaaagcgtgcttaagcctaaagcagagcttgctattaaaggcgaaggcgaatttgaagccggtgactggtgcaggttttgcagagcaaaagcagtatgccgtaaacgggcggaagaaaaccttaaactcgcagaacttgagttcaaagagccatctgttttaacagatagtgagattgaggaggttcttaaaactattccaactcttacgaagtgggctgatgatgttttagcgtacgccacagattccgctataaaccatggtaaagagtggagcggtttcaaactcgtggaaggacgttcagttcgcaagtttaaggacgagacagcggttattgagaaagcgaaagccgcaggctttaccgacattttcaaaactagtcttatcggtttaacggaaatgcaaaagctgatgggcaagaaaaaatttgaggatattctgggcgacctcattatcaaaccgtccggaaaacttacgctcgtaccagactcggataaacgggcaaaagtcaatgtaacaaatgtaaatcaagaattcaaaaaggagaattag
>G30_4-11
gtgactaagcatgctttactttccccgtcttctgctcacaggtggattaagtgtactccgagtgctgttttagaagaaaagtttgaaaacactacttctatggcggctgaggaaggaacggcggcacacgcgtggtgtgagtacaagctgaataagcttcttaaccgtccgtgcgaaaaaccgtcaacagagtatgactcaaacgagatgcaggaatactcggatgcttacgtggatttcgtaatggaaaagtatgagcaggcaaagcttaactgccaagatcctattcttctcatcgagcagaaagttgatttttcagattacgtgcctgatgggtttggtacagcggactgcattattgtaggcgataaaacgctgcaggttatcgactttaagtacggtcaaggcgtgctggtggacgcttacgagaatccgcagatgaaatgctacgctcttggagctttaacgcttttcgacagcttgtacgagattcaaagcgttgagatgagtatttttcagccaagacgtgacaacgtatcaactttcacactacctgtcacggagcttatctcttgggctgaaagcgtgcttaaacctaaagcagggcttgctattaaaggcgaaggcgaatttgaagccggtgactggtgcaggttttgcagggcaaaagccacgtgccgtaaacgtgcggaagaaaaccttaaacttgcagaacttgagttcaaaccgccatctgttttaacggatagtgagattgaagaagtgctcacgcttatcccacagttaacgaagtgggctgatgacgttttagcgtacgccacagattcagctattaaccacgggaaagagtggtcgggtttcaaactcgtagaaggcagatcagttcgcaagtttaaggatgagacagctgttattgagaaagcgaaagctcacggctttaccaacattttcaaaactagtcttatcggtttaacggaaatgcaaaagctgatgggcaagaaaaaatttgaggatattctgggcgacctcattgtaaaaccgtccggaaaacttacgctcgtaccggactcggataagcgggcaaaagtcaatgttttaaacgcaaataacgaattcaaaaaggagaattag
>GV18_4-17
gtgactaagcatgctttactttccccatcttctgctcacaggtggattaagtgtactccgagtgctgttttagaagaaaagtttgaaaacactacttctacagcggctgaggaagggacagcggcacacgtgtggtgtgagtataagctgaataagcttcttaaccgtccgtgtgaaaaaccgtcaaccgagtatgactcaaacgagatgcaggaatgctcggatgcttacgtggatttcgtaatggaaaaatacgagcaggcaaaacttaactgtcaagatcctatccttctcatcgaacagaaggttgatttttcagcttacgtgcctagtggttttggtacagcggattgcattattataggcgataaaacgctgcaggttatcgactttaagtacggtcaaggcgtgctggttgatgcttatgagaatcctcagatgaaatgctacgcgcttggagctttaacgcttttcgacagcttgtacgagattcaaactgttgagatgagtatttttcagccgcgtcgtgacaacgtatcaactttcacactacctgtcgcagagcttatctgttgggctgaaagcgtgcttaaacctaaagcagggcttgctattaaaggcgaaggcgaatttgaagccggagactggtgcaggttttgcagggcaaaagcagtatgcagaaagcgtgccgaggaaaatctaaagcttgcagaatttgagttcaaaccgccatctgttttaacagatagtgaaattgaagaagtactcacgcttattccacagttaacaaagtgggctgatgatgttttagcgtacgccacagattccgctattaaccatggtaaagagtggtctggtttcaagctcgtagaaggcagatcagttcgcaagtttaaggatgagacagctgttattgagaaagcaaaagccgcaggctttactgacattttcaaaactagtcttattggtttaacagaaatgcaaaagctgatgggcaagaaaaaatttgaggatattctgggcgacctcattataaaaccgtccgggaaacttacgctcgtaccagactcggataagcgggcaaaagtcaatgtaataaatgtaaaccaagaattcaaaaaggagaattag
>GV18_4-31
atgcgagcctgttgcatgaagcggagggaattaaaggtgactaagcatgctttactttccccatcttctgctcacaggtggattaagtgtactccgagtgctgttttagaagaaaagtttgaaaacactacttctgtggcagctgaggaaggaacggcggcacacgcgtggtgtgagtacaagctgaataagcttcttaaccgtccgtgcgaaaaaccgtcaacagagtatgactcaaacgagatgcaggaatgctcggattcttacgtggatttcgtaatggaaaaatacgaacaggcaaaacttaactgtcaagatcctatccttctcatcgagcagaaggttgatttttcagcttacgtgccggacgggtttggtacagcggactgcattattgtaggcgaaaaaacgctgcaggttatcgactttaagtacggtcaaggcgtgctggttgatgcttacgagaatccgcagatgaaatgctacgcgcttggagctttaacgcttttcgacagcttgtacgagatacaaagcgttgagatgagtatttttcagccacggcgtgacaacgtatccacttttacgctatctgtcgcagagcttatctcttgggctgaaagcgtgcttaaaccaaaagcagagcttgcaattacaggcgaaggcgaatttgaagccggtgactggtgcaggttttgcagggcaaaagccacgtgccgtaaacgtgcggaagaaaaccttaagcttgcagaacttgagttcaaaccaccatctgttttaacggatagtgagattgaagaagtactcacgcttatcccacagttaacgaagtgggctgatgatgttttagcgtacgccacagattccgctattaaccacgggaaagagtggcatggtttcaaactcgtggaaggacgttctgttcgcaagtttaaggacgagacagctgttattgagaaagctaaagctcatggctttaccgacattttcaaaactagtcttatcggtttaacggaaatgcaaaagctgatgggcaagaaaaaatttgaggatattctgggcgacctcattataagaccgtccggaaaacttacgctcgtaccagactcggataagcgggcaaaagtcaatgtttcaaacgcaaatcaagaattcaatgaaataacggaggtaaattaa
>JCP7276-16
gtgactaagcatgctttactttccccttcttctgctcataggtggattaagtgtactccgagtgctgttttagaagaaaagtttgaaaacactacttctacagcggctgaggaaggaacggcggcacacgcgtggtgtgagtacaagctgaataagcttcttaaccgtccgtgtgaaaaaccgtcaacagagtatgactcaaacgagatgcaggaatgctcggatgcttacgtggatttcgtaatggaaaagtatgagcaggcaaaacttaactgtcaagatcctatccttctcatagagcagaaagttgatttttcagcttacgtgcctgacggttttggtacagcggactgcattattgtaggcgataaaacgctgcaggttatcgactttaagtacggtcaaggcgtgctggttgatgcttacgagaatcctcagatgaaatgctacgcgcttggagatttaacgcttttcgacagcttgtatgagattcaaactgttgagatgagtatttttcagccgcggcgtgacaacgtatcaacttttacgctacctgtcgcggagcttatctgttgggctgaaagcgtgcttaaacctaaagcagggcttgctattaaaggcgaaggcgaatttgaagccggtgactggtgcaggttttgcagggcaaaagcagtatgcagaaagcgtgccgaggaaaatctaaagcttgcagaatttgagttcaaaccgccttctgttttaacggatagtgagattgaagaagtgctcacgcttattccacagttaacaaagtgggctgatgatgttttagcgtacgccacagattccgctattaaccacggtaaagagtggagcggtttcaaactcgtggaaggacgttctgttcgtaagtttaaggatgagacagcggttattgagaaagcgaaagctcatggctttaccgacattttcaaaactagtcttatcggtttaacggaaatgcaaaagatgatgggcaagaaaaaatttgaggatattctgggcgacctcgttataaaaccgtccggaaaacttacgctcgtaccggactcggataagcgggcaaaagttaacgtaacaaatgtaaaccaagaattcaaaaaggagaattag
>JCP7659-4
gtgactaagcatgctttactttccccttcttctgctcataggtggattaagtgtactccgagtgctgttttagaagaaaagtttgaaaacactacttctgcagcggctgaggaaggaacggcggcacacgcgtggtgtgagtacaagctgaataagcttcttaaccatccatgcgaaaaaccgtcaaccgagtatgactcaaacgagatgcaggaatgctcggatgcttacgtggatttcgtgttggaaaaatacgagcaggcaaaacttaactgtcaagatcctattcttctcatcgagcagaaggttgatttttcagcttacgtgccggacgggtttggtacagcggactgcattattgtaggcgaaaaaacgctgcaggttatcgactttaagtacggtcaaggcgtgctggttgatgcttacgagaatcctcagatgaaatgctacgcgcttggagctttaacgcttttcgacagcttgtacgagatacaaactgttgagatgagtatttttcagccaagacgtgacaacgtatccactttcacactacctgtcacggagcttatctcttgggctgaaagcgtgcttaaacctaaagcagagcttgctattaaaggcgaaggcgaatttgaagccggtgactggtgcaggttttgcagggcaaaagccacgtgccgtaaacgggcggaagaaaaccttaaacttgcagaacttgagttcaaaccgccttctgttttaacagatagtgagattgaagaagtactcacgcttattccacagttaactaagtgggctgatgatgttttagcgtacgccacagattccgcgataaaccacggcaaagagtggtctggtttcaaactcgtagaaggacgttcagttcgcaagtttaaggatgagacagcggttattgagaaagcgaaagctcatggctttaccaacattttcaaaactagtcttatcggtttaacagaaatgcaaaagctgatgggcaagaaaaaatttgaggatattctgggcgacctcattatcaaaccgtccggaaaacttactctcgtaccagactcggataagcgggcaaaagttaacgttcaaaatattaatcaagaatttaaggaggaaaagtaa
>JCP7719-18
gtgactaagcatgctttactttccccatcttctgctcacaggtggattaagtgtactccgagtgctgttttagaagaaaagtttgaaaacactacttctgctgcagcaaaggaaggaacggcagcacacgcgtggtgtgagtacaagctgaataagcttcttaaccgtccgtgtgaaaaaccgtcaacagagtatgactcaaacgagatgcaggaatactcggatgcttacgtggatttcgtaatggaaaaatacgagcaggcaaaacttaactgtcaagatcctattattctcatcgagcagaaagttgatttttcagcttacgtgccggacgggtttggtacagcggactgcattattgtaggcgaaaaaactctgcaggttatcgactttaagtacggtcaaggcgtgctggttgatgcttacgagaatcctcagatgaaatgctacgctcttggagctttaacgcttttcgacagcttgtacgagattcaaactgttgagatgagtatttttcagccaagacgtgacaacgtatcaactttcacactacctgtcgcggagcttatttcttgggctgaaagcgtgcttaaacctaaagcagagcttgctattaaaggcgaaggtgaatttgaagccggtgactggtgcaggttttgcagggcaaaagccacgtgccgtaaacgggcggaagaaaaccttaaacttgcagaatttgagttcaaaccgccttctgttttaacagatagtgagattgaagaagtactcacgcttatcccacagttaactaagtgggctgatgatgttttagcgtacgccacagattccgctataaaccatggtaaagagtggagcggtttcaaactcgtggaaggacgttcagttcgcaagtttaaggatgagacagctgttattgagaaagcgaaagctcatggctttaccgacattttcaaaactagtcttatcggtttaacggaaatgcaaaagctgatgggcaagaaaaaatttgaggatattctgggcgacctcgttataaaaccgtctggaaaacttacgctcgtacccgattcggataagcgggcaaaagtcaatgtaacaaatgtaaatcaagaattcaaaaaggagaattag
>JCP8066-8
gtgactaagcatgctttactttccccttcttctgctcacaggtggattaagtgtactcctagtgctgttttagaagaaaagtttgaaaacactacttctatggcggctgaggaaggaacggcggcacacgcgtggtgtgagtacaagctgaataagcttcttaaccgtccgtgcgaaaaaccgtcaacagagtatgactcaaacgagatgcaggaatgctcggatgcttatgtggatttcgtaatggaaaagtatgagcaggcaaagcatgcttgtgctgatcctattcttctcatcgaacagaaggttgatttttcagcttacgtgcctgatgggtttggtacagcggactgcattattgtaggcgataaaacgctgcaggttatcgactttaagtacggtcaaggcgtgctggttgatgcttacgagaatccgcagatgaaatgctacgctcttggagctttaacgcttttcgacagcttgtacgagattcaaagcgttgagatgagtatttttcagccacggcgtgacaacgtatcaactttcacactacctgtcacggagcttatctcttgggctgaaagcgtgcttaaacctaaagcagggcttgctattaaaggcgaaggcgaattttgtgctggtgactggtgcaggttttgcagggcaaaagccacgtgccgtaaacgtgcggaagaaaaccttaagcttgcagaacttgagttcaaaccgccatctgttttaacagatagtgagattgaagaagtgctcacgcttattccacagttaactaagtgggctgatgatgttttagcttacgccacagattcagctattaaccacgggaaagagtggtctggtttcaaactcgtggaaggcagatcagttcgcaagtttaaggacgagacagctgttattgagaaagcgaaagccgcaggctttaccgacattttcaaaactagtcttatcggtttaacggaaatgcaaaagctgatgggcaagaaaaaatttgaggatattctgggcgacctcattataaaaccgtccggaaaacttacgctcgtaccagactcggataaacgggcaaaagttaatgtttcaaatgtaaaccaagaattcaaaaaggagaattag
>JCP8108-4
gtgactaagcatgctttactttccccatcttctgctcacaggtggattaagtgtactccgagtgctgttttagaagaaaagtttgaaaacactacttctgcagcggctgaggaaggaacggcggcacacgcgtggtgtgagtacaagctgaataagcttcttaaccgtccgtgtgaaaaaccgtcaacagagtatgactcaaacgagatgcaggaatgctcggatgcttacgtggatttcgtaatggaaaaatacgagcaggcaaaacttaactgtcaagatcctatccttctcatcgagcaaaaggttgatttttcagcttacgtgcctagtgggtttggtacagcggactgcattattgtaggcgaaaaaacgctgcaggttatcgactttaagtacggtcaaggcgtgctggtggacgcttacgagaatcctcagatgaaatgctacgcgcttggagctttaacgcttttcgacagcttgtacgagatacaaactgttgagatgagtatttttcagccaagacgtgacaacgtatccactttcacactacctgtcacagagcttatctcttgggctgaaagcgtgcttaaaccaaaagcagagcttgctatcaaaggcgaaggcgaatttgaagccggagactggtgcaggttttgcagggcaaaagcagtgtgcagaaagcgtgccgaggaaaatctaaagcttgcagaacttgagttcaaaccgccatctgttttaacagatagtgagattgaagaagtgctcacgcttatcccacagttaacgaagtgggctgatgatgttttagcgtacgccacagattccgctattaaccacggcaaagagtggtctggtttcaagctcgtagaaggcagatcagttcgcaagtttaaggatgagacagctgttattgagaaagcaaaagccgcaggctttactgacattttcaaaactagtcttattggtttaacagaaatgcaaaagctgatgggcaagaaaaaatttgaggatattctgggcgacctcattatcaaaccgtccgggaaacttacgctcgtaccagactctgataagcgagcaaaagttaatgtttcaaacgcaaataacgaattcaaaaaggagaattag
>3549624-15
gtgactaagcatgctttactttccccttcttctgctcataggtggattaagtgtactccgagtgctgttttagaagaaaagtttgaaaacactacttctatggcagctgaggaaggaacggcggcacacgcgtggtgtgagtacaagctgaataagcttcttaaccgtccgtgcgaaaaaccgtcaacagagtatgactcaaacgagatgcaggaatgctcggatgcttacgtggatttcgtaatagaaaaatacgagcaggcaaaacttaactgtcaagatcctatccttctcatcgagcaaaaagttgatttttcagcttacgtgccggacgggtttggtacagcggactgcattattgtaggcgaaaaaacgctgcaggttatcgactttaagtacggtcaaggcgtactggtggacgcttacgagaatccgcagatgaaatgctacgctcttggagctttaacgcttttcgacagcttgtatgagatacaaaacgttgagatgagtatttttcagccaagacgtgacaacgtatccacttttacgctacctgtcgcagagcttatctcttgggctgaaagcgtgcttaaacctaaagcagagcttgctaacaaaggcaaaggcgaatttgaagccggtgactggtgcaggttttgcagggcaaaagccacgtgccgtaaacgggcagaagaaaaccttaaacttgcagaatttgagttcaaagagccatctgttttaacagatagtgagattgaagaagtgctcacgcttatcccacagttaacaaagtgggctgatgatgttctagcgtacgccacagattccgctataaaccatggcaaagagtggtctggtttcaaactcgtggaaggacgttcagttcgcaagtttaaggatgagacagctgttattgaaaaagcgaaagctcacggctttaccgacattttcaaaaccagtcttatcggtttaactgaaatgcaaaaactgatgggcaagaaaaaatttgaggatattctgggcgacctcattatcaaaccgtccggaaaacttacgctcgtaccagactcggataaacgggcaaaagttaacgtttcaaacgcaaataacgaattcaaaaaggagaattag
>75712-2
gtgactaagcatgctttactttcaccgtcttctgctcacaggtggattaagtgtactcctagtgctgttttagaagaaaagtttgaaaacactacttctgctgcagcaaaggaaggaacggcagcacacgcgtggtgtgagtacaagctgaataagcttcttaaccgtccgtgcgaaaaaccgtcaacagagtatgactcaaacgagatgcaggaatactcggatgcttacgtggatttcgtaatggaaaagtatgagcaggcaaaacttaactgccaagatcctattcttctcattgagcagaaagttgatttttcagattacgtgccggacgggtttggtacagcggactgcattattgtaggcgataaaacgctgcaggttatcgactttaagtacggtcaaggcgtgctggtggacgcttacgagaatccgcagatgaaatgctacgctcttggagctttaacgcttttcgacagcttgtacgagatacaaagtgttgagatgagtatttttcagccaagacgtgacaacgtatcaactttcacactacctgtcgcagagcttatctcttgggctgaaaaagtgcttaaacctaaagcagggcttgctattaaaggcgaaggcgaatttgaagccggtgactggtgcaggttttgcagggcaaaagccacgtgccgtaaacgtgcggaagaaaaccttaaacttgcagaacttgagttcaaaccgccatctgttttaacggatagtgagattgaagaagtgctcacgcttatccctaagctcacgaagtgggctgatgacgttttagcgtacgccacagattcagctattaaccacgggaaagagtggtcgggtttcaaactcgtagaaggcagatcagttcgcaagtttaaggatgagacagctgttattgagaaagcgaaagctcacggctttaccaacattttcaaaactagtcttatcggtttaacggaaatgcaaaagctgatgggcaagaaaaaatttgaggatattctgggcgacctcattgtaaaaccgtccggaaaacttacgctcgtaccggactcggataagcgggcaaaagtcaatgttttaaacgcaaataacgaattcaaaaaggagaattag
