# Supplementary material for: Genomes of Gardnerella Strains Reveal an Abundance of Prophages within the Bladder Microbiome
Source: PLoS One. 2016 Nov 18;11(11):e0166757. doi: 10.1371/journal.pone.0166757 (PMC5115800; doi:10.1371/journal.pone.0166757)
Supplement: S1 File — (ZIP) [file pone.0166757.s009.zip › Cluster5.fasta]

>JCP7276-10
atgacaagcttcgtgtttagagaaactttgatgacgcatctattgttatggggtaatgcttacgcgcagattattcgaaacggtaaaggtgaggttttaggcttataccctttaatgcctgatcgtatgagagttgaccgtgatgagagtggccaaattttttacgagtatacgttaaatgatagtgatgttttagcgggtaaagaaacgagtgtgaaacttaaaccttttgacgtgcttcatattcccggtcttggttttgacgggcttgttggctattcgcctattgcgatggcaaaaaacgctatcggtatggcgatagctacggaagagtatggtgcatcgtttttcgctaacggtgctacaccaagtggaatcttggaataccccggaacagtaaaagatccgtctggtatgagggatagttggaataaggggttctcgggttctaactcgcataagatagcgattttagaggaaggcatgaagtatacgcctatttctatttcgcctaacgaagcacagtttcttgaaactcgtaagtttcagattaacgagattgctcgtatttttagagtcccaccacacatggttggtgatttagaaaagtcgagtttttctaatattgagcagcagtcgttggagtttgtgaaatacacgctggatccttgggtggcgcgttttgaacagtctattacgaggcggctttttactgataaggagaaagaaacttattatgtgaagtttaacgtggatggtcttcttcgaggagactatcagagtcgtatgaatggttatgctaccgctcgtcaaaacggttggatgagcgcgaacgatattagacagttagaaaacttggataagattccagcctgtgagggtggtgacttgtatttgattaacggtaacatgctcccgcttaaccgtgctggagcgttcactgtaattggtagaaataagttaggtgattaa
>NC_017456-5
ATGAGTATTTTCAGTAAAATTTTTAAGAGCAGAGATAAGCCTGAGAATCGTTTTAACTTGAATGCTCAAAGGTTTATTAGTGGCATGTCTTCTTCTGGTAAGAGGGTGAATGAGCGTTCAGCGATGCAGATGACGGCTGTCTACTCGTGTGTGCGTATCCTGTCTGAGGCGGTGGCGAGTCTGCCGCTTCACGTGTATGAGCACACGAGTACGGGTACGGCTAAAGCGGTTAAACATCCTTTGTATAAGGTGCTTCATGATGAGCCGAATCTTGAAATGACAAGCTTCGTGTTTAGAGAAACCTTGATGACGCATCTACTGTTATGGGGTAATGCTTACGCGCAGATTATTCGAAACGGTAAAGGCGAGGTTTTAGGCTTATACCCTTTAATGCCTGATCGTATGAGAGTTGACCGGGATGAGAGTGGCCAAATTTTTTACGAGTATACGTTAAATGATAGTGATGTTTTAGCGGGTAAAGAAACGAGTGTGAAACTTAAACCCTTTGACGTGCTTCATATTCCCGGTCTTGGTTTTGACGGTCTTGTTGGTTATTCGCCTATTGCGATGGCAAAAAACGCTATCGGTATGGCGATAGCTACGGAAGAGTATGGTGCATCGTTTTTCGCTAACGGTGCTACACCAAGCGGCATCTTGGAATACCCCGGAACAGTAAAAGATCCTCAAAGTATGAGGGATAGTTGGAATAAGGGGTTCTCGGGTTCTAACTCGCATAAGATAGCGATTTTAGAGGAAGGCATGAAGTATACGCCTATTTCTATTTCGCCTAACGAAGCGCAGTTTCTTGAAACTCGTAAGTTTCAGATTAACGAGATTGCTCGTATTTTTAGAGTCCCACCACACATGGTTGGTGATTTGGAAAAATCGAGTTTTTCTAATATTGAGCAGCAGTCGTTGGAGTTTGTTAAATACACGCTGGATCCTTGGGTGGCGCGTTTTGAACAGTCTATTACGAGACGGCTTTTTACTGATAAGGAGAAAGAAACCTATTATGTGAAGTTTAACGTGGATGGTCTTCTTCGAGGAGACTATCAGAGTCGTATGAATGGTTATGCTACCGCTCGTCAAAACGGTTGGATGAGCGCAAACGATATTAGACAGTTAGAAAACTTGGATAAGATTCCCGCCTGTGAGGGTGGTGACTTGTATTTGATTAACGGTAACATGCTCCCGCTTAACCGTGCGGGAGCGTTCGCAAACAGTAGTGGAAAGGAGGAAAAAGGTGATGAGGAAGTTTTGGCAGTGGAAAAACCAGGCGGTCAACAGTGA
>JCP8108-11
atgaatatttttagtaaaatttttaagagtagagataagcctgagaatcgttttaacttgaatgctcaaaggtttattagtggcatgtcttcttcgggtaagagggtgaatgagcgttcggcgatgcagatgacggctgtctactcgtgtgtgcgtattttgtctgaggcggtggcgagtctgccgcttcacgtgtatgagcggacgagtacgggtacggctaaagcggttaaacatcctttgtataaggtgcttcatgatgagccgaatcttgagatgacaagcttcgtgtttagagaaaccttgatgacgcatctattgttatggggtaatgcttacgcgcagattattcgaaacggtaaaggcgaggttttaggcttataccctttaatgcctgatcgtatgagagttgaccgggatgagagtggtcaaattttttacgagtatacgttaaatgatagtgatgttttagcgggtaaagaaacgagtgtgaaacttaaaccttttgatgtgcttcatattcccggtcttggttttgacgggcttgttggctattcgcctattgcgatggcaaaaaacgctatcggtatggcgatagctacggaagagtatggtgcatcgtttttcgctaacggtgctacaccaagcggaatcttggaataccccggtacagtgaaagatccgtctggtatgagggatagttggaataaggggttctcgggttctaattcgcataagatagcgattttagaggaaggcatgaagtatacgcctatttctatttcgcctaacgaagcacagtttcttgagactcgtaagtttcagattaacgagatcgctcgtatttttagagtcccaccacacatggttggtgatttggaaaaatcaagtttttctaatattgagcagcagtcgctggagtttgttaaatacacgctggatccttgggtggcgcgttttgaacagtctattacgaggcggctttttactgataaggagaaagaaacttattatgtgaagtttaacgtggatggtcttcttcgaggagactatcagagtcgtatgaatggttatgctaccgctcgtcaaaacggttggatgagcgcgaacgatattagacagttagaaaacttggataagattcccgcctgtgagggtggtgacttgtatttgattaacggtaacatgctcccacttaaccgtgctggagcgttcactgtaattggtagaaataagttaggtgattaa
>JCP8017B-16
atgaacattttcagtaagatttttaagagcagagataagcctgaaaacaagatgttaggcggcggttatcgtttcttaatgggtacgtcctcatccggtaaaagggtgaatgagcgttcagcgatgcagatgacggctgtttactcgtgtgtgcgcatcctgtctgaagcggtggcgagcctgccgcttcacgtgtatgagcgcacgagtacgggtacggctaaagcggttaaacatcctttgtataaggtgcttcatgatgagccgaatcttgaaatgacaagcttcgtgtttagagaaaccttgatgacgcatctactgttatggggtaatgcttacgcgcagattattcgaaacggtaaaggcgaagttttaggcttataccctttaatgcctgatcgtatgagagttgaccgggatgagagtggtcagattttttacgagtatacgttaaatgatagtgatgttttagcggttaaagaaacgaatgtgaaacttaaaccctttgacgtgcttcatattcccggtcttggttttgacggtcttgttggctattcgcctattgcgatggcaaaaaacgctatcggcatggcgatagccacggaagagtatggtgcatcgtttttcgctaacggtgctacaccaagcggcattctagaataccccggaacagtaaaagatccgtctggtatgagggatagttggaataaggggttctcgggttctaactcgcataagatagcgattttagaggaaggcatgaaatatacgcctatttctatttcgcctaacgaagcacagtttcttgaaactcgtaagtttcagattaacgagatcgctcgtattttcagagtcccaccacacatggttggtgatttggaaaaatcaagtttttctaatattgagcagcagtcgctggagtttgtgaaatacacgctggatccttgggtggcgcggtttgaacagtctattacgaggcggcttttaactgataaggagaaagaaacctattatgtgaagtttaacgtggatggtcttcttcgaggagaccatcagagtcgtatgaatggttatgctaccgctcgtcaaaacggttggatgagcgcaaacgatattagacagttagaaaacctggataagattcccgcctgtgagggtggtgacttgtatttgattaacggcaacatgctcccacttaaccgtgcgggagcgttcgcaaacagtagcggaaaggaggaaaaaggtaatgaggaagttttggcagtggaaaaaccagaaggaaaatcaggagtcaaatga
>JCP8017A-8
atgaacattttcagtaagatttttaagagcagagataagcctgaaaacaagatgttaggcggcggttatcgtttcttaatgggtacgtcctcatccggtaaaagggtgaatgagcgttcagcgatgcagatgacggctgtttactcgtgtgtgcgcatcctgtctgaagcggtggcgagcctgccgcttcacgtgtatgagcgcacgagtacgggtacggctaaagcggttaaacatcctttgtataaggtgcttcatgatgagccgaatcttgaaatgacaagcttcgtgtttagagaaaccttgatgacgcatctactgttatggggtaatgcttacgcgcagattattcgaaacggtaaaggcgaagttttaggcttataccctttaatgcctgatcgtatgagagttgaccgggatgagagtggtcagattttttacgagtatacgttaaatgatagtgatgttttagcggttaaagaaacgaatgtgaaacttaaaccctttgacgtgcttcatattcccggtcttggttttgacggtcttgttggctattcgcctattgcgatggcaaaaaacgctatcggcatggcgatagccacggaagagtatggtgcatcgtttttcgctaacggtgctacaccaagcggcattctagaataccccggaacagtaaaagatccgtctggtatgagggatagttggaataaggggttctcgggttctaactcgcataagatagcgattttagaggaaggcatgaaatatacgcctatttctatttcgcctaacgaagcacagtttcttgaaactcgtaagtttcagattaacgagatcgctcgtattttcagagtcccaccacacatggttggtgatttggaaaaatcaagtttttctaatattgagcagcagtcgctggagtttgtgaaatacacgctggatccttgggtggcgcggtttgaacagtctattacgaggcggcttttaactgataaggagaaagaaacctattatgtgaagtttaacgtggatggtcttcttcgaggagaccatcagagtcgtatgaatggttatgctaccgctcgtcaaaacggttggatgagcgcaaacgatattagacagttagaaaacctggataagattcccgcctgtgagggtggtgacttgtatttgattaacggcaacatgctcccacttaaccgtgcgggagcgttcgcaaacagtagcggaaaggaggaaaaaggtaatgaggaagttttggcagtggaaaaaccagaaggaaaatcaggagtcaaatga
>JCP7719-12
atgagtattttcagtaaaatttttaagagcagagataagcctgaaaacaggatgttaggtggcggttatcgtttcttaatgggcgcttcctcgtccggtaagagggtgaatgagcgttcagcgatgcagatgacggctgtctactcgtgtgtgcgtatcctgtctgaagcggtggcgagtctgccgcttcacgtgtatgagcgcacgagtacgggtacggctaaagctgttcaacatcctttatataaggtacttcatgatgagccgaatcttgaaatgacaagcttcgtgtttagagaaaccttgatgacacatctactgttatggggtaatgcttacgcgcagattattcgaaacggtaaaggcgaggttttaggcttataccctttaatgcctgatcgtatgagagttgaccgggacgagaatggccaaattttttacgagtatacgttaaatgatagtgatgttttagctggtaaagaaacgagtgtgaaacttaaaccctttgacgtgcttcatattcccggtcttggttttgacgggcttgttggctattcgcctattgcgatggcaaaaaacgctatcggtatggcgatagctacggaagagtatggtgcatcgtttttcgctaacggtgctacaccaagcggaatcttggaataccccggaacagtaaaagatcctcaaagtatgagggatagttggaataaggggttctcgggttctaactcgcataagatagcgattttagaggaaggcatgaagtatacgcctatttctatttcgcctaacgaagcacagtttcttgaaactcgtaagtttcagattaacgaaatcgctcgtatttttagagtcccaccacacatggttggtgatttagaaaaatcaagtttttctaatattgaacagcagtcgctggagtttgtgaaatacacgcttgatccttgggtggcacggtttgaacagtctattacgagacggctttttactgataaggagaaagaaacctattatgtgaagtttaacgtggatggtcttcttcgaggagactatcagagtcgtatgaatggttatgctaccgctcgtcaaaacggttggatgagcgcaaacgatattagacagctagaaaacttggataagattcccgcctgtgagggcggcgacttgtatttgattaacggcaacatgctcccacttaaccgtgcaggagcgttcgcaaacagtagcggaaaggaggaaaaaggtaatgaggaagttttggcagtggaaaaaccaaaaggaaaacaatga
>1400E-8
atgaatatttttagtaaaatttttaagagtagagataagcctgagaatcgttttaacttgaatgctcaaaggtttattagtggcatgtcttcttcgggtaagagggtgaatgagcgttcagcgatgcagatgacggctgtctactcgtgtgtgcgtatcctgtctgaagcggtggcgagtctgccgcttcacgtgtatgagcggacgagtacgggtacggctaaagcggttaaacatcctttgtataaggtgcttcatgatgagccgaatcttgaaatgacaagcttcgtgtttagagaaaccttgatgacgcatctactgttatggggtaatgcttacgcgcagattattcgaaacggtaaaggcgaggttttaggcttataccctttaatgcctgatcgtatgagagttgaccgtgatgagagtggccaaattttttacgagtatacgttaaatgatagtgatgttttagcgggtaaagaaacgagtgtgaaacttaaaccctttgacgtgcttcatattcccggtcttggttttgacggtcttgttggctattcgcctattgcgatggcaaaaaacgctatcggtatggcgatagctacggaagagtatggcgcatcgtttttcgctaacggtgctacaccaagcggaatcttggaataccccggaacagtaaaagatccgtctggtatgagggatagttggaataaggggttctcgggttctaactcgcataagatagcgattttagaggaaggcatgaagtatacgcctatttctatttcgcctaacgaagcacagtttcttgaaactcgtaagtttcagattaacgaaatcgctcgtatttttagagtcccaccacacatggttggtgatctggaaaaatcaagtttttctaatattgaacagcagtcgctggagtttgtgaaatacacgctggatccttgggtggcacggtttgaacagtctattacgagacggctttttactgataaggagaaagaaacctattatgtgaagtttaacgtggatggtcttcttcgaggagactatcagagtcgtatgaatggttatgctaccgctcgtcaaaacggttggatgagcgcaaacgatattagacagttagaaaacttggataagattccagcctgtgaaggcggtgacttgtatttgattaacggcaacatgctcccgcttaaccgtgcaggagcgttcgcaaacagtagcggaaaggaggaaaaaggtgatgaggaagttttggcagtggaaaaaccaaaaggaaaacaatga
>0288E-11
atgaacattttcagtaagatttttaagagcagagataagcctgaaaacaagatgttaggcggcggttatcgtttcttaatgggtacgtcctcatccggtaagagggtgaatgagcgttcagcgatgcagatgacggctgtttactcgtgtgtgcgcatcctgtctgaagcggtggcgagcctgccgcttcacgtgtatgagcgcacgagtacgggtacggctaaagcggttaaacatcctttgtataaggtgcttcatgatgagccgaatcttgaaatgacaagcttcgtgtttagagaaaccttgatgacgcatctactgttatggggtaatgcttacgcgcagattattcgaaacggtaaaggcgaagttttaggcttataccctttaatgcctgatcgtatgagagttgaccgggatgagagtggtcagattttttacgagtatacgttaaatgatagtgatgttttagcggttaaagaaacgaatgtgaaacttaaaccctttgacgtgcttcatattcccggtcttggttttgacggtcttgttggctattcgcctattgcgatggcaaaaaacgctatcggcatggcgatagccacggaagaatatggtgcatcgtttttcgctaacggtgctacaccaagcggcattctagaataccccggaacagtaaaagatccgtctggtatgagggatagttggaataaggggttctcgggttctaactcgcataagatagcgattttagaggaaggcatgaagtatacgcctatttctatttcgcctaacgaagcacagtttcttgaaactcgtaagtttcagattaacgagatcgctcgtattttcagagtcccaccacacatggttggtgatttggaaaaatcaagtttttctaatattgaacagcagtcgctggagtttgtgaaatacacgcttgatccttgggtggcgcgttttgaacagtctattacgaggcggctttttactgataaggagaaagaaacttattatgtgaagtttaacgtggatggtcttcttcgaggagactatcagagtcgtatgaatggttatgctaccgctcgtcaaaacggttggatgagcgcaaacgatattagacagttagaaaacctggataagattcccgcctgtgagggtggtgacttgtatttgattaacggcaacatgctcccacttaaccgtgcgggagcgttcgcaaacagtagcggaaaggaggaaaaaggtaatgaggaagttttggcagtggaaaaaccagaaggaaaatcaggagtcaaatga
>GV18_4-5
atgaacattttcagtaagatttttaatagcagagataagcctgaaaacaagatgttaggcggcggttatcgtttcttaatgggtacgtcctcgtccggtaagagggtgaatgagcgttcagcgatgcaaatgacggctgtctactcgtgtgtgcgtatcctgtctgaagcggtggcaagcctgccgcttcacgtgtacgagcacacgagtacgggtacggctaaagcggttaaacatcctttgtataaggtgcttcatgatgagccgaatcttgaaatgacaagcttcgtgtttagagaaacattgatgacgcatctactgttatggggtaatgcttacgcgcagattattcgaaacggtaaaggcgaggttttaggcttataccctttaatgcctgatcgtatgagagttgaccgggatgagagtggtcaaattttttacgagtatacgttaaatgatagtgatgttttagcgggtaaagaaacgagtgtgaaacttaaaccttttgacgtgcttcatattccaggtcttggttttgacgggcttgttggctattcgcctattgcgatggcaaaaaacgctatcggtatggcgatagctacggaagagtatggtgcatcgtttttcgctaacggtgctacaccaagcggaatcttggaataccccggaacagtaaaagatccgtctggtatgagggatagttggaataaggggttctcgggttctaactcgcataagatagcgattttagaggaaggcatgaagtatacgcctatttctatttcgcctaacgaagcacagtttcttgaaactcgtaagtttcagattaacgaaatcgctcgtatttttagagtcccaccacacatggttggtgatctggaaaaatcaagtttttctaatattgaacagcagtcgctggagtttgtgaaatacacgcttgatccttgggtggcacggtttgaacagtctattacgagacggctttttactgataaggagaaagaaacctattatgtgaagtttaacgtggatggtcttcttcgaggagactatcagagtcgtatgaatggttatgctaccgctcgtcaaaacggttggatgagcgcaaacgatattagacagttagaaaacttggataagattccagcctgtgaaggcggtgacttgtatttgattaacggcaacatgctcccgcttaaccgtgcaggagcgttcgcaaacagtagcggaaaggaggaaaaaggtaatgaggaagttttggcagtggaaaaaccaaaaggaaaatcaggagtcaaatga
>G30_4-19
gtgaatatttttagtaaaatttttaagagtagagataagcctgagaatcgttttaacttgaatgctcaaaggtttattagtggcatgtcttcttcgggtaagagggtgaatgagcgttcggcgatgcagatgacggctgtctactcgtgtgtgcgtatcctgtctgaggcggtggcgagcctgccgcttcacgtgtatgagcggacgagtacgggtacggctaaagcggttaaacatcctttgtataaggtgcttcatgatgagccgaatcttgaaatgacaagcttcgtgtttagagaaacattgatgacgcatctattgttatggggtaatgcttacgcgcagattattcgaaacggtaaaggcgaggttttaggcttataccctttaatgcctgatcgtatgagagttgaccgggatgagagtggtcaaattttttacgagtatacgttaaatgatagtgatgttttagcgggtaaagaaacgagtgtgaaacttaaaccttttgacgtgcttcatattcccggtcttggttttgacggtcttgttggctattcgcctattgcgatggcaaaaaacgctatcggtatggcgatagctacggaagagtatggtgcatcgtttttcgctaacggtgctacaccaagcggcatcttggaataccccggaacagtaaaagatcctcaaagtatgagggatagttggaataaggggttctcgggttctaactcgcataagatagcgattttagaggaaggcatgaagtatacgcctatttctatttcgcctaacgaagcgcagtttcttgaaactcgtaagtttcagattaacgagattgctcgtatttttagagtcccaccacacatggttggtgatttggaaaaatcgagtttttctaatattgagcagcagtcgttggagtttgtgaaatacacgcttgatccttgggtggcgcgttttgaacagtctattacgaggcggctttttactgataaggagaaagaaacttattatgtgaagtttaacgtggatggtcttcttcgaggagactatcagagtcgtatgaatggttatgctaccgctcgtcaaaacggttggatgagcgcaaacgatattagacagttagaaaacctggataagattcccgcctgtgagggtggcgacttgtatttgattaacggcaacatgctcccacttaaccgtgctggagcgttcgcaaacagtagcggaaaggaggaaaaaggtaatgaggaagttttggcagtggaaaaaccaaaaggtaaacaatga
>G26_12-2
atgcctgatcgtatgagagttgaccgggatgagaacggtcaaattttttacgagtatacgttaaatgatagtgatgttttagcgggtaaagaaacgagtgtgaaacttaaaccatttgacgtgcttcatattcccggtcttggttttgacggtcttgttggctattcgcctattgcgatggcaaaaaacgctatcggcatggcaatagctacggaagagtatggtgcatcgtttttcgctaacggtgctacaccaagcggaatcttggaataccccggtacagtaaaagatccgtctggtatgagggatagttggaatagggggttctcgggttctaactcgcataagatagcgattttagaggaaggcatgaagtatacgcctatttctatttcgcctaacgaagcgcagtttcttgaaactcgtaagtttcagattaacgaaatcgctcgtatttttagagtcccaccacacatggttggtgatttagaaaaatcaagtttttctaatattgagcagcagtcgctggagtttgtgaaatacacgctggatccttgggtggcgcgttttgaacagtctattacgaggcggctttttactgataaggagaaagaaacttattatgtgaagtttaacgtggatggtcttcttcgaggagactatcagagtcgtatgaatggttatgctaccgctcgtcaaaacggttggatgagcgcaaacgatattagacagttagaaaacctggataagattcccgcctgtgagggtggtgacttgtatttgattaacggtaacatgctcccacttaaccgtgcgggagcgttcactgtaattggtagaaataagttaggtgattaa
>AMD-8
gtgagtatttttagtaagatttttaagagtagagataagccggagaatcgttttaacttgaatgctcaaaggtttattagtggcatgtcttcttcgggtaagagggtgaatgagcgttcggcgatgcagatgacggctgtctactcgtgtgtgcgtatcctgtctgaggcggtggcgagcttgccgcttcacgtgtatgagcacacgagtacgggtacggctaaagcggttaaacatcctttatataaggtgcttcatgatgagccgaatcttgagatgacaagcttcgtgtttagagaaaccttgatgacgcatctactgttatggggtaatgcttacgcgcagattattcgaaacggtaaaggcgaaatattagggctttatcctttaatgcctgatcgtatgagagttgaccgggatgagagtggtcaaattttttacgagtatacgttaaatgatagtgatgttttagcgggtaaagaaacgagtgtgaaacttaaaccttttgacgtgcttcatattcccggtcttggttttgatggtcttgttggttattcgcctattgcgatggcaaaaaacgctatcggtatggcgatagctacggaagagtatggtgcatcgtttttcgctaacggtgctacaccaagtggaatcttggaataccccggtacagtgaaagatcctcaaagtatgagggatagttggaataaggggttctcgggttctaactcgcataagatagcgattttagaggaaggcatgaagtatacgcctatttctatttcgcctaacgaagcgcagtttcttgaaactcgtaagtttcagattaacgagattgctcgtatttttagagtcccgccacacatggttggtgatttggaaaaatcgagtttttctaatattgagcagcagtcgttggagtttgttaaatacacgctggatccttgggtggcgcggtttgaacagtctattacgaggcggctttttactgataaggagaaagaaacttattatgtgaagtttaatgtggatggtcttcttcgaggagactatcagagtcgtatgaatggttatgctaccgctcgtcaaaacggttggatgagcgcaaacgatattagacagctagaaaacttggataagattccagcctgtgagggtggtgacttgtatttgattaacggtaacatgctcccgcttaaccgtgctggagcgttcactgtaattggtagaaataagttaggtgattaa
>5_1.51-8
atgagtattttcagtaagatttttaagagtagagataagctggagaatcgttttaacttgaatgctcaaaggtttattagtggcatgtcttcttctggtaagagggtgaatgagcgttcagcgatgcagatgacggcggtttactcttgtgtgcgtatcctgtctgaggcggtggcaagcctgccgcttcacgtgtatgagcggacgagtacgggtacggctaaagcggttaaacatcctttgtataaggtgcttcacgatgagccgaatcttgaaatgacaagcttcgtgtttagagaaaccttgatgacacatctactgttatggggtaatgcttacgcgcagattattcgaaacggtaaaggcgaagttttaggcttataccctttaatgcctgatcgtatgagagttgaccgggatgatagtggccaaattttttacgagtatacgttaaatgatagtgatgttttagcaggtaaagaaacgagtgtgaaacttaaaccctttgacgtgcttcatattccaggtcttggttttgacgggcttgttggctattcgcctattgcgatggcaaaaaacgctatcggcatggcaatagctacggaagagtatggtgcatcgtttttcgctaacggtgctacaccaagcggaatcttggaataccccggaacagtaaaagatcctcaaagtatgagggatagttggaataaggggttctcgggttctaactcgcataagatagcgattttagaagaaggcatgaagtatacgcctatttctatttcgcctaacgaagcacagtttttagagactcgtaagtttcagattaacgagatcgctcgtatttttagagtcccaccacacatggttggtgatttagaaaaatcaagcttttctaatattgagcagcagtcgctggagtttgtcaaatacacgctggatccttgggtggcgcgttttgaacagtctattacgaggcggctttttactgataaggagaaagaaacctattatgtgaagtttaacgtggatggtcttcttcgaggagactatcagagttgtatgaatggttatgctaccgctcgtcaaaacggttggatgagcgcaaacgatattagacagttagaaaacctggataagattcccgcctgtgagggtggtgacttgtatttgattaacggtaacatgctcccgcttaaccgtgcgggagcgttcgcaaacagtagtggaaaggaggaaaaagggtga
>5_1.51-17
Atgcctgatcgtatgagagttgaccgggatgagagtggtcaaattttttacgagtatacgttaaatgatagtgatgttttagcgggtaaagaaacgagtgtgaaacttaaaccctttgacgtgcttcatattcccggtcttggttttgacggtcttgttggatattcgcctattgcgatggcaaaaaacgctatcggtatggcgatagctacggaagagtatggtgcatcgtttttcgctaacggtgctacaccaagcggcatcttggaataccccggaacagtaaaagatccgtctggtatgagggatagttggaataaggggttctcgggttctaactcgcataagatagcgattttagaggaaggcatgaagtatacgcctatttctatttcgcctaacgaagcacagtttttagagactcgtaagtttcagattaacgagatcgctcgtattttcagagtcccaccacacatggttggtgatttagaaaaatcaagcttttctaatattgagcagcagtcgctggagtttgtcaaatacacgctggatccttgggtggcgcgttttgaacagtctattacgaggcggctttttactgataaggagaaagaaacctattatgtgaagtttaacgtggatggtcttcttcgaggagactatcagagttgtatgaatggttatgctaccgctcgtcaaaacggttggatgagcgcaaacgatattagacagttagaaaacctggataagattcccgcctgtgagggtggtgacttgtatttgattaacggtaacatgctcccacttaaccgtgcgggagcgttcgttggaatgggtagaaataacgattctaaaatatag
>3549624-22
gtgaatatttttagtaaaatttttaagagtagagataagcctgaaaacaggatgttaggcggcggttatcgtttcttaatgggcgcgtcctcgtccggtaaaagggtgaatgagcgttcggcgatgcagatgacggcggtttactcgtgtgtgcgtattttgtctgaggcggtggcgagtctgccgcttcacgtgtatgagcggacgagtacaggtacggctaaagctgttaaacatcctttgtataaggtgcttcatgatgagccgaatcttgagatgacaagcttcgtgtttagagaaacattgatgacgcatcttctgttatggggtaatgcttacgcgcagattattcgaaacggtaaaggcgaggttttaggcttataccctttaatgcctgatcgtatgagagttgaccgggatgagagtggtcaaattttttacgagtatacgttaaatgatagtgatgttttagcgggtaaagaaacgagtgtgaaacttaaaccttttgacgtgcttcatattcccggtcttggttttgatggtcttgttggttattcgcctattgcgatggcaaaaaacgctatcggtatggcgatagctacggaagagtatggtgcatcgtttttcgctaacggtgctacaccaagcggcatcttggaataccccggaacagtaaaagatccgtctggtatgagggatagttggaataaggggttctcgggttctaactcgcataagatagcgattttagaggaaggcatgaagtatacgcctatttctatttcgcctaacgaagcacagtttcttgaaactcgtaagtttcagattaacgagatcgctcgtatttttagagtcccgccacacatggttggtgatttggaaaaatcaagtttttctaatattgagcagcagtcgttggagtttgtgaaatacacgctggatccttgggtggcgcggtttgaacagtctattacgaggcggctttttactgataaggagaaagaaacctattatgtgaagtttaacgtggatggtcttcttcgaggagactatcagagtcgtatgaatggttatgctaccgctcgtcaaaacggttggatgagcgcgaacgatattagacagttagaaaacttggataagattccagcctgtgagggtggtgacttgtatttgattaacggcaacatgctcccgcttaaccgtgcgggagcgttcgcaaacagtagcggaaaggaggaacaaggtaatgaggaagttttggcagtggaaaaaccaggcggtaaacgttga
