# Supplementary material for: Genomes of Gardnerella Strains Reveal an Abundance of Prophages within the Bladder Microbiome
Source: PLoS One. 2016 Nov 18;11(11):e0166757. doi: 10.1371/journal.pone.0166757 (PMC5115800; doi:10.1371/journal.pone.0166757)
Supplement: S1 File — (ZIP) [file pone.0166757.s009.zip › Cluster6.fasta]

>55152-2
atgattactatttctcatgtagcatatgcgattttaaaacgttatgggaaaatgaatattaatcgcttacaattactttcttactactgccaagcttataacctagcatccactaattctcctttgttctacaacaattttcaggcttggtgcaacggtccagtatgcctagatttattcaaaatgcacagaattaatgatgtttttatagaatgtaaagatattgttctaggaccttatgagcttaaaaatcatcttacttattctaatttactcactatctataacgtttgcgacgctttaattgattttagtattgaagaactagaaaatcgcgcccgcagtgagatgccatggattgatgcacgcagaggaatattaccagataaggctaatgaagtagaaatatctaagaaaattattcatgattattacgtaaaacatccagtaattaatacaaattcacgaacaacacgaagcaaagaatttaaagaagccgataaagaactacaaaaagacatacaagatataatttctgaacaaattgaaaaatttaatcaatataatcaagatgaaaaagttagaagaataagaaaggctgaaaaaattttaagagaaaaattaagcatattgaatgggcttaaaaataataaaatttattttgatgaaaacattgttcgtattgcagcacgacattttgttgactacataaacaatgatgttaatgataaaaataaaaataaataa
>75712-6
atgattactatttctcatgtagcatatgcgattttaaaacgttatgggaaaatgaatattaatcgcttacaattactttcttactattgccaagcttataacctagcatccactaattctcctttgttctataacaattttcaggcttggcgcaacggtccagtatgcctagatttatttaagatgcacagaattaatgatgtttttatagaatgtaaagatattgttctaggaccttatgaacttaaaaatcatcttacttattctaatttactcactatctataacgtttgcgacgctttaattgattttagtattgaagaactagaaaatcgcgcccgcagtgagatgccatggattgatgcacgcagagggatattaccaaataaggctaatgaagtagaaatatctaagaaaattattcatgattattacgtaaaacatccagtaattaatacgaattcacaaacaacacgaagcaaagaatttagaaaagatgatgaagaactacaaaaagacatacaagatataatttctgaacaaattgaaaaatttaatcaatataatcaagatgaaaaagttagaagaataagacgggctgaaaaaattttaagagaaaaattaagcatattgaatgggcttaaaaataataaaatttattttgatgaaaacattgttcgtattacagcacgacattttgttgactacataaacaatgatattaatgataaaaataaaaataaataa
>3549624-4
atgattactatttctcatgtagcatatgcgattttaaaacgttatgggaaaatgaatattaatcgcttacaattactttcttactattgccaagcttataacctagcatccactaattctcctttgttctataacaattttcaggcttggcgcaacggtccagtatgcctagatttatttaaaatgcacagaattaatgatgtttttatagaatgtaaagatattgttctaggaccttatgaacttaaaaatcatcttacttattctaatttactcactatctataacgtttgcgacgctttaattgattttagtattgaagaactagaaaatcgcgcccgcagtgagatgccatggattgatgcacgcagagggatattaccaaataaggctaatgaagtagaaatatctaagaaaattattcatgattattacgtaaaacatccagtaattaatacgaattcacgaacaacacgaagcaaagaatttagaaaagatgatgaagaactacaaaaagacatacaagatataatttctgaacaaattgaaaaatttaatcaatataatcaagatgaaaaagttagaagaataagacgggctgaaaaaattttaagagaaaaattaagcatattgaatgggcttaaaaataataaaatttattttgatgaaaacattgttcgtattacagcacgacattttgttgactacataaacaatgatattaatgataaaaataaaaataaataa
>14019_MetR-1
atgattactatttctcatgtagcatatgcgattttaaaacgttatgggaaaatgaatattaatcgcttacaattactttcttactattgccaagcttataacctagcatccactaattctcctttgttctataacaattttcaggcttggcgcaacggtccagtatgcctagatttatttaagatgcacagaattaatgatgtttttatagaatgtaaagatattgttctaggaccttatgaacttaaaaatcatcttacttattctaatttactcactatctataacgtttgcgacgctttaattgattttagtattgaagaactagaaaatcgcgcccgcagtgagatgccatggattgatgcacgcagagggatattaccaaataaggctaatgaagtagaaatatctaagaaaattattcatgattattacgtaaaacatccagtaattaatacgaattcacgaacaacacgaagcaaagaatttagaaaagatgatgaagaactacaaaaagacatacaagatataatttctgaacaaattgaaaaatttaatcaatataatcaagatgaaaaagttagaagaataagacgggctgaaaaaattttaagagaaaaattaagcatattgaatgggcttaaaaataataaaatttattttgatgaaaacattgttcgtattacagcacgacattttgttgactacataaacaatgatattaatgataaaaataaaaataaataa
>284V-4
atgattactatttctcatgtagcatatgcgattttaaaacgttatgggaaaatgaatattaatcgcttacaattactttcttactattgccaagcttataacctagcatccactaattctcctttgttctataacaattttcaggcttggcgcaacggtccagtatgcctagatttatttaagatgcacagaattaatgatgtttttatagaatgtaaagatattgttctaggaccttatgaacttaaaaatcatcttacttattctaatttactcactatctataacgtttgcgacgctttaattgattttagtattgaagaactagaaaatcgcgcccgcagtgagatgccatggattgatgcacgcagagggatattaccaaataaggctaatgaagtagaaatatctaagaaaattattcatgattattacgtaaaacatccagtaattaatacgaattcacgaacaacacgaagcaaagaatttagaaaagatgatgaagaactacaaaaagacatacaagatataatttctgaacaaattgaaaaatttaatcaatataatcaagatgaaaaagttagaagaataagacgggctgaaaaaattttaagagaaaaattaagcatattgaatgggcttaaaaataataaaatttattttgatgaaaacattgttcgtattacagcacgacattttgttgactacataaacaatgatattaatgataaaaataaaaataaataa
>315_A-4
atgattactatttctcatgtagcatatgcgattttaaaacgttatgggaaaatgaatattaatcgcttacaattactttcttactattgccaagcttataacctagcatccactaattctcctttgttctataacaattttcaggcttggcgcaacggtccagtatgcctagatttatttaaaatgcacagaattaatgatgtttttatagaatgtaaagatattgttctaggaccttatgaacttaaaaatcatcttacttattctaatttactcactatctataacgtttgcgacgctttaattgattttagtattgaagaactagaaaatcgcgctcgaagtgagatgccatggattgatgcacgcagaggaatattaccagataaagctaatgaagtagaaatatctaagaaaattattcatgattattacgtaaaacatccagtaattaatacgaattcacgaacaacacgaagcaaagaatttaaagaagccgataaagacctacaaaaagacatacaagatataatttctgaacaaattgaaaaatttaatcaatataatcaagatgaaaaagttagaagaataagacaggctgaaaaaattttaagagaaaaattaagcatattgaatgggcttaaaaataataaaatttattttgatgaaaacattgttcgtattacagcacgacattttgttgactacataaacaatgatgttaatgataaaaataaaaataaaaataaataa
>41V-2
atgattactatttctcatgtagcatatgcgattttaaaacgttatgggaaaatgaatattaatcgcttacaattactttcttactattgccaagcttataacctagcatccactaattctcctttgttctataacaattttcaggcttggcgcaacggtccagtatgcctagatttatttaagatgcacagaattaatgatgtttttatagaatgtaaagatattgttctaggaccttatgaacttaaaaatcatcttacttattctaatttactcactatctataacgtttgcgacgctttaattgattttagtattgaagaactagaaaatcgcgcccgcagtgagatgccatggattgatgcacgcagagggatattaccaaataaggctaatgaagtagaaatatctaagaaaattattcatgattattacgtaaaacatccagtaattaatacgaattcacgaacaacacgaagcaaagaatttagaaaagatgatgaagaactacaaaaagacatacaagatataatttctgaacaaattgaaaaatttaatcaatataatcaagatgaaaaagttagaagaataagacgggctgaaaaaattttaagagaaaaattaagcatattgaatgggcttaaaaataataaaatttattttgatgaaaacattgttcgtattacagcacgacattttgttgactacataaacaatgatattaatgataaaaataaaaataaataa
>ATCC14018-1
atgattactatttctcatgtagcatatgcgattttaaaacgttatgggaaaatgaatattaatcgcttacaattactttcttactattgccaagcttataacctagcatccactaattctcctttgttctataacaattttcaggcttggcgcaacggtccagtatgcctagatttatttaagatgcacagaattaatgatgtttttatagaatgtaaagatattgttctaggaccttatgaacttaaaaatcatcttacttattctaatttactcactatctataacgtttgcgacgctttaattgattttagtattgaagaactagaaaatcgcgcccgcagtgagatgccatggattgatgcacgcagagggatattaccaaataaggctaatgaagtagaaatatctaagaaaattattcatgattattacgtaaaacatccagtaattaatacgaattcacgaacaacacgaagcaaagaatttagaaaagatgatgaagaactacaaaaagacatacaagatataatttctgaacaaattgaaaaatttaatcaatataatcaagatgaaaaagttagaagaataagacgggctgaaaaaattttaagagaaaaattaagcatattgaatgggcttaaaaataataaaatttattttgatgaaaacattgttcgtattacagcacgacattttgttgactacataaacaatgatattaatgataaaaataaaaataaataa
>JCP7275-1
atgattactatttctcatgtagcatatgcgattttaaaacgttatgggaaaatgaatattaatcgcttacaattactttcttactattgccaagcttataacctagcatccactaattctcctttgttctataacaattttcaggcttggcgcaatggtccagtatgcctagatttatttaagatgcacagaattaatgatgtttttatagaatgtaaagatattgttctaggaccttatgaacttaaaaatcatcttacttattctaatttactcactatctataacgtttgcgacgctttaattgattttagtattgaagaactagaaaatcgcgcccgcagtgagatgccatggattgatgcacgcagagggatattaccaaataaggctaatgaagtagaaatatctaagaaaattattcatgattattacgtaaaacatccagtaattaatacgaattcacgaacaacacgaagcaaagaatttagaaaagatgatgaagaactacaaaaagacatacaagatataatttctgaacaaattgaaaaatttaatcaatataatcaagatgaaaaagttagaagaataagacgggctgaaaaaattttaagagaaaaattaagcatattgaatgggcttaaaaataataaaatttattttgatgaaaacattgttcgtattacagcacgacattttgttgactacataaacaatgatattaatgataaaaataaaaataaataa
>JCP7276-1
atgattactatttctcatgtagcatatgcgattttaaaacgttatgggaaaatgaatattaatcgcttacaattactttcttactattgccaagcttataacctagcatccactaattctcctttgttctataacaattttcaggcttggcgcaacggtccagtatgcctagatttatttaagatgcacagaattaatgatgtttttatagaatgtaaagatattgttctaggaccttatgaacttaaaaatcatcttacttattctaatttactcactatctataacgtttgcgacgctttaattgattttagtattgaagaactagaaaatcgcgcccgcagtgagatgccatggattgatgcacgcagagggatattaccaaataaggctaatgaagtagaaatatctaagaaaattattcatgattattacgtaaaacatccagtaattaatacgaattcacgaacaacacgaagcaaagaatttagaaaagatgatgaagaactacaaaaagacatacaagatataatttctgaacaaattgaaaaatttaatcaatataatcaagatgaaaaagttagaagaataagacgggctgaaaaaattttaagagaaaaattaagcatattgaatgggcttaaaaataataaaatttattttgatgaaaacattgttcgtattacagcacgacattttgttgactacataaacaatgatattaatgataaaaataaaaataaataa
>JCP8108-19
atgattactatttctcatgtagcatatgcgattttaaaacgttatgggaaaatgaatattaatcgcttacaattactttcttactactgccaagcttataacctagcatccactaattctcctttgttctacaacaattttcaggcttggtgcaacggtccagtatgcctagatttattcaaaatgcacagaattaatgatgtttttatagaatgtaaagatattgttctaggaccttatgagcttaaaaatcatcttacgtattctaatttacgcactatctataacgtttgcgacgctttaattgattttagtattgaagaactagaaaatcgcgcccgcagtgagatgccatggattgatgcacgcagaggaatattaccagataaggctaatgaagtagaaatatctaagaaaattattcatgattattacgtaaaacatccagtaattaatacgaattcacgaacaacacgaagcaaagaatttaaagaagccgataaagaactacaaaaagacatacaagatataatttctgaacaaattgaaaaatttaatcaatataatcaagatgaaaaagttagaagaataagaaaggctgaaaaaattttaagagaaaaattaagcatattgaatgggcttaaaaataataaaatttattttgatgaaaacattgttcgtattgcagcacgacattttgttgactacataaacaatgatgttaatgataaaaataaaaataaataa
>JCP7672-1
atgattactatttctcatgtagcatatgcgattttaaaacgttatgggaaaatgaatattaatcgcttacaattactttcttactattgccaagcttataacctagcatccactaattctcctttgttctataacaattttcaggcttggcgcaacggtccagtatgcctagatttatttaaaatgcacagaattaatgatgtttttatagaatgtaaagatattgttctaggaccttatgaacttaaaaatcatcttacttattctaatttactcactatctataacgtttgcgacgctttaattgattttagtattgaagaactagaaaatcgcgcccgcagtgagatgccatggattgatgcacgcagagggatattaccaaataaggctaatgaagtagaaatatctaagaaaattattcatgattattacgtaaaacatccagtaattaatacgaattcacgaacaacacgaagcaaagaatttagaaaagatgatgaagaactacaaaaagacatacaagatataatttctgaacaaattgaaaaatttaatcaatataatcaagatgaaaaagttagaagaataagacgggctgaaaaaattttaagagaaaaattaagcatattgaatgggcttaaaaataataaaatttattttgatgaaaacattgttcgtattacagcacgacattttgttgactacataaacaatgatattaatgataaaaataaaaataaaaataaataa
>1400E-17
atgattactatttctcatgtagcatatgcgattttaaaacgttatgggaaaatgaatattaatcgcttacaattactttcttactactgccaagcttataacctagcatccactaattctcctttgttctacaacaattttcaggcttggtgcaacggtccagtatgcctagatttattcaaaatgcacagaattaatgatgtttttatagaatgtaaagatattgttctaggaccttatgagcttaaaaatcatcttacttattctaatttactcactatctataacgtttgcgacgctttaattgattttagtattgaagaactagaaaatcgcgcccgcagtgagatgccatggattgatgcacgcagaggaatattaccagataaggctaatgaagtagaaatatctaagaaaattattcatgattattacgtaaaacatccagtaattaatacaaattcacgaacaacacgaagcaaagaatttaaagaagccgataaagaactacaaaaagacatacaagatataatttctgaacaaattgaaaaatttaatcaatataatcaagatgaaaaagttagaagaataagaaaggctgaaaaaattttaagagaaaaattaagcatattgaatgggcttaaaaataataaaatttattttgatgaaaacattgttcgtattgcagcacgacattttgttgactacataaacaatgatgttaatgataaaaataaaaataaataa
>0288E-3
atgattactatttctcatgtagcatatgcgattttaaaacgttatgggaaaatgaatattaatcgcttacaattactttcttactattgccaagcttataacctagcatccactaattctcctttgttctataacaattttcaggcttggcgcaacggtccagtatgcctagatttatttaagatgcacagaattaatgatgtttttatagaatgtaaagatattgttctaggaccttatgaacttaaaaatcatcttacttattctaatttactcactatctataacgtttgcgacgctttaattgattttagtattgaagaactagaaaatcgcgcccgcagtgagatgccatggattgatgcacgcagagggatattaccaaataaggctaatgaagtagaaatatctaagaaaattattcatgattattacgtaaaacatccagtaattaatacgaattcacgaacaacacgaagcaaagaatttagaaaagatgatgaagaactacaaaaagacatacaagatataatttctgaacaaattgaaaaatttaatcaatataatcaagatgaaaaagttagaagaataagacgggctgaaaaaattttaagagaaaaattaagcatattgaatgggcttaaaaataataaaatttattttgatgaaaacattgttcgtattacagcacgacattttgttgactacataaacaatgatattaatgataaaaataaaaataaataa
