# Supplementary material for: Genomes of Gardnerella Strains Reveal an Abundance of Prophages within the Bladder Microbiome
Source: PLoS One. 2016 Nov 18;11(11):e0166757. doi: 10.1371/journal.pone.0166757 (PMC5115800; doi:10.1371/journal.pone.0166757)
Supplement: S1 File — (ZIP) [file pone.0166757.s009.zip › Cluster7.fasta]

>3549624-20
atgatgaacagtatttcaaacatggttgagaaacgtaataaggcttggcagggtgcgaaagctttccttgagtctaaacgtgacaaggacgggcttatttcagaagaagacgcgaaaacctatgatgagatggaagcgaaagtgaaagcttacagtatggaaattgagcgcttggagcagatggaagtaatggataaggagctttcaaaaccaacatccgaggcgattgttgcaaaacctatgaaaacaggtgttaaccttgaaaaacaagggcgtgcgcgtgacgagtataagcaggcaatgcttacagctcttagaagtaattttaaacgagtcgataacgtgttgcaggaaggcgtggacgctgacggcgggtatcttgtgccggaagaatacgataatcgtctgattgaaacgttgaaagaagaaaacattattcgctctcttgctaccacgattaccactagtggagagcataagattaatattgcgatgagcgatcctgcggcggcttggattgaagaaggcgcaagccttaactttggagattccaagttcgcgcaaatcctgcttgacgctcataagcttcacgttgcggtaaaagttactgaagaactcttgcatgataatgcgtttaacctcgagaatcatcttctcacatccttcggcatggctttggctaacgctgaggaagacgcttttcttaacggggatggcgtgggaaaaccgactggtattttcaacaagaaagacggtggcacgttccttaaagaaactaccggtattaaaactgatgatctgattgatcttgttcacgctttgaggcgaccataccgcaaaaacgcgagttttattatgaacgataaaacggtcgcgagcatacgaaaacttaaagacaataacggcgcgtacgtttggcagccttcataccaggatgatgagccgaacaggattctcggatacccggtatacacgtctgcttacgcgcctgaaaacatggtggcttttggtgactactcgtactacaacattggcgaccgtggttcacgctcgtttaaagagcttaccgagcttttcgctggaaacgacatggtaggtttcgttgctaaagagcgtgtagacggcaaactcgtgcttaaagaagcagtacagattctgcctgttaaaacaagcgtagcagcctaa
>0288E-9
atgatgaacactatttcaaacatggttgagaaacgtaataaggcttggcagggtgcgaaagctttccttgagtctaaacgtgacaaggacgggcttatttcagaagaagacgcgaaaacttacgatgagatggaagcgaaagtgaaagcttacagtatggaaattgaacgcttagagcagatggaaaaaatggataaggagctttcaaaaccaacatccgaggcgattgttgcaaaacctatgaaaacaggtgttaaccttgaaaaacaaggtcgtgcgcgtgacgagtataagcaggcaatgcttacagctcttagaagtaattttaaacgagtcgataacgtgttgcaggaaggcgtggacgctgacggcgggtatcttgtgccggaagaatacgataatcgtctgattgaaacgttgaaagaagaaaacattattcgctctcttgctaccacgattaccactagtggcgagcataagattaatgttgcgatgagtgatcctgcagcagcttggattgaagaaggcgcaagccttaactttggggattccaagttcgcacaaatcctgcttgacgctcataagcttcacgttgcggtaaaagttactgaagaactcttgtatgataatgcgtttaacctcgagaatcatcttctcacatccttcggcatggcgttggctaacgctgaggaagacgcttttcttaacggggatggtgttggaaaaccgactggtattttcaacaagaaagacggcggcacgttccttaaagaaactaccagtattaaaactgatgatctgattgatcttgttcacgctttgaggcgaccataccgtaaaaacgcgagttttattatgaacgataaaacagtcgcgagcatacgaaaacttaaagacaataacggcgcgtacgtttggcagacttcataccaggatgatgagccgaacaggattctcggatacccggtatacacgtctgcttacgcgcctgaaaacatggtggcttttggcgactactcgtactacaacattggcgaccgtggttcacgctcgtttaaagaacttaccgaacttttcgctggaaacggcatgataggtttcgttgcaaaagagcgtgtagacggcaaactcgtgcttaaagaagcagtacagattctacctgttaaaacaagcgtagcagcttaa
>1400E-10
atgatgaacactatttcaaacatggttgagaaacgtaacaaggcctggcagggtgcaaaagctttccttgagtctaaacgtgacaaggacgggcttatttcagaagaagacgcgaaaacctatgatgagatggaagcgaaagtgaaagcttacagtatggaaattgaacgcttggaacagatggaaaaaatggataaggagctttcaaaaccaacatctgaggcgattgttgcaaaacctatgaaaacaggtgtgaaccttgaaaaacaaggtcgtgcgcgtgacgagtataagcaggcaatgcttacagctcttagaagtaattttaaacgagtcgataacgtgttgcaggaaggcgtggacgctgacggcgggtatcttgtgccggaagaatacgataatcgtctgattgaaacgttgaaagaagaaaacattattcgctctcttgctaccacgattactactagtggagagcataagattaatattgcgatgagcgatcctgcggcggcttggattgaagaaggcgcaagccttaactttggtgattccaagtttgctcaaatcctgcttgacgctcataagcttcacgttgcggtaaaagttactgaagaactcttgtatgataatgcgtttaacctcgagaatcatcttctcacatccttcggcatggcgttggctaacgcggaggaagacgcttttcttaacggggatggcgttggaaaaccgactggtattttcaacaagaaagacggcggcacgttccttaaagaaactaccggtattaaaactgatgatctgattgatcttgttcacgctttgaggcgaccataccgtaaaaacgcgagttttattatgaacgataaaacagtcgcgagcatacgaaaacttaaagacaataatggcgcgtacgtttggcagccttcataccaggatgatgagccgaacaggattctcggatacccggtatacacgtctgcttacgcgcctgaaaacatggtggcttttggagactactcgtactacaacattggcgaccgtggctcacgctcgtttaaagagcttaccgagcttttcgctggaaacgacatggtaggtttcgtcgctaaagagcgtgtagacggcaaactcgtgcttaaagaagcagtacagattctgcctgttaaaacaagcgtagcagcttaa
>5_1.51-10
atgaacactatttcaaacatggttgagaaacgtaataaggcctggcagggtgcgaaagctttccttgagtctaaacgtgacaaggacgggcttatttcagaagaagacgcgaaaacctatgatgagatggaagcgaaagtgaaagcttacagtatggaaattgaacgcttggagcagatggaaaaaatggataaggagctttcaaaaccaacatctgaggcgattgttgcaaaacctatgaaaacaggtgctaaccttgaaaaacaaggtcgtgcgcgtgacgagtataagcaggcaatgcttacagctctacgctctaacttcaaaaagttggacaatattcttcaagaaggaattgacgctgacggcgggtatcttgtgccggaagaatacgataatcgcctgattgaaacgttgaaagaagaaaacattattcgtgttcttgccaccactattactactagtggcgagcataagattaatattgcgatgagcgatcctgcggcggcttggattgaagaaggcgcaagccttaactttggggattccaagttcgcacaaatcctgcttgacgctcataagcttcacgttgcggtaaaagttactgaagaactcttgcatgataatgcatttaacctcgagaatcatcttctcacatccttcggcatggcgctggctaacgctgaggaagacgcttttcttaacggtgatggcgtgggaaaaccgactggtattttcaacaagaaagacggcggcacattccttaaagaaactaccagtattaaaactgatgatctgattgatcttattcacgctttgaaaagaccataccgtaaaaacgcgagttttattatgaacgataaaacagtcgcgagcatacgaaaacttaaagacaataatggcgcgtacgtttggcagccttcataccaggatgatgagccgaacaggattctcggatacccggtatacacgtctgcttacgcgcctgaaaacatggtggcttttggagactactcgtactacaacattggcgaccgtggttcacgctcgtttaaagaacttaccgaacttttcgctggaaacggaatgataggtttcgttgcaaaagagcgtgtagacggcaaactcgtacttaaagaagcagtacagattctacctgttaaaacaagcgtagcagcttaa
>AMD-6
atgaacactatttcaaacatggttgagaaacgtaataaggcttggcagggtgcgaaagctttccttgagtctaaacgtgacaaggacgggcttatttcagaagaagacgcgaaaacttacgatgagatggaagcgaaagtgaaagcttacagtatggaaattgatcgcttggagcagatggaaaaaatggataaggagctttcaaaaccaacatccgaggcgattgttgcaaaacctatgaaaacaggcgtgaaatttgaaaaacaaggtcgtgcgcgtgacgagtataagcaggcaatgcttacagctctacgctctaacttcaaaaagttggacaatattcttcaagaagggatcgacgctgatggtgggtatcttgtgccggaagagtacgataatcgtctgattgaaacgttgaaagaagaaaacattattcgctctcttgctaccacgattactactagtggagagcataagattaatattgcgatgagtgatcctgcggcggcttggattgaagaaggcgcaagccttaactttggtgattccaagtttgctcaaatcctgcttgacgctcataagcttcacgttgcggtaaaagttactgaagaactcttgtatgataatgcatttaacctcgagaatcatattcttacatccttcggcatggcgttggctaacgcggaggaagacgcttttcttaacggggatggcgttggaaaaccgactggtattttcaacaagaaagacggcggcacgttccttaaagaaactaccagtattaaaactgatgatctgattgatcttattcacgctttgaggcgaccataccgtaaaaacgcgagttttattatgaacgataaaacagtcgcgagcatacgaaaacttaaagacaataatggcgcgtacgtttggcagccttcataccaggatgatgagccgaacaggattctcggatacccggtatacacgtctgcttacgcgcctgaaaacatggtggcttttggcgactactcgtactacaacattggcgaccgtggttcacgctcgtttaaagagcttaccgaacttttcgctggaaacggcatgataggtttcgttgcaaaagagcgtgtagacggcaaactcgtgcttaaagaagcagtacagattctgcctgttaaaacaagcgtagcagcttaa
>G30_4-17
atgatgaacagtatttcaaacatggttgagaaacgtaataaggcgtggcagggtgcgaaagctttccttgagtctaaacgtgacaaggacgggcttatttcagaagaagacgcgaaaacttacgatgagatggaagcgaaagtgaaagcttacagtatggaaattgagcgcttggagcagatggaaaaaatggataaggagctttcaaaaccaacatccgaggcgattgttgcaaaacctatgaaaacaggtgttaaccttgaaaaacaagttcgtgcgcgtgacgagtataagcaggcgatgcttacagctcttagaagtaattttaaacgagttgataacgtgttgcaggaaggtgtggacgctgacggcgggtatcttgtgccggaagaatacgataatcgtctgattgaaacgttgaaagaagaaaacattatgcgtgttcttgccaccactattactactagtggagagcataagattaatattgcgatgagcgatcctgcggcggcttggattgaagaaggcgcaagccttaactttggggattccaagttcgcgcaaatcctgcttgacgctcataagcttcacgttgcggtaaaagttactgaagaactcttgcatgataatgcatttaatctcgagaatcatattcttacatccttcggcatggcgttggctaacgcggaggaagacgcttttcttaacggggatggtgttggaaaaccgactggtattttcaataagaaagacggtggcacgttccttaaagaaactgccggtattaaaactgatgatttgattgatcttattcacgctttgaggcgaccataccgtaaaaacgcgagttttattatgaacgataaaacggtcgcgagcatacgaaaacttaaagacaataacggtgcgtacgtttggcagccttcataccaggatgatgagccgaacaggattctcggatacccggtatacacgtctgcttacgcgcctgaaaacatggtggcttttggtgactactcgtactacaacattggcgaccgtggctcacgctcgtttaaagagcttaccgagcttttcgctggaaacgacatggtaggtttcgttgctaaagagcgtgtagacggcaaactcgtgcttaaagaagcagtgcagattctgcctgttaaaacaagcgtaacagcttaa
>GV18_4-7
gtgggaaaaccaactggtattttcaacaagaaagacggcggcacgttccttaaagaaactaccagtattaaaactgatgatctgattgatcttgttcacgctttgaggcgaccataccgtaaaaacgcgagttttattatgaacgataaaacagtcgcgagcatacgaaaacttaaagacaataacggcgcgtacgtttggcagccttcataccaggatgatgagccgaacaggattctcggatacccggtatacacgtctgcttacgcgcctgaaaacatggtggcttttggcaactactcgtactacaacattggcgaccgtggttcacgctcgtttaaagaacttaccgaacttttcgctggaaacggcatgataggtttcgtcgctaaagagcgtgtagacggcaaactcgtgcttaaagaagcagtacagattctacctgttaaaacaagcgtagcagcttaa
>GV18_4-21
atgatgaacactatttcaaacatggttgagaaacgtaataaggcttggcagggtgcgaaagctttccttgagtctaaacgtgacaaggacgggcttatttcagaagaagacgcgaaaacttatgatgagatggaagcgaaagtgaaagcttacagtatggaaattgatcgtttggagcagatggaagtgatggataaggagctttcaaaaccaacatctgaggcgattgttgcaaaacctatgaaaaccggtgtgaaccttgaaaaacaagggcgtgcgcgtgacgagtataagcaggcaatgcttacagctcttagaagtaattttaaacgagtcgataacgtgttgcaggaaggtgtggacgctgacggcgggtatcttgtgccggaagaatacgataatcgtctgattgaaacgttgaaagaagaaaacattattcgctctcttgctaccacgattactactagtggcgagcataagattaatgttgcgatgagtgatcctgcggcggcttggattgaagaaggcgcaagccttaactttggagattccaagtttgctcaaatcctgcttgacgctcataagcttcacgttgcggtaaaagttactgaagaactcttgtatgataatgcgtttaacctcgagaatcatcttctcacatccttcggcatggcgttggctaacgctgaggaagacgcttttcttaacggggatggcgtgggaaaaccgactggtattttcaacaagaaagacggtggtacgttccttaaagaaactaccggtattaaaactgatgatctgattgatcttgttcacgctttgaaacgaccataccgtaaaaacgcgagttttattatgaacgataaaacggtcgcgagcatacgaaaacttaaagacaataatggcgcgtatgtttggcagccttcataccaggatgatgagccgaacaggattctcggatacccggtttacacgtctgcttacgcgcctgaaaacatggtggcttttggtgactactcgtactacaacattggcgaccgtggttcacgctcgtttaaagagcttaccgagcttttcgctggaaacggcatgataggtttcgtcgctaaagagcgtgtagacggcaaactcgtgcttaaagaagcagtgcagattctgcctgttaaaacaagcgtagcagcttaa
>JCP7276-8
atgatgaacactatttcaaacatggttgagaaacgtaataaggcttggcagggtgcgaaagctttccttgagtctaaacgtgacaaggacgggcttatttcagaagaagacgcgaaaacctatgatgagatggaagcgaaagtgaaagcttacagtatggaaattgatcgtttagagcagatggaaaaaatggataaggagctttcaaaaccaacatctgaggcgattgttgcaaaacctatgaaaacaggtgtgaactctgaaaaacaaggtcgtgcgcgtgacgagtataagcaggcgatgcttacagctcttagaagtaattttaaacgagtcgataacgtgttgcaggaaggcgtggacgctgacggcgggtatcttgtgccggaagaatacgataatcgtctgattgaaacgttgaaagaagaaaacattattcgctctcttgctaccacgattactactagtggcgagcataagattaatattgcgatgagtgatcctgcggcggcttggattgaagaaggcgcaagccttaactttggtgattccaagtttgctcaaatcctgcttgacgctcataagcttcacgttgcggtaaaagttactgaagaactcttgtatgataatgcgtttaacctcgagaatcatcttctcacatccttcggcatggcgttggctaacgctgaggaagacgcttttcttaacggggatggtgttggaaaaccgactggtattttcaataagaaagacggtggcacgttccttaaagaaactaccggtattaaaactgatgatctgattgatcttgttcacgctttgaggcgaccataccgtaaaaacgcgagttttattatgaacgataaaacagtcgcgagcatacgaaaacttaaagacaataatggcgcgtacgtttggcagccttcataccaggatgatgagccgaacaggattctcggatacccggtttacacgtctgcttacgcgcctgaaaacatggtggcttttggcgactactcgtactacaacattggtgaccgtggttcacgctcgtttaaagagcttaccgagcttttcgctggaaacggcatgataggtttcgttgctaaagagcgtgtagacggcaaactcgtgcttaaagaagcagtacagattctgcctgttaaaacaagcgtagcagcttaa
>JCP7719-10
atgatgaacactatttcaaacatggttgagaaacgtaataaggcttggcagggtgcgaaagctttccttgagtctaaacgtgacaaggacgggcttatttcagaagaagacgcgaaaacctacggtgagatggaagcgaaagtgaaagcttacagtatggaaattgatcgtttagagcagatggaagtaatggataaggagctttcaaaaccaacatctgaggcgattgttgcaaaacctatgaaaacaggcgtgaaccttgaaaagcaagggcgtgcgcgtgacgagtataagcaggcaatgcttacagctctacgctctaacttcaaaaagttggacaatattcttcaagaagggatcgacgctgatggtgggtatcttgtgccggaagagtacgataatcgtctgattgaaacgttgaaagaagaaaacattattcgctctcttgctaccacgattactactagtggagagcataagattaatattgcgatgagcgatcctgctgcagcttggattgaagaaggcgcaagccttaactttggggattccaagtttgctcaaatcctgcttgacgctcataagcttcacgttgcggtaaaagttactgaagaactcttgtatgataatgcgtttaacctcgagaatcatcttctcacatccttcggcatggcgctggctaacgctgaggaagacgcttttcttaacggggatggcgtgggaaaaccgactggtattttcaacaagaaagacggcggcacgttccttaaagaaactaccagtattaaaactgatgatttgattgatcttgttcacgctttgaggcgaccataccgtaaaaacgcgagttttattatgaacgataaaacggtcgcgagcatacgaaaacttaaagacaataatggcgcgtacgtttggcagccttcataccaggatgatgagccgaacaggattctcggatacccggtatacacgtctgcttacgcgcctgaaaacatggtggcttttggagactactcgtactacaacattggcgaccgtggttcacgctcgtttaaagagcttaccgagcttttcgctggaaacggcatgataggtttcgtcgctaaagagcgtgtagacggcaaactcgtgcttaaagaagcagtgcagattctgcctgttaaaacaagcgtagcagcctaa
>JCP8017A-6
atgatgaacactatttcaaacatggttgagaaacgtaacaaggcttggcagggtgcgaaagctttccttgagtctaaacgtgacaaggacgggcttatttcagaagaagacgcgaaaacctatgatgagatggaagcgaaagtgaaagcttacagtatggaaattgagcgcttggagcagatggaagtgatggataaggagctttcaaaaccaacatctgaggtgattgttgcgaaacctatgaaaacaggcgtgaaacccgaaaaacaaggtcgtgcgcgtgacgagtataagcaggcgatgcttacagctcttagaagtaattttaaacgagtcgataacgtgttgcaggaaggcgtggacgctgatggcgggtatcttgtgccggaagaatacgataatcgtctgattgaaacgttgaaagaagaaaacattattcgctctcttgctaccacgattactactagtggcgagcataagattaatgttgcgatgagcgatcctgcggcggcttggattgaagaaggcgcaagccttaactttggtgattccaagtttgctcaaatcctgcttgacgctcataagcttcacgttgcggtaaaagttactgaagaactcttgtatgataatgcgtttaacctcgagaatcatcttctcacatccttcggcatggcgctggctaacgctgaggaagacgcttttcttaacggggatggtgtgggaaaaccgactggtattttcaacaagaaagacggcggcacgttccttaaagaaactgccggtattaaaactgatgatctgattgatcttgttcacgctttgaggcgaccataccgtaaaaacgcgagttttattatgaacgataaaacggtcgcgagcatacgaaaacttaaagacaataacggcgcgtacgtttggcagccttcataccaggatgatgagccgaacaggattctcggatacccggtatacacgtctgcttacgcgcctgaaaacatggtggcttttggcgactactcgtactacaacattggcgatcgcggttcacgctcgtttaaagagcttaccgaacttttcgctggaaacggcatgataggtttcgttgctaaagagcgtgtagacggcaaactcgtgcttaaagaagcagtacagattctgcctgttaaaacaagcgtagcagcttaa
>JCP8017B-14
atgatgaacactatttcaaacatggttgagaaacgtaacaaggcttggcagggtgcgaaagctttccttgagtctaaacgtgacaaggacgggcttatttcagaagaagacgcgaaaacctatgatgagatggaagcgaaagtgaaagcttacagtatggaaattgagcgcttggagcagatggaagtgatggataaggagctttcaaaaccaacatctgaggtgattgttgcgaaacctatgaaaacaggcgtgaaacccgaaaaacaaggtcgtgcgcgtgacgagtataagcaggcgatgcttacagctcttagaagtaattttaaacgagtcgataacgtgttgcaggaaggcgtggacgctgatggcgggtatcttgtgccggaagaatacgataatcgtctgattgaaacgttgaaagaagaaaacattattcgctctcttgctaccacgattactactagtggcgagcataagattaatgttgcgatgagcgatcctgcggcggcttggattgaagaaggcgcaagccttaactttggtgattccaagtttgctcaaatcctgcttgacgctcataagcttcacgttgcggtaaaagttactgaagaactcttgtatgataatgcgtttaacctcgagaatcatcttctcacatccttcggcatggcgctggctaacgctgaggaagacgcttttcttaacggggatggtgtgggaaaaccgactggtattttcaacaagaaagacggcggcacgttccttaaagaaactgccggtattaaaactgatgatctgattgatcttgttcacgctttgaggcgaccataccgtaaaaacgcgagttttattatgaacgataaaacggtcgcgagcatacgaaaacttaaagacaataacggcgcgtacgtttggcagccttcataccaggatgatgagccgaacaggattctcggatacccggtatacacgtctgcttacgcgcctgaaaacatggtggcttttggcgactactcgtactacaacattggcgatcgcggttcacgctcgtttaaagagcttaccgaacttttcgctggaaacggcatgataggtttcgttgctaaagagcgtgtagacggcaaactcgtgcttaaagaagcagtacagattctgcctgttaaaacaagcgtagcagcttaa
>JCP8108-13
atgaacactatttcaaacatggttgagaaacgtaataaggcttggcagggtgcaaaagctttccttgagtctaaacgtgacaaggacgggcttatttcagaagaagacgcgaaaacctatgatgagatggaagcgaaagtgaaagcttacagtaaggaaattgaacgcttggaacagatggaaaaaatggataaggagctttcaaaaccaacatctgaggcgattgttgcaaaacctatgaaaacaggtgtgaaccttgaaaaacaaggtcgtgcgcgtgacgagtataagcaggcaatgcttacagctcttagaagtaattttaaacgagtcgataacgtgttgcaggaaggcgtggacgctgacggcgggtatcttgtgccggaagaatacgataatcgtctgattgaaacgttgaaagaagaaaacattattcgctctcttgctaccacgattaccactagtggagagcataagattaatgttgcgatgagtgatcctgcagcagcttggattgaagaaggcgcaagccttaactttggggattccaagttcgcgcaaatcctgcttgacgctcataagcttcacgttgcagtaaaagttactgaagaactcttgcatgataatgcgtttaacctcgagaatcatcttctcacatccttcggcatggcgctggctaacgctgaggaagacgcttttcttaacggggatggcgttggaaaaccaactggtattttcaacaagaaagacggcggcacgttccttaaagaaactaccagtattaaaactgatgatctgattgatcttattcacgctttgaggcgaccataccgtaaaaacgcgagttttattatgaacgataaaacagtcgcgagcatacgaaaacttaaagacaataatggcgcgtacgtttggcagccttcataccaggatgatgagccgaacaggattctcggatacccggtatacacgtctgcttacgcgcctgaaaacatggtggcttttggcgactactcgtactacaacattggcgaccgtggttcacgctcgtttaaagaacttaccgaacttttcgctggaaacggcatgataggtttcgtcgctaaagagcgtgtagacggcaaactcgtgcttaaagaagcagtacagattctgcctgttaaaacaagcgtagcagcttaa
>NC_017456-6
ATGATGAACACTATTTCAAACATGGTTGAGAAACGTAACAAGGCCTGGCAGGGTGCAAAAGCTTTCCTTGAGTCTAAACGTGACAAGGACGGGCTTATTTCAGAAGAAGACGCGAAAACCTATGATGAGATGGAAGCGAAAGTGAAAGCTTACAGTACGGAAATTGATCGTTTAGAGCAGATGGAAGTGATGGATAAGGAGCTTTCAAAACCAACATCCGAGGCGATTGTTGCAAAACCTATGAAAACAGGCGTGAAATTTGAAAAACAAGGTCGTGCGCGTGACGAGTATAAGCAGGCAATGCTTACAGCTCTTAGAAGTAATTTTAAACGAGTCGATAACGTGTTGCAGGAAGGCGTGGACGCTGACGGCGGGTATCTTGTGCCGGAAGAATACGATAATCGCCTGATTGAAACGTTGAAAGAAGAAAACATTATTCGCTCTCTTGCTACCACGATTACCACTAGTGGAGAGCATAAGATTAATATTGCGATGAGCGATCCTGCAGCAGCTTGGATTGAAGAAGGCGCAAACCTTAACTTTGGGGATTCCAAGTTCGCGCAAATCCTGCTTGACGCTCATAAGCTTCACGTTGCGGTAAAAGTTACTGAAGAACTCTTGCATGATAATGCGTTTAACCTCGAGAATCATCTTCTCACATCCTTCGGCATGGCATTGGCTAACGCTGAGGAAGACGCTTTTCTTAACGGGGATGGCGTGGGAAAACCAACTGGTATTTTCAACAAGAAAGACGGCGGCACGTTCCTTAAAGAAACTACCAGTATTAAAACTGATGATCTGATTGATCTTATTCACGCTTTGAAAAGACCATACCGTAAAAACGCGAGTTTTATTATGAACGATAAAACAGTCGCGAGCATACGAAAACTTAAAGACAATAACGGCGCGTACGTTTGGCAGCCTTCATACCAGGATGATGAGCCGAACAGGATTCTCGGATACCCGGTATACACGTCTGCTTACGCGCCTGAAAACATGGTAGCTTTTGGCGACTACTCGTACTACAACATTGGCGACCGTGGTTCACGCTCGTTTAAAGAACTTACCGAACTTTTCGCTGGAAACGGCATGATAGGTTTCGTCGCTAAAGAGCGTGTAGACGGCAAACTCGTGCTTAAAGAAGCAGTACAGATTCTACCTGTTAAAACAAGCGTAGCAGCATAA
