# Supplementary material for: Genomes of Gardnerella Strains Reveal an Abundance of Prophages within the Bladder Microbiome
Source: PLoS One. 2016 Nov 18;11(11):e0166757. doi: 10.1371/journal.pone.0166757 (PMC5115800; doi:10.1371/journal.pone.0166757)
Supplement: S1 File — (ZIP) [file pone.0166757.s009.zip › Cluster8.fasta]

>3549624-23
ttgcaagaatacgaggttactaagtttaaaaaagaaaattcaacctatagtaaggatttagcggattatgccgtaagttttattgaatgtttaacgcatacgaagggaacgtgggctggtaagccttttaagctccttgactggcaggagcagattattagggacttgtttggcgtggttaaaccgaatggttaccgtcagtttaatactgcttatattgagatacctaagaagatgggtaaaagtgagctggctgctgctgtggcactgcttttatgctgtggggataatgaggagcgtgcggaagtttatggttgtgcggcggaccgtcagcaggcaacgatcgtgtttgatgtggcggcggacatggttagaatgtgtccggctcttaatcgtagggttaaaattttagcttcgcaaaaacgtattattttcataccaactaacagtttctaccaagtcttgtcggctgaagcgtactctaaacacgggtttaacattcacggtgtcgtgtttgatgagcttcacacgcagccaaaccgtaaactgtttgacgtgatgactaaaggctccggggatgctcgcatgcagccactgtattttctgattaccacagccggtacggatacgcattctatctgctatgagacgcatcagaaagcagtggatattcttgagggtaggaaaattgatccaactttttaccccgtgatttatggtgcaaaagattcggatgattggactgatcctaaggtgtggaagaaagctaatccttctcttggggtgacggttcaaatggagaaagttaaggctgctttcgagtcggctcggcaaaatcccggtgaagagaatgcttttcgtcagcttcgtcttaaccagtgggtgaaacagtctattcgttggatgtcgatggaaaagtgggatgcttgcggttttcaggtgaatgaggaagaactcgagggcagggtctgctacgggggtcttgacctttcaagcaccaccgaccttacctcctttgttttggtctttccaccagaagatgagtcggataagtttcgtattctaccttatttttgggtgcctgaagaaaccttgagtttacgcgtgaagcgagatcacgtgccttatgacgtgtgggaaaaacaagggtttattaaaactacggaagggaacgttgttcactatgggtttattgaaaaattcatcgaaactttaggtgaacgtttcaatattcgtgagattgctttcgaccgttggggcgcggtgcaaatggtgcaaaaccttgaaaacatggggtttaccgtggtcccgttcggacagggattcaaggatatgagtccgcctaccaaggagcttatgaagcttacactcgagcagaaaatcgcacacgcagggcatccggtgcttcgctggaacatggacaacatatttattaggacagatcctgcaggaaacattaaatgcgataaggaaaaatcaaccgagaaaattgatggtgctatcgcaaccatcatggcacttgaccgtgctatcagatgcggtaatgcaaatacggaaagtgtgtatgacagtcgaggaatcctattcatgtaa
>0288E-12
ttggaaaaatacgaggttactaagtttaaaaaagaagattcaacgtatagtaaggatttagcggattatgctgtaagttttattgaatgtttaacacacacgaaaggaacgtgggctggtaagccttttaagctccttgactggcaggagcagattattagggacttgtttggcgtggtgaaaccgaatggttaccgtcagtttaatactgcttatattgagatacctaagaagatgggtaaaagtgagttggctgctgcagtagccttgcttttatgctgtggggataatgaggagcgagccgaggtttatggttgtgcggcggatcgtcagcaggcaacgatcgtgtttgatgtggcggcggacatggttagaatgtgtccggctcttaatcgtagggttaaaattttagcttcgcaaaaacgtattattttcctaccaactaacagtttctaccaagtgttgtcggctgaagcgtactctaaacacgggtttaacattcacggtgtcgtgtttgatgagcttcacacgcagcctaaccgtaaactttttgacgtgatgactaaaggctccggggatgctcgcatgcagccactatattttctgattacaacggctggtacggatacgcattcgatctgctatgagacgcatcagaaagcagttgatattctcgagggcaggaaaattgatccaactttctaccccgtgatttatggtgcaaaagattcggatgattggactgatccgaaggtgtggaagaaagctaatccttctcttggggttacggttcaaatggagaaagttaaggctgctttcgattcggctcggcaaaatcctggtgaagagaatgctttccgtcagcttcgtcttaaccagtgggtgaaacagtctattcgttggatgccgatggaaaaatgggatgcttgcggttttcaggtgaacgaagaagaactcgaaggcagggtctgctatgggggtcttgacctttcaagcaccactgatcttacggctttttcgcttgtgtttccgcctttagatgagtcggataagtttcgtatcctaccatatttttgggtgcctgaagaaaccttggatctgcgtgtgaaacgagatcacgtgccgtatgacgtgtgggaaaaacaagggtttattaagaccacggaaggaaacgttgttcactatgggtttattgaaaaattcatcgaaactttaggtgaacgtttcaatattcgtgagattgctttcgaccgttggggcgcggtacaaatggtgcaaaaccttgaaaacatggggtttaccgtggttcccttcggacaaggctttaaagatatgagtccgcctaccaaggagcttatgaagcttacactcgagcagaaaatcgcacactccgggcatccggtgcttcgctggaatatggataacattttcattcgcaccgatcctgcaggaaacattaaatgcgataaggaaaaatcaaccgagaaaatagacggtgctatcgcaaccatcatggcacttgaccgtgccataaggtgcggtaacgcaaatacggaaagcgtgtatgacgctcgaggaatcctattcatgtaa
>1400E-7
ttgcaaaaatacgaggttactaagtttaaaaaagaagattcaacgtatagtaaggatttagcggattatgccgtgagttttatcgaatgtttaacacacacgaagggaacgtggtctggtaagccttttaagctccttgactggcaggagcagattatcagggacttgtttggcgtggtgaaaccgaatggttaccgccagtttaataccgcgtatattgaaatacctaagaaaatgggcaaaagtgaacttgctgcggcagtagctttgcttttatgctgtggggataatgaggagcgtgccgaggtttatggttgtgcggcggaccgtcagcaggcaacaatcgtgtttgatgtggcggctgacatggttagaatgtgtccggctcttaatcgtagggttaaaattttagcttcgcaaaaacgtattattttcctaccaactaacagtttctaccaagtgttgtcggctgaagcgtactctaaacacgggtttaacattcacggtgtcgtgtttgatgagcttcacacgcagccaaaccgtaaactttttgacgtgatgactaaaggctccggggatgctcgcatgcagccactatattttctgattaccacagccggtacggatacgcattctatctgctatgagacgcatcagaaagcagtggatattctcgagggtaggaaaattgatccaactttttacccagtgatttatggtgcaaaagattcggatgattggacggatcctaaggtgtggaagaaagctaatccttctcttggggtgacggttcaaatggagaaagttaaggctgctttcgagtcagcccggcaaaatcctggtgaagagaatgctttccgtcagcttcgtcttaaccagtgggtgaaacagtctattcgttggatgccgatggaaaagtgggatgcttgcggttttcaggtgaatgaggaagaactagagggcagggtctgctacgggggtcttgacctttcaagcaccactgatcttacggctttttcgcttgtgtttccgcctttagatgagtcggataagtttcgtatcctaccttatttttgggtgcctgaagaaaccttgagtttgcgcgtgaaacgagatcacgtgccgtatgacgtgtgggaaaaacaagggtttattaagaccacggaaggaaacgttgttcactacgggtttattgaaaaattcatcgaaactttaggtgaacgtttcaatattcgtgagattgctttcgaccgttggggcgcggttcaaatggtgcaaaaccttgaaaacatgggatttaccgtggttccgttcggacagggattcaaggatatgagtccgcctaccaaggagcttatgaagcttacactcgagcagaaaatcgcacactccgggcatccagtgctccgctggaacatggacaacatatttattaggacagatcctgcaggaaacattaaggcagataaggaaaaatcaaccgagaaaatagacggtgctatagccaccatcatggcgcttgaccgtgctatcagatgcggtaacgcgaacactcaaagcgtgtatgacgctcgaggaatcctattcatgtaa
>5_1.51-7
ttgcaagcatacgaggttactaagtttaaaaaagaagattcaacgtatagtaaggatttagcggattatgctgtaagttttatcgaatgtttaacacacacgaaaggaacgtgggctggtaagccttttaagctccttgactggcaggagcagattatcagggacttgtttggcgtggtgaaaccgaatggttaccgccagtttaataccgcgtatattgaaatacccaagaaaatgggtaaaagtgagcttgctgctgcagtagccttgcttttatgctgtggggataatgaggagcgagcggaagtttatggttgtgcggcggaccgtcagcaggcaacaatcgtgtttgacgtggcggcggacatggttagaatgtgtccggctcttaaccgtagggttaaaattttagcttcgcaaaaacgtattattttcctaccaactaacagcttctaccaggtcttgtcggctgaagcgtactctaaacacgggtttaacattcacggtgtcgtgtttgatgagcttcacacgcagccaaaccgtaaactttttgacgtgatgactaaaggctccggggatgctcgcatgcagccactatattttctgattaccacagccggtacggatacgcattctatctgctatgagacgcatcagaaagcagtggatattatcgagggtaggaaaattgatccaactttttaccccgtgatttatggtgcaaaagattcggatgattggacggatcctaaggtgtggaagaaagctaatccttctcttggagtgacggttcaaatggagaaagttaaggctgctttcgagtcagcccggcaaaatcccggtgaagagaatgctttccgtcagcttcgtcttaaccagtgggtgaaacagtctattcgttggatgccgatggaaaaatgggatgcttgcggttttcaggtgaacgaagaagaactcgaaggcagggtctgctacgggggtcttgacctttcaagcaccactgatcttacggctttttcgcttgtgtttccgcctttagatgagtcggataagtttcgtatcctaccatatttttgggtgcctgaagaaaccttgagtttgcgcgtgaaacgagaccacgtgccgtatgacgtgtgggaaaaacagggttttattaagaccacggaaggaaacgttgttcactacgggtttattgaaaaattcatcgaaactttaggtgaacgtttcaatattcgtgagattgctttcgaccgttggggcgcggttcaaatggtgcaaaaccttgaaaacatgggatttaccgtggttccgttcggacagggattcaaggatatgagtccgcctaccaaggagcttatgaagcttacactcgagcagaaaatcgcacactccgggcatccagtgctccgctggaacatggacaacatatttattaggacagatcctgcaggaaacattaaggcagataaggaaaaatcaaccgagaaaatagacggtgctatagccaccatcatggcgcttgaccgtgctatcagatgcggtaacgcgaacactcaaagcgtgtatgacgctcgaggaatcctattcatgta
>AMD-9
ttggaaaaatacgaggttactaagtttaaaaaagaagattcaacgtatagtaaggatttagcggattatgctgtaagttttatcgaatgtttaacacacactaagggaacgtgggctggtaagccttttaagctcctagcctggcaggagcagattatcagggacttgtttggcgtggtgaaaccgaatggttaccgtcagtttaataccgcgtatattgaaatacctaagaaaatgggtaaaagtgagcttgccgcggcagtggcactgcttttatgctgtggggataatgaggagcgagccgaggtttatggttgtgcggcggaccgtcagcaggcaacgatcgtgtttgatgtggcggctgacatggttagaatgtgtccggctcttaatcgtagggttaaaattttagcttcgcaaaaacgtattattttcctaccaactaacagtttctaccaagtgttgtcggctgaagcttactctaaacacgggtttaacattcacggtgtcgtgtttgatgagcttcacacgcagccaaaccgtaaactttttgacgtgatgactaaaggctccggggatgctcgcatgcagccactgtattttctgattaccacagccggtacggatacgcattcgatctgctatgagactcatcagaaagcagtggatattctcgagggtaggaaaattgatccaactttttacccagtgatttatggtgcaaaagattcggatgattggactgatccgaaggtgtggaagaaagctaatccttctcttggggtgacggttcaaatggagaaagttaaggctgctttcgagtccgctcgccagaatcctggtgaagagaatgctttccgtcagcttcgtcttaaccagtgggtgaaacagtctattcgttggatgccgatggaaaaatgggatgcttgcggttttcaggtgaacgaggaagaactcgagggcagggtttgctacgggggtcttgacctttcaagcaccactgatcttacggctttttcactcgtgtttccgcctttagatgagtcggataagtttcgcatcctaccatatttttgggtgcctgaagaaaccttgagtttgcgcgtgaaacgagatcacgtgccgtatgacgtgtgggaaaaacaaggttttattaaaactacggaaggaaacgttgttcactatgggtttattgaaaaattcatcgaaactttaggtgaacgtttcaacattcgtgagattgctttcgaccgttggggcgcggtacaaatggtgcaaaaccttgaaaacatggggtttaccgtggttccgttcggacagggattcaaggatatgagtccgcctaccaaggagcttatgaagcttacactcgagcagaaaatcgcacacgcagggcatccggtgcttcgctggaacatggacaacattttcatccgcaccgatcctgcaggaaacattaaatgcgataaggaaaaatcaaccgagaaaatcgacggtgctatagccacgatcatggcgcttgaccgtgctatcagatgcggtaatgcgaacactcaaagcgtgtatgacgctcgaggaatcctattcatgtaa
>G30_4-20
ttggaaaaatacgaggttactaagtttaaaaaagaagattcaacgtatagtaaggatttagcggattatgctgtaagttttatcgaatgtttaacacacacgaaaggaacgtgggccggtaagccttttaagctccttgactggcaggagcagattatcagggacttgtttggcgtggttaaaccgaatggttaccgtcagtttaatactgcttatattgagatacctaagaagatgggtaaaagtgagcttgccgcggcagtggcactgcttttatgctgtggggataatgaggagcgtgcggaagtttatggttgtgcggcggaccgtcagcaggcaacaatcgtgtttgatgtggcggcggacatggttagaatgtgtccggctcttaatcgtagggttaaaattttagcttcgcaaaaacgtattattttcctaccaactaacagtttctaccaggttttatcggctgaagcgtactctaaacacgggtttaacattcacggtgtcgtgtttgatgagcttcacacgcagccaaaccgtaaactttttgacgtgatgactaaaggctctggggatgctcgcatgcagccactatattttctgattaccacggctggtacggatacgcattcgatctgctatgagacgcatcagaaagcagttgatattctcgagggtaggaaaattgatccaactttttacccagtgatttatggtgcaaaagattcggatgattggacggatccgaaggtgtggaagaaagctaatccttctcttggggtgacggttcaaatggagaaagttaaggctgctttcgagtcagcccgccagaatcctggtgaagagaatgctttccgtcagcttcgtcttaaccagtgggtgaaacagtctattcgttggatgccgatggaaaagtgggatgcttgcggttttcaggtgaacgaagaagaactcgagggcagggtctgctatgggggtcttgacctttcaagcaccactgatcttacggctttttcgcttgtgtttccgcctttagatgagtcggataagtttcgtatcctaccttatttttgggtgcctgaagaaaccttgagtttgcgcgtgaaacgggaccacgtgccgtatgacgtgtgggaaaaacaagggtttattaagactacggaaggaaacgttgttcactatgggtttattgaaaaattcatcgaaactttaggtgaacgtttcaatattcgtgagattgctttcgaccgttggggcgcggtgcaaatggtgcaaaaccttgaaaacatggggtttaccgtggttccgttcggacaaggattcaaggatatgagtccgcctaccaaggagcttatgaagcttacactcgagcagaaaatcgcacactctgggcatccggtgctgcgctggaatatggataacattttcatccgcaccgatcctgcaggaaacattaaggcagataaggaaaaatcaaccgagaaaattgatggtgctatcgcaacgatcatggcacttgaccgtgctatcagatgcggtaacgcgaacacggagagtgtgtatgacgctcgaggaatcctattcatgtaa
>GV18_4-4
ttgcaaaaatacgaggttactaagtttaaaaaagaagattcaacctatagtaaagagcttgcggattatgccgtgagttttatcgaatgtttaacacacacgaaaggcacgtgggctggtaagccttttaagctcctagcctggcaggaacagattatcagggacttgtttggcgtggtgaaaccgaatggttaccgtcagtttaatactgcttatattgagatacctaagaaaatgggtaaaagtgagcttgccgcggcagtagccttgcttttatgctgtggggataatgaggagcgagcggaagtttatggttgtgcggcggaccgtcagcaggcaacaatcgtgtttgacgtggccgcggacatggttagaatgtgtccggctcttaatcgtagggttaaaattttagcttcgcaaaaacgtattattttcctaccaactaacagtttctaccaagtgttgtcggctgaagcttactctaaacacgggtttaacattcacggtgtcgtatttgatgagcttcacacgcagccaaaccgtaaactttttgacgtgatgactaaaggctccggggatgctcgcatgcagccactatattttctgattaccacagccggtacggatacgcattcgatctgctatgagacgcatcagaaagcagttgatattctcgatggtaggaaaattgacccaactttttaccccgtgatttatggtgcaaaagattcggatgattggacggatcctaaggtgtggaagaaagctaatccttctcttggggtgacggttcaaatggagaaagttaaggctgctttcgagtcagcccggcaaaatcctggtgaagagaatgctttccgtcagcttcgtcttaaccagtgggtgaaacagtccattcgttggatgccgatggaaaaatgggatgcttgcggttttcaggtgaacgaagaagaactcgagggcagggtctgctacgggggtcttgacctttcaagcaccaccgaccttacggctttttcgctcgtgtttccgcctttagatgagtcggataagtttcgtatcctaccatatttttgggtgcctgaagaaaccttgagtttgcgcgtgaaacgagaccacgtgccgtatgacgtgtgggaaaaacaagggtttattaagaccacggaaggaaacgttgttcactacgggtttattgaaaaattcatcgaaacattaggtgaacgtttcaacattcgtgagattgctttcgaccgttggggcgcagtgcaaatggtgcaaaaccttgaaaacatggggtttaccgtggtcccgttcggacaaggattcaaggatatgagtcctcctaccaaggagcttatgaagcttacactcgagcagaaaatcgcacactccgggcatccagtgctccgctggaacatggacaacatatttattaggacagatcctgcaggaaacattaaatgcgataaagaaaaatcaacagagaaaatagacggtgctatcgcaaccatcatggcgcttgaccgtgctatcagatgcggtaacgcgaacacggagagcgtgtatgacagtcgaggaatcctattcatgtaa
>GV18_4-23
ttgcaagcatacgaggttactaagtttaaaaaagaagattcaacgtatagtaaggatttagcggattatgctgtaagttttattgaatgtttaacacacacgaagggaacgtgggctggtaagccttttaagctccttgactggcaggagcagattattagggacttgtttggcgtggtgaaaccgaatggttaccgtcagtttaatactgcttatattgagatacctaagaagatgggtaaaagtgagcttgctgctgcagtggcactgcttttatgctgtggggataatgaggagcgtgcggaagtttatggttgtgcggcggatcgtcagcaggcaacgatcgtgtttgatgtggcggcggacatggttagaatgtgtccggctcttaatcgtagggttaaaattttagcttcgcaaaaacgtattattttcctaccaactaacagtttctaccaggtgttgtcggctgaagcttactctaaacacggttttaacattcacggtgtcgtgtttgatgagcttcacacgcagccaaaccgtaaactttttgacgtgatgactaaaggctccggggatgctcgcatgcagccactgtattttctgattaccacggctggtacggatacgcattctatctgctatgagacgcatcagaaagcagtggatattctcgagggtaggaaaattgatccaactttttacccagtgatttatggtgcaaaagattcggatgattggacggatcctaaggtgtggaagaaagctaatccttctcttggggtgacggttcaaatggagaaagttaaggctgctttcgagtccgctcggcaaaatcctggtgaagagaatgctttccgtcagcttcgtcttaaccagtgggtgaaacagtctattcgttggatgccgatggaaaagtgggatgcttgcggttttcaggtgaatgaggaagaactcgagggcagggtctgctatgggggtcttgacctttcaagtaccactgatcttacggctttttcgcttgtgtttccgcctttagatgagtcggataagtttcgtatcctaccttatttttgggtgcctgaagaaaccttgagtttgcgtgtgaaacgagatcacgtgccgtatgatgtgtgggaaaaacaagggtttattaagactacggaaggaaacgttgttcactatgggtttattgaaaaattcatcgaaactttaggtgaacgtttcaatattcgtgagattgttttcgaccgttggggcgcggtgcaaatggtgcaaaaccttgaaaacatggggtttaccgtggtcccgttcggacagggattcaaggatatgagtccgcctacaaaggagcttatgaagcttacactcgagcagaaaatcgcacacgcagggcatccggtgcttcgatggaacatggataacattttcattcgcacagatcctgccggaaacattaaggcagataaggaaaaatcaaccgagaaaatcgacggtgctatcgccaccattatggcgcttgaccgtgctatcagatgcggtaacgcgaacactcaaagcgtgtatgacgctcgaggaatcctattcatgtaa
>JCP7276-11
ttgcaaaaatacgaggttactaagtttaaaaaagaagattcaacgtatagtaaggatttagcggattatgccgtgagttttatcgaatgtttaacacacactaaaggaacgtgggctggtaagccttttaagctccttgactggcaggagcagattattagagacttgtttggcgtggtgaaaccgaatggttaccgccagtttaataccgcgtatattgaaatacctaagaaaatgggcaaaagtgaacttgccgctgcagtagccttgcttttatgctgtggggataatgaggagcgtgccgaggtttatggttgtgcggcggaccgtcagcaggcaacaatcgtgtttgacgtggccgcggacatggttagaatgtgtccggctcttaatcgtagggttaaaattttagcttcgcaaaaacgtattattttcctaccaactaacagtttctaccaagtattgtcggctgaagcgtactctaaacacggttttaacattcacggtgtcgtgtttgatgagcttcacacgcagccaaaccgtaaactgtttgacgtgatgactaaaggctccggggatgctcgcatgcagccactatattttctgattaccacagccggtacggatacgcattctatctgctatgagacgcatcagaaagcagtggatattatcgagggtaggaaaattgatccaactttttaccccgtgatttatggtgcaaaagattcggatgattggacggatcctaaggtgtggaagaaagctaatccttctcttggggtgacggttcaaatggagaaagttaaggctgctttcgagtcagcccggcaaaatcccggtgaagagaatgctttccgtcagcttcgtcttaaccagtgggtgaaacagtctattcgttggatgccgatggaaaagtgggatgcttgcgcttttcaggtgaacaaggaagaactcgagggcagggtctgctatgggggtcttgacctttcaagcaccactgatcttacggctttttcgcttgtgtttccgcctttagatgagtcggataagtttcgtatcctaccttatttttgggtgcctgaagaaaccttgagtttgcgcgtgaaacgagatcacgtgccgtatgacgtgtgggaaaaacaagggtttattaagactacggaaggaaacgttgttcactatgggtttattgaaaaattcatcgaaactttaggtgaacgtttcaacattcgtgagattgctttcgaccgttggggcgcagtgcaaatggtgcaaaaccttgaaaacatggggtttaccgtggttccgttcggacagggattcaaggatatgagtccgcctaccaaggagcttatgaagcttgtgctcgagcagaaaatcgcacacgcagggcatccggtgcttcgctggaatatggataacattttcattcgcactgatcctgccgggaacattaaggcagataaggaaaaatcaaccgagaaaattgatggtgctatagccaccattatggcgcttgaccgtgctatcagatgcggtaacgcgaacactcaaagcgtgtatgatgctcgaggaatcctattcatgtaa
>JCP7719-13
ttggaaaaatacgaggttactaagtttaaaaaagaagattcaacgtatagtaaggatttagcggattatgctgtaagttttattgaatgtttaacacacactaaaggaacgtgggctggtaagccttttaagctccttgactggcaggagcagattatcagggacttgtttggcgtggtgaaaccgaatggttatcgccagtttaatactgcttatattgagatacctaagaaaatgggtaaaagtgagcttgccgcggcagtggcactgcttttatgctgtggggataatgaggagcgtgcggaagtttatggttgtgcggcggaccgtcagcaggcaacaatcgtgtttgacgtggcggcggacatggttagaatgtgtccggctcttaatcgtagggttaaaattttagcttcgcaaaaacgtattattttcctaccaactaacagcttctaccaggttttatcggctgaagcgtactctaaacacgggtttaacattcacggtgtcgtgtttgatgagcttcacacgcagccaaaccgtaaactgtttgacgtgatgactaaaggctccggggatgctcgcatgcagccactatattttctgattaccacagccggtacggatacgcattcgatctgctatgagacgcatcagaaagcagttgatattctcgagggtaggaaaattgatccaactttttaccccgtgatttatggtgcaaaagattcggatgattggacggatcctacggtgtggaagaaagctaatccttcgcttggggtgacggttcaaatggagaaagttaaggctgctttcgagtccgccaggcaaaatcctggtgaagagaatgctttccgtcagcttcgtcttaaccagtgggtgaaacagtctattcgttggatgccgatggaaaagtgggatgcttgcggttttcaggtgaatgaggaagaactagagggcagggtctgctacgggggtcttgacctttcaagcaccactgatcttacggctttttcgcttgtgtttccgcctttagatgagtcggataagtttcgtatcctaccttatttttgggtgcctgaagaaaccttgagtttgcgcgtgaaacgagatcacgtgccgtatgacgtgtgggaaaaacaaggttttattaaaactacggaaggaaacgttgttcactatgggtttattgaaaaattcatcgaaactttaggtgaacgtttcaatattcgtgagattgctttcgaccgttggggcgcggtacaaatggtgcaaaaccttgaaaacatggggtttaccgtggtcccgttcggacagggattcaaggatatgagtccgcctaccaaggagcttatgaaacttacactcgagcagaaaatcgcacacgcagggcatccggtgcttcgctggaatatggataacattttcatccgcaccgatcctgcaggaaacattaaggcagataaggaaaaatcaaccgagaaaatcgacggtgctatcgcaaccatcatggcacttgaccgtgctatcagatgcggtaacacgaacactcaaagcgtgtatgacgctcgaggaatcctattcatgtaa
>JCP8017A-9
ttgcaagcatacgaggttactaagtttaaaaaagaagattcaacgtatagtaaggagcttgcggattatgctgtaagttttatcgaatgtttaacacacacgaaaggaacgtgggctggtaagccttttaagctcctagcctggcaggagcagattatcagggacttgtttggcgtggtgaaaccgaatggttaccgtcagtttaataccgcgtatattgagatacctaagaaaatgggtaaaagtgagcttgctgctgcagtagccttgcttttatgctgtggggataatgaggagcgtgccgaggtttatggttgtgcggcggaccgtcagcaggcaacgatcgtgtttgatgtggcggcggacatggttagaatgtgtccggctcttaaccgtagggttaaaattttagcttcgcaaaaacgtattattttcctgccaactaacagtttctaccaagtgttgtcggctgaagcgtactctaaacacgggtttaacattcacggtgtcgtgtttgatgagcttcacacgcagccaaaccgtaaactgtttgacgtgatgactaaaggctccggggatgctcgcatgcagccactatattttctgattacaacggctggtacggatacgcattcgatctgctatgagacgcatcagaaagcagttgatattctcgagggcaggaaaattgatccaactttctaccccgtgatttatggtgcaaaagattcggatgattggactgatccgaaggtgtggaagaaagctaatccttctcttggggttacggttcaaatggagaaagttaaagctgctttcgagtcagctcggcaaaatcccggtgaagagaatgctttccgtcagcttcgtcttaaccagtgggtgaaacagtctattcgttggatgccgatggaaaaatgggatgcttgcggttttcaggtgaacgaagaagaactcgaaggcagggtctgctacgggggtcttgacctttcaagcaccaccgaccttacggctttttcgcttgtgtttccgcctttagatgagtcggataagtttcgtatcctaccatatttttgggtgcctgaagaaaccttggatctgcgtgtgaaacgagatcacgtgccgtatgacgtgtgggaaaaacaagggtttattaagaccacggaaggaaacgttgttcactacgggtttattgaaaaattcatcgaaacattaggtgaacgtttcaatattcgtgagattgctttcgaccgttggggcgcggtacaaatggtgcaaaaccttgaaaacatggggtttaccgtggtccccttcggacaaggattcaaggatatgagtccgcctaccaaggagcttatgaagcttacactcgagcagaaaatcgcacactccgggcatccggtgcttcgctggaacatggataacattttcatccgcaccgatcctgcaggaaacattaaatgcgataaggaaaaatcaaccgagaaaatagacggtgctatcgcaaccatcatggcacttgaccgtgccatcagatgcggtaacgcaaatacggaaagcgtgtatgacagtcgaggaatcctattcatgtaa
>JCP8017B-17
ttgcaagcatacgaggttactaagtttaaaaaagaagattcaacgtatagtaaggagcttgcggattatgctgtaagttttatcgaatgtttaacacacacgaaaggaacgtgggctggtaagccttttaagctcctagcctggcaggagcagattatcagggacttgtttggcgtggtgaaaccgaatggttaccgtcagtttaataccgcgtatattgagatacctaagaaaatgggtaaaagtgagcttgctgctgcagtagccttgcttttatgctgtggggataatgaggagcgtgccgaggtttatggttgtgcggcggaccgtcagcaggcaacgatcgtgtttgatgtggcggcggacatggttagaatgtgtccggctcttaaccgtagggttaaaattttagcttcgcaaaaacgtattattttcctgccaactaacagtttctaccaagtgttgtcggctgaagcgtactctaaacacgggtttaacattcacggtgtcgtgtttgatgagcttcacacgcagccaaaccgtaaactgtttgacgtgatgactaaaggctccggggatgctcgcatgcagccactatattttctgattacaacggctggtacggatacgcattcgatctgctatgagacgcatcagaaagcagttgatattctcgagggcaggaaaattgatccaactttctaccccgtgatttatggtgcaaaagattcggatgattggactgatccgaaggtgtggaagaaagctaatccttctcttggggttacggttcaaatggagaaagttaaagctgctttcgagtcagctcggcaaaatcccggtgaagagaatgctttccgtcagcttcgtcttaaccagtgggtgaaacagtctattcgttggatgccgatggaaaaatgggatgcttgcggttttcaggtgaacgaagaagaactcgaaggcagggtctgctacgggggtcttgacctttcaagcaccaccgaccttacggctttttcgcttgtgtttccgcctttagatgagtcggataagtttcgtatcctaccatatttttgggtgcctgaagaaaccttggatctgcgtgtgaaacgagatcacgtgccgtatgacgtgtgggaaaaacaagggtttattaagaccacggaaggaaacgttgttcactacgggtttattgaaaaattcatcgaaacattaggtgaacgtttcaatattcgtgagattgctttcgaccgttggggcgcggtacaaatggtgcaaaaccttgaaaacatggggtttaccgtggtccccttcggacaaggattcaaggatatgagtccgcctaccaaggagcttatgaagcttacactcgagcagaaaatcgcacactccgggcatccggtgcttcgctggaacatggataacattttcatccgcaccgatcctgcaggaaacattaaatgcgataaggaaaaatcaaccgagaaaatagacggtgctatcgcaaccatcatggcacttgaccgtgccatcagatgcggtaacgcaaatacggaaagcgtgtatgacagtcgaggaatcctattcatgtaa
>JCP8108-10
ttggaaaaatacgaggttactaagtttaaaaaagaagattcaacgtatagtaaggatttagcggattatgccgtgagttttatcgaatgtttaacacacacgaagggaacgtgggctggtaagccttttaagctccttgactggcaggagcagattattagggacttgtttggcgtggtgaaaccgaatggttatcgtcagtttaatactgcttatattgagatacctaagaagatgggtaaaagtgagcttgccgcggcagtagccttgcttttatgctgtggggataatgaggagcgtgccgaggtttatggttgtgcggcggaccgtcagcaggcaacaatcgtgtttgatgtggcggcggacatggttagaatgtgtccggctcttaatcgtagggttaaaattctagcttcgcaaaaacgtattattttcctaccaactaacagcttctaccaagtattgtcggctgaagcgtactctaaacacgggtttaacattcacggtgtcgtgtttgatgagcttcacacgcagccaaaccgtaaactttttgacgtgatgactaaaggctccggggatgctcgcatgcagccactatattttctgattaccacagccggtacggatacgcattcaatctgctatgagacgcatcagaaagcagtggatattctcgagggtaggaaaattgatccaactttttaccccgtgatttatggtgcaaaagattcggatgattggacggatcctaaggtgtggaagaaagctaatccttctcttggagtgacggttcaaatggagaaagttaaggctgctttcgagtcagcccggcaaaatcctggtgaagagaatgctttccgtcagcttcgtcttaaccagtgggtgaaacagtctattcgttggatgccgatggaaaagtgggatgcttgcggttttcaggtgaacgaagaagaactcgaaggcagggtctgctacgggggtcttgacctttcaagcaccaccgaccttacggctttttcgcttgtgtttccgcctttagatgagtcggataagtttcgtatcctaccatatttttgggtgcctgaagaaaccttggatatgcgcgtgaaacgagaccacgtgccgtatgacgtgtgggaaaaacaagggtttattaagaccacggaaggaaacgttgttcactacgggtttattgaaaaattcatcgaaacattaggcgaacgtttcaacattcgtgagattgctttcgaccgttggggcgcagtgcaaatggtgcaaaaccttgaaaacatggggtttaccgtggttcccttcggacagggattcaaggatatgagtccgcctacaaaggagcttatgaagcttacactcgagcagaaaatcgcacacgcagggcatccggtgcttcgctggaacatggataacattttcatccgcaccgatcctgcaggaaacattaaggcagataaggaaaaatcaaccgagaaaatcgacggtgctatagccaccatcatggcacttgaccgtgccatcagatgcggtaacgcgaacactcaaagcgtgtatgacgctcgaggaatcctattcatgtaa
>NC_017456-4
TTGGAAAAATACGAGGTTACTAAGTTTAAAAAAGAAGATTCAACGTATAGTAAGGATTTAGCGGATTATGCTGTAAGTTTTATCGAATGTTTAACACACACGAAAGGAACGTGGGCTGGTAAGCCTTTTAAGCTCCTTGACTGGCAGGAGCAGATTATTAGGGACTTGTTTGGCGTGGTGAAACCGAATGGTTATCGTCAGTTTAATACTGCTTATATTGAGATACCTAAGAAGATGGGTAAAAGTGAGTTGGCTGCGGCAGTGGCACTGCTTTTATGCTGTGGGGATAATGAGGAGCGTGCGGAAGTTTATGGTTGTGCGGCGGACCGTCAGCAGGCAACGATCGTGTTTGATGTGGCGGCGGACATGGTTAGAATGTGTCCGGCTCTTAATCGTAGGGTTAAAATTTTAGCTTCGCAAAAACGTATTATTTTCCTACCAACTAACAGTTTCTACCAAGTATTGTCGGCTGAAGCGTACTCTAAACACGGGTTTAACATTCACGGTGTCGTGTTTGATGAGCTTCACACGCAGCCAAACCGTAAACTTTTTGACGTGATGACTAAAGGCTCCGGGGATGCTCGCATGCAGCCACTATATTTTCTGATTACCACAGCCGGTACGGATACGCATTCAATCTGCTATGAGACGCATCAGAAAGCAGTGGATATTCTCGAGGGCAGGAAAATTGATCCAACTTTCTACCCCGTGATTTATGGTGCAAAAGATTCGGATGATTGGACGGATCCTAAGGTGTGGAAGAAAGCTAATCCTTCTCTTGGGGTTACGGTTCAAATGGAGAAAGTTAAAGCTGCTTTCGAGTCAGCCCGGCAAAATCCTGGTGAAGAGAATGCTTTCCGTCAGCTTCGTCTTAACCAGTGGGTGAAACAGTCTATTCGTTGGATGCCAATGGAAAAGTGGGATGCTTGCGGTTTTCAGGTGAACGAAGAAGAACTCGAAGGCAGGGTCTGCTACGGGGGTCTTGACCTTTCAAGCACCACTGATCTTACGGCTTTTTCGCTTGTGTTTCCGCCTTTAGATGAGTCGGATAAGTTTCGTATCCTACCTTATTTTTGGGTGCCTGAAGAAACCTTGAGTTTGCGCGTGAAACGAGATCATGTGCCGTATGACGTGTGGGAAAAACAAGGGTTTATTAAAACTACGGAAGGAAACGTTGTTCACTATGGGTTTATTGAAAAATTCATCGAAACATTAGGTGAACGTTTCAATATTCGTGAGATTGCTTTCGACCGTTGGGGCGCGGTGCAAATGGTGCAAAACCTTGAAAACATGGGGTTTACCGTGGTTCCGTTCGGACAGGGATTCAAGGATATGAGTCCGCCTACCAAGGAGCTTATGAAGCTTACACTCGAGCAGAAAATCGCACACTCCGCTCATCCGGTGCTTCGCTGGAACATGGATAACATTTTCATTCGCACTGATCCTGCAGGAAACATTAAGGCAGATAAGGAAAAATCAACCGAGAAAATCGACGGTGCTATAGCCACCATTATGGCGCTTGACCGTGCTATAAGATGCGGTAACGCGAACACTCAAAGCGTGTATGACGCTCGAGGAATCCTATTCATGTAA
