# Supplementary material for: Genomes of Gardnerella Strains Reveal an Abundance of Prophages within the Bladder Microbiome
Source: PLoS One. 2016 Nov 18;11(11):e0166757. doi: 10.1371/journal.pone.0166757 (PMC5115800; doi:10.1371/journal.pone.0166757)
Supplement: S1 File — (ZIP) [file pone.0166757.s009.zip › Cluster9.fasta]

>3549624-24
atgcgatacgagccacatgagtatcaaaagtatgcgactgattttattatcaatcgtcctatttcagcggttttccttgaatgcggtttaggtaagagtgttataagtcttacagcgattaacgacctgatgcttgactcgtttgatgtttccaggactcttgttatcgctcctcttagggttgcaaacactacgtggcctttagagttagaaaagtgggagcatttaaaacaccttacttattctgttgtgacgggcagtgagaaggagcggattcaagcactaaaaacccctgctcacgtttatattattaaccgtgaaaacgtggagtggctgataatgaaaagcggcctgccgtttaatttcgacatggttgtgatagatgagctttcaagtttcaaatcatatcaggcgaaacgttttaaagcattactgaaggctaggccgaaagttaaaaggattgtaggtcttacaggcacgccttcttctaacgggcttatggatttgtgggctgagtttaggctgcttgatatgggtcaaaggcttggccgctacattacgtattatcggcagaacttttttaatcctgataagcgtaaccagcacatgattttttcctataagcctaaagatggtgctgagagtttaatctataagcagatagctgatattacgatttcgatgaagtcaaaagactatttgaaaatgccagcgtgtgtgataaacgaggtgaaagtagagttatccggtaaggagcgaaaactctacgatgagctgaaacaggatatggtggtgtcgttggagggtaaagagattgatgcgattaacgcagcgtctctttcaaataagcttcttcaaatggcaggcggcgcggtttataacgagaaaaaagaaagcgttcatattcatgatcgtaagctggacgctttagaggatttaatcgaggctgctaacggtaaaccggtgcttgtagcttactggtttaagcatgatcttgagcggattaagaaacgttttaacgtgcgtgagattaaaacgagtgctgatattgctgactggaatgccggcatgattcctgtagcattgattcacccggcttctgcaggtcatggtcttaacctacaggctggcggttcaacgcttatctggttttccctgacttggagtttagaactttaccaacaaacaaacgccaggcttaaccgtcaagggcaaactagcacggttgtaatccatcacatcatcactaagaacacgattgatgaggatgtgatgagggctttaagcatgaaggctaaagtgcaggatgctttaatcgagtcggttaaagcaagactatcaattaacgaagtgagggaaaggggttctagagagaacttacctcaaaatggaggtaagaatgaacaaaaaagaatacttacggcaagcctatcttcttga
>0288E-13
atgcgatacgagccacatgagtatcaaaagtatgcgactgattttattattacacacccggtttcagcggttttgcttgaaatgggacttggtaagagtgttataagtcttacagcgattaacgaccttatgcttgactcgtttgatgtttccagaactcttgttatcgctcctcttagggttgcaaacactacgtggcctttagagttagaaaagtgggagcatttaaaacacttgacttattctgtggtaacaggcagtgagaaggagcggattcaagcactaaaaacgcctgctcacgtttatattattaaccgtgaaaacgtggagtggctgataatgaaaagtggcctgccgtttaatttcgacatggttgtgatagatgagctttcaagttttaaatcatatcaggcgaaacgtttcaaagcattactgaaggctagaccgaaagttaaaaggattgttggtcttacaggcactccttcttctaacgggctaatggatttgtgggctgagtttaggctgcttgatatgggtcaaaggctaggccgctacattacatattatcggcagaacttttttaatccagataagcgtaaccagcacatgattttttcctacaagcctaaagatggtgctgagagtttaatctataagcagatagctgatattacgatttcgatgaagtcaaaagactatttgaaaatgccagcgtgtgtgataaacgaggtgaaagtagagttatccggtaaggagcgaaaactctacgatgagctgaaacaggatatggtgttgtcgttggaaggtaaagagattgatgcgattaacgcagcgtctctttcaaataaacttcttcaaatggcaggcggcgcggtttataacgagaaaaaagaaagcgttcatattcatgatcgtaagctggacgcgttagaggatttaatcgaggctgctaacggtaaaccggtgcttgtagcttactggtttaagcatgatcttgagcggattaagaaacgttttaacgtgcgtgagattaaaacgagtgctgatattgctgactggaatgccggcataattcctgtagcattgatccacccggcttctgcaggtcatggtcttaacctacaggctggcggttcaactcttatctggttttccctgacttggagtttggaactttaccaacaaacaaacgccaggcttaaccgtcagggtcaaaccgacacggttgtaatccatcacattatcactaagaacacgattgatgaggatgtgatgagggctttaagcatgaaggctaaagtgcaggatgctttaatcgagtcggttaaagcaagactatcaattaacgaagtgagggaaaggggttctagagagaacttacctcaaaatggaggtaagaatgaacaaaaaagaatacttacggcaagcctatcttcttga
>1400E-5
atgcgatacgagccacatgagtatcaaaagtatgcgactgattttattatcacacacccggtttcagcggttttgcttgaaatgggacttggtaagagtgttataagtcttacagcgattaacgacctgatgcttgactcgtttgatgtttccaggactcttgttatcgctcctcttagggttgcaaacactacgtggcctttagagttagaaaagtgggagcatttaaaacacctgacttattctgtcgtgacgggtagtgagaaggagcggattcaagcactaaaaacgcctgctcacgtttatattattaaccgtgaaaacgtggagtggctgataatgaaaagcggcctgccgtttaatttcgacatggttgtgatagatgagctttcaagttttaaatcatatcaggcgaaacgttttaaagcattactgaaggctaggccgaaagttaaaaggattgtaggtcttacaggcacgccttcttctaacgggcttatggatttgtgggctgagtttaggctgcttgatatgggtcaaaggcttggccgctatattacgtattatcggcagaacttttttaatcctgataagcgtaaccagcacatgattttttcttataagcctaaagatggtgctgagagtttaatctataagcagatatctgatattacgatttcgatgaaatcgaaagactatttgaaaatgccagcgtgcgttgtaaacgaggtgaaagtagagttatccggtaaggagcgaaaactctacgatgagctgaaacaggatatggtggtgtcgttggagggtaaagagattgatgcgattaacgcagcgtctctttcaaataagcttcttcaaatggcaggcggcacggtttataacgagtgtaaagaaagcgttcatattcatgatcgtaagctggacgcgttagaggatttaatcgaggctgctaacggtaaaccggtgcttgtagcttactggtttaagcatgatcttgagcggattaagaaacgttttaacgtgcgtgagattaaaacaagtgctgatattgctgactggaatgccggcataattcctgtagcactaatacacccggcttctgcaggtcatggtcttaacctacaggctggcggctctacacttatctggttttctctgacttggagtttagaactttaccaacaaacaaacgccaggcttaaccgtcaagggcaaactagcacggttgtaatccatcacatcatcactaaggacacgattgatgaagacgtgatgagggctttaagcatgaaagctaaagtacaggatgctttaatcgagtctgttaaagcaagactatcaattaacgaagtgagggaaaggggttctaaagagaacttacctcaaaatggaggtaagaatgaacaaaaaagaatacttacggcaagcctatcttcttga
>5_1.51-6
atgcgatacaagccacacgagtatcaaaagtatgcgactgattttattatcacacacccggtttcagcggttttgcttgaaatgggacttggtaagagtgttataagtcttacagcgattaacaacctgatgcttgactcgtttgatgtttccagaactcttgttatcgctcctcttagggttgcgaacgctacgtggcctttagagttagaaaagtgggagcatttaaaacacttgacttattctgttgtgacgggcagtgagaaggagcggattcaagcactaaaaacgcctgctcacgtttatattattaaccgtgaaaacgtggagtggctgataatgaaaagcggcctgccgtttaatttcgacatggttgtgatagatgagctttcaagttttaaatcatatcaggcgaaacgtttcaaagcattactgaaggctagaccgaaagttaaaaggattgttggtcttacaggaactccttcttctaacgggctaatggatttgtgggctgagtttaggctgcttgatatgggtcaaaggctaggccgctatattacgtattatcggcagaacttttttaatcctgataagcgtaaccagcacatgattttttcctacaagcctaaagatggtgctgagagtttaatctataagcagatagctgatattacgatttcgatgaagtcaaaagactatttgaaaatgccagcgtgtgtgataaacgaggtgaaagtagagttatccggtaaggagcgaaaactctacgatgagcttaaagcagatatggtggtgtcattggagggtaaagagattgatgcgattaacgcagcgtctctttcaaataagcttcttcaaatggcaggcggcgcggtttataacgagaaaaaagaaagcgttcatattcatgatcgtaagctggacgcgttagaggatttaatcgaggctgctaacggtaaaccggtgcttgtagcttactggtttaagcatgatcttgagcggattaagaaacgttttaacgtgcgtgagattaaaacgagtgctgatattgctgactggaatgccggcatgattcctgtagcgttgattcacccggcttctgcaggtcatggtcttaacctacaggctggcggctctactcttatctggttttccctgacttggagtttggaactttaccagcagacgaacgccaggcttaaccgtcagggtcaaaccagcacggttgtaatccatcacattatcactaagaacacgattgatgaggatgtgatgagggctttaagcatgaaggctaaagtgcaggatgctttaatcgagtcggttaaggcaagactatcaattaacgaagtgagggaaaggggttctagagagaacttacctcaaaatggaggtaagaatgaacaaaaaagaatacttacggcaagcctatcttcttga
>AMD-10
atgcgatacgagccacatgagtatcaaaagtatgcgactgattttattatcacacacccggtttcagcggttttgcttgaaatgggacttggtaagagtgtgataagtcttacagcgattaacgacttgatgcttgactcttttgatgtttccaggactctggttatcgctcctcttagggttgcgaacgctacgtggcctttagagttagaaaagtgggagcatttaaaacaccttacttattctgttgtgacgggcagtgagaaggagcggattcaagcactaaaaacccctgctcacgtttatattattaaccgtgaaaacgtggagtggctgataatgaaaagcggcctgccgtttaatttcgacatggttgtgatagatgagctttcaagttttaaatcgtatcaggcgaaacgttttaaagcattactgaaggctaggccgaaagttaaaaggattgtaggtcttacgggaactccttcttctaacgggcttatggatttgtgggctgagtttaggctgcttgatatgggtcaaaggcttggccgttatattacgtattatcggcagaacttttttgatcctgataagcgtaaccagcacatgattttttcctataagcctaaagatggtgctgagagtttaatctataagcagatagctgatattacgatttcgatgaagtcgaaagactatttgaaaatgccagcgtgtgtgataaacgaggtgaaagtagagttatccggtaatgagcgaaaactctatgatgagctgaaacaggatatggtggtgtcgttggagggtaaagagattgatgcgattaacgcagcgtatctttcaaataagcttcttcaaatggcaggcggcgcggtttataacgagaaaaaagaaagcgttcatattcatgatcgtaagctggacgctttagaggatttaatcgaggctgctaacggtaaaccagtgcttgtagcttactggtttaagcatgatcttgagcggattaagaaacgttttaacgtgcgtgagattaaaacgagtgctgatattgctgactggaatgccggcatgattcctgtagcgttgattcacccggcttccgcaggtcatggtcttaacctacaggctggcggttctactcttatctggttttccctgacttggagtttggaactttaccagcagacgaacgctaggcttaaccgtcagggtcaaaccggcacggttgtaatccatcacattatcactaagaacacgattgatgaggatgtgatgagggctttaagtatgaaggctaaagtgcaggatgccttgattgattcggttaaggcaagactatcaattaacgaagtgagggaaaggggttctagagagaacttacctcaaaatggaggtaagaatgaacaaaaaagaatacttacggcaagcttatcttcttga
>G30_4-26
atgcgatacgagccacatgagtatcaaaagtatgcgactgattttattatcacacacccggtgtcagcggttttgcttgaaatgggacttggtaagagtgtgataagtcttacagcgattaacgacctgatgcttgactcgtttgatgtttccaggactctggttatcgctcctcttagggttgcaaacactacgtggcctttagagttagaaaagtgggagcatttaaaacaccttacttattcggttgtgacgggtagtgagaaggagcggattcaagcactaaaaacgcctgctcacgtttatattattaaccgtgaaaacgtggagtggctgataatgaaaagcggcctgccgtttaatttcgacatggttgtgatagatgagctttcaagttttaaatcgtatcaggcgaaacgttttaaagcattactgaaggctaggccgaaagttaaaaggattgtaggtcttacaggcacgccttcttctaacgggcttatggatttgtgggctgagtttaggctgcttgatatgggtgaaagactaggccgctatattacgtattatcggcagaacttttttgatccagataagcgtaaccagcacatgattttttcttataagcctaaagatggtgctgagagtttaatctataaacagatagctgatattacgatttcgatgaagtcgaaagactatttgaaaatgccagcgtgtgtgataaacgaggtgaaagtagagttatccggaaaggagcgaaaactctatgatgagctgaaacaggatatggtggtgtcgttggaaggtaaagaaattgatgcgattaacgcagcgtctctttcaaataagcttcttcaaatggcaggcggcgcggtttataacgagtgtaaagaaagcgttcatattcatgatcgtaagcttgatgctttagaggatttaatcgaggctgctaacggtaaaccggtgcttgtagcttactggtttaagcatgatcttgagcggattaagaatcgttttaacgtgcgtgagattaaaacgagtgctgatattgctgactggaatgccggcataattcctgtagcattgattcacccggcttccgcgggtcatggtcttaacctacaggctggcggttcaactcttatctggttttccctgacttggagtttggaactttaccagcagacgaacgccaggcttaaccgtcaagggcaaatcgacacggttgtaatccatcacatcatcactaaggacacgattgatgaggatgtgatgagggctttaagcatgaaggctaaagtgcaggatgctttaatcgagtcggttaaagcaagactatcaattaacgaagtgagggaaaggggttctaaagagaacttacctcaaaatggaggtaagaatgaacaaaaaagaatacttacggcaagcctatcttcttga
>GV18_4-1
atgcgatacgagccacatgagtatcaaaagtatgcgactgattttattatcacacacccggtgtcagcggttttgcttgaaatgggacttggtaagagtgtgataagtcttacagcgattaacgagctgatgcttgactcttttgatgtttccaggactcttgttattgctcctcttagggttgcgaacactacgtggcctttagagttagaaaagtgggagcatttaaaacacttgacttattctgttgtgacgggtagtgagaaggagcggattcaagcgctaaagacacctgctcacgtttatattattaaccgtgaaaacgtggagtggctgataatgaaaagcggcctgccgtttaattttgacatggttgtgatagatgagctttcaagttttaaatcgtatcaggcgaaacgttttaaagcattactgaaggctaggccgaaagttaaaaggattgttggtcttacaggaactccttcttctaacgggcttatggatttgtgggctgagtttaggctgcttgatatgggtcaaaggctaggccgatatattacgtattatcggcagaacttttttaatcctgataagcgtaaccagcacatgattttttcctataagcctaaagatggtgctgagagtttaatctataagcagatagctgatattacgatttcgatgaagtcaaaagactatttgaaaatgccagcgtgtgtgataaacgaggtgaaagtagagttatccggtaaggagcgaaaactctacgatgagcttaaagcagatatggtggtgtcgttggagggtaaagagattgatgcgattaacgcagcgtctctttcaaataagcttcttcaaatggcatgcggcgcggtttataacgagaaaaaagaaagcgttcatattcatgatcgtaagcttgatgctttagaggatttaatcgaggctgctaacggtaaaccggtgcttgtagcttactggtttaagcatgatcttgagcggattaagaaacgttttaacgtgcgtgagattaaaacgagtgctgatattgcggactggaatgccggcatgattcctgtagcgttgattcacccggcttccgcgggtcatggtcttaacctacaggctggcggttctactcttatctggttttccctgacttggagtttggaactttaccagcaaacaaacgctagacttaaccgtcagggtcaaaccagcacggttgtaatccatcacattatcactaaggacacgattgatgaggatgtgatgagggctttaagcatgaaggctaaagtgcaggatgctttaatcgagtcggttaaggcaagactatcaattaatgaagtgagggaaaggggttctagagagaacttacctcaaaatggaggtaagaatgaacaaaaaagaatacttacggcaagcctatcttcttga
>GV18_4-27
atgcgatacgagccacatgagtatcaaaagtatgcgactgattttattatcacacacccggtttcagcggttttgcttgaaatgggacttggtaagagtgtgataagtcttacagcgattaacgacttgatgcttgactcttttgatgtttccaggactctggttatcgctcctcttagggttgcgaacgctacgtggcctttagagttagaaaagtgggagcatttaaaacaccttacttattctgttgtgacgggcagtgagaaggagcggattcaagcactaaaaacccctgctcacgtttatattattaaccgtgaaaacgtggagtggctgataatgaaaagcggcctgccgtttaatttcgacatggttgtgatagatgagctttcaagttttaaatcgtatcaggcgaaacgttttaaagcattactgaaggctaggccgaaagttaaaaggattgtaggtcttacgggaactccttcttctaacgggcttatggatttgtgggctgagtttaggctgcttgatatgggtgaaagactaggccgttatattacgtattatcggcagaacttttttaatcctgataagcgtaaccagcacatggttttttcctataagcctaaagatggtgctgagagtttaatctataagcagatatctgatattacgatttcgatgaagtcaaaagactatttgaaaatgcctgcgtgtgtgataaacgaggtgaaagtagagttatccggtaaggagcgaaaactctacgatgagctgaaacaggatatggtggtgtcgttggagggtaaagagattgatgcgattaacgcagcgtctcttttaaataagcttcttcaaatggcaggcggcgcggtttataacgagaaaaaagaaagcgttcatattcatgatcgtaagcttgatgctttagaggatttaatcgaggctgctaacggtaaaccggtgcttgtagcttactggtttaagcatgatcttgagcggattaagaatcgttttaacgtgcgtgagattaaaacgggtgctgatattgctgactggaatgccggcataattcctgtagcattgattcacccggcttccgcgggtcatggtcttaacctacaggctggcggttcaactcttatctggttttccctgacttggagtttggaactttaccagcagacgaacgccaggcttaaccgtcaagggcaaatcgacacggttgtaatccatcacatcatcactaaggacacgattgatgaggatgtgatgagggctttaagcatgaaggctaaagtgcaggatgctttaatcgagtcggttaaagcaagactatcaattaacgaagtgagggaaaggggttctaaagagaacttacctcaaaatggaggtaagaatgaacaaaaaagaatacttacggcaagcctatcttcttga
>JCP7276-12
atgcgatacgagccacatgagtatcaaaagtatgcgactgattttattatcacacacccggtgtcagcggttttgcttgaaatgggacttggtaagagtgtgataagtcttacagcgattaacgacctgatgcttgactcgtttgatgtttccaggactctggttatcgctcctcttagggttgcaaacactacgtggcctttagagttagaaaagtgggagcatttaaaacaccttacttattcggttgtgacgggtagtgagaaggagcggattcaagcactaaaaacgcctgctcacgtttatattattaaccgtgaaaacgtggagtggctgataatgaaaagcggactgccgtttaatttcgacatggttgtgatagatgagctttcaagttttaaatcgtatcaggcgaaacgttttaaagcattactgaaggctaggccgaaagttaaaaggattgtaggtcttacaggcacgccttcttctaacgggcttatggatttgtgggctgagtttaggctgcttgatatgggtgaaagactaggccgctatattacgtattatcggcagaacttttttgatccagataagcgtaaccagcacatgattttttcttataagcctaaagatggtgctgagagtttaatctataaacagatagctgatattacgatttcgatgaagtcgaaagactatttgaaaatgccagcgtgtgtgataaacgaggtgaaagtagagttatccggaaaggagcgaaaactctatgatgagctgaaacaggatatggtggtgtcgttggaaggtaaagaaattgatgcgattaacgcagcgtctctttcaaataagcttcttcaaatggcaggcggcgcggtttataacgagtgtaaagaaagcgttcatattcatgatcgtaagcttgatgctttagaggatttaatcgaggctgctaacggtaaaccggtgcttgtagcttactggtttaagcatgatcttgagcggattaagaatcgttttaacgtgcgtgagattaaaacgagtgctgatattgctgactggaatgccggcataattcctgtagcattgattcacccggcttccgcgggtcatggtcttaacctacaggctggcggttcaactcttatctggttttccctgacttggagtttggaactttaccagcagacgaacgccaggcttaaccgtcaagggcaaatcgacacggttgtaatccatcacatcatcactaaggacacgattgatgaggatgtgatgagggctttaagcatgaaggctaaagtgcaggatgctttaatcgagtcggttaaagcaagactatcaattaacgaagtgagggaaaggggttctaaagagaacttacctcaaaatggaggtaagaatgaacaaaaaagaatacttacggcaagcctatcttcttga
>JCP7659-1
atgctatacgagccacatgagtatcaaaagtatgcgactgattttattatcacacatccggtttcagcggttttgcttgaaatgggacttggtaagagtgttataagtcttacggcgattaacgaccttatgcttgactcttttgatgtttccaggactctggttatcgctcctcttagggttgcaaacactacgtggcctttagagttagaaaagtgggagcatttaaaacacctaacttattctattgtgacgggtagtgagaaggagcggattcaagcactaaaaacgcctgctcacgtttatattattaaccgtgaaaacgtggagtggctgataatgaaaagcggcctgccgtttaattttgacatggttgtgatagatgagctttcaagttttaaatcgtatcaggcgaaacgttttaaagcattactgaaggctaggccgaaagttagaaggattgttggtcttacaggaactccttcttctaacgggcttatggatttgtgggctgagtttaggctgcttgatatgggtcaaaggttaggccgctatattacgtattatcggcagaacttttttaatcctgataagcgtaaccagcacatgattttttcctataagcctaaagatggtgctgagagtttaatctataagcagatagctgatattacgatttcgatgaagtcgaaagactatttgaaaatgcctgcgtgtgtgataaacgaggtgaaagtagagttatccggtaaggagcgaaaactctatgatgagctgaaacaggatatggtggtgtcgttggagggtaaagagattgatgcgattaacgcagcgtctctttcaaataagcttcttcaaatggcatgcggcgcggtttataacgagaaaaaagaaagcgttcatattcacgatcgtaagctggacgtattagaggatttaatcgaggctgctaacggtaaaccggtgcttgtagcttactggtttaagcatgatcttgagcggattaagaatcgttttaacgtgcgtgagattaaaacgagtgctgatattgctgactggaatgccggcatgattcctgtagcgttgattcacccggcttccgcgggtcatggtcttaacctacaggctggcggctctactcttatctggttttctctgacttggagtttggaactttaccagcagacgaacgccaggcttaaccgtcagggtcaaaccagcacggttgtaatccatcacattatcactaagaacacgattgatgaggatgtgatgagggctttaagcatgaaggctaaagtgcaggatgctttaatcgagtcggttaaggcaagactatcaattaacgaagtgagggaaaggggttctagagagaacttacctcaaaatggaggtaagaatgaacaaaaaagaatacttacggcaagcctatcttcttga
>JCP7719-14
atgcgatacgagccacatgagtatcaaaagtatgcgactgattttattatcacacacccggtttcagcggttttgcttgaaatgggacttggtaagagtgttataagtcttacagcgattaacgacctgatgcttgactcgttcgacgtttcccgaactctggttatcgctcctcttagggttgcgaacactacgtggcctttagagttagaaaagtgggagcatttaaaacacctgacttattctgttgtgacgggcactgagaaggagcggattcaagcactaaaaacgcctgctcacgtttatattattaaccgtgaaaacgtggagtggctgataatgaaaagcggcctgccgtttaattttgacatggttgtgatagatgagctttcaagtttcaaatcatatcaggcgaaacgttttaaagcattactgaaggctaggccgaaagttaaaaggattgtaggtcttacaggcacgccttcttctaacgggcttatggatttgtgggctgagtttaggctgcttgatatgggtcaaaggcttggctgctacattacgtattatcggcagaacttttttgatccagataagcgtaaccagcacatgattttttcctataagcctaaagatggtgctgagagtttaatctataagcagatagctgatattacgatttcgatgaagtcaaaagactatttgaaaatgccagcgtgtgtgataaacgaggtgaaagtagagttatccggtaaggagcgaaaactctacgatgagctgaaacaggatatggtggtgtcgttggagggtaaagagattgatgcgattaacgcagcgtctctttcaaataaacttcttcaaatggcaggcggcgcggtttataacgagaaaaaagaaagcgttcatattcatgatcgtaagctggacgctttagaggatttaatcgaggctgctaacggtaaaccggtgcttgtagcttactggtttaagcatgatcttgagcggattaagaaacgttttaacgtgcgtgagattaaaacgagtgctgatattgctgactggaatgccggcatgattcctgtagcgttgattcacccggcttctgcaggtcatggtcttaacctacaggctggcggttcaacgcttatctggttttccctgacttggagtttggaactttaccagcagacgaacgccaggcttaaccgtcaagggcaaactagcacggttgtaatccatcacattatcactaagaacacgattgatgaggatgtgatgagggctttaagcatgaaggctaaagtgcaggatgctttaatcgagtcggttaaggcaagactatcaattaacgaagtgagggaaaggggttctagagagaacttacctcaaaatggaggtaagaatgaacaaaaaagaatacttacggcaagcctatcttcttga
>JCP8017A-19
atgcgatacgagccacatgagtatcaaaagtatgcgactgattttattatcacacacccggtgtcagcggttttgcttgaaatgggacttggtaagagtgttataagtcttacagcgattaacgacctgatgcttgactcgtttgatgtttccaggactcttgttatcgctcctcttagggtcgcaaacactacgtggcctttagagttagaaaagtgggagcatttaaaacacctaacttattctattgtgacgggcactgagaaggagcggattcaagcactaaaaacgcctgctcacgtttatattattaaccgtgaaaacgtggagtggctgataatgaaaagcggcctgccgtttaattttgacatggttgtgatagatgagctttcaagttttaaatcgtatcaggcgaaacgttttaaagcattactgaaggctaggccgaaagttaaaaggattgttggtcttacaggaactccttcttctaacgggcttatggatttgtgggctgagtttaggctgcttgatatgggtcaaaggcttggccgctatattacgtattatcggcagaacttttttaatcctgataagcgtaaccagcacatgattttttcttataagcctaaagatggtgctgagagtttaatctataagcagatagctgatattacgatttcgatgaagtcgaaagactatttgaaaatgcccgcgtgtgtgataaacgaggtgaaagtagagttatccggtaaggagcggaaactttatgatgagctgaaacaggatatggtggtgtcgttggagggtaaagagattgatgcgattaacgcagcgtctctttccaataagcttcttcaaatggcaggcggcgcggtttataacgagaaaaaagaaagctttcatattcatgatcgtaagcttgatgctttagaggatttaatcgaggctgctaacggtaaaccggtgcttgtagcttactggtttaagcatgatcttgaacggattaagaaacgttttaacgtgcgtgagattaaaacgagtgctgatattgctgactggaatgccggcatgattcctgtagcgttgattcacccggcttccgcaggtcatggtcttaacctacaggctggcggttctactcttatctggttttccctgacttggagtttagaactttaccaacaaacaaacgccaggcttaaccgtcagggtcaaaccagcacggttgtaatccatcacatcatcactaaagacacgattgatgaggatgtgatgagggctttaagcatgaaggctaaagtgcaggatgctttaatcgagtcggttaaagcaagactatcaattaacgaagtgagggaaaggggttctagagagaacttacctcaaaatggaggtaagaatgaacaaaaaagaatacttacggcaagtctatcttcttga
>JCP8017B-18
atgcgatacgagccacatgagtatcaaaagtatgcgactgattttattatcacacacccggtgtcagcggttttgcttgaaatgggacttggtaagagtgttataagtcttacagcgattaacgacctgatgcttgactcgtttgatgtttccaggactcttgttatcgctcctcttagggtcgcaaacactacgtggcctttagagttagaaaagtgggagcatttaaaacacctaacttattctattgtgacgggcactgagaaggagcggattcaagcactaaaaacgcctgctcacgtttatattattaaccgtgaaaacgtggagtggctgataatgaaaagcggcctgccgtttaattttgacatggttgtgatagatgagctttcaagttttaaatcgtatcaggcgaaacgttttaaagcattactgaaggctaggccgaaagttaaaaggattgttggtcttacaggaactccttcttctaacgggcttatggatttgtgggctgagtttaggctgcttgatatgggtcaaaggcttggccgctatattacgtattatcggcagaacttttttaatcctgataagcgtaaccagcacatgattttttcttataagcctaaagatggtgctgagagtttaatctataagcagatagctgatattacgatttcgatgaagtcgaaagactatttgaaaatgcccgcgtgtgtgataaacgaggtgaaagtagagttatccggtaaggagcggaaactttatgatgagctgaaacaggatatggtggtgtcgttggagggtaaagagattgatgcgattaacgcagcgtctctttccaataagcttcttcaaatggcaggcggcgcggtttataacgagaaaaaagaaagctttcatattcatgatcgtaagcttgatgctttagaggatttaatcgaggctgctaacggtaaaccggtgcttgtagcttactggtttaagcatgatcttgaacggattaagaaacgttttaacgtgcgtgagattaaaacgagtgctgatattgctgactggaatgccggcatgattcctgtagcgttgattcacccggcttccgcaggtcatggtcttaacctacaggctggcggttctactcttatctggttttccctgacttggagtttagaactttaccaacaaacaaacgccaggcttaaccgtcagggtcaaaccagcacggttgtaatccatcacatcatcactaaagacacgattgatgaggatgtgatgagggctttaagcatgaaggctaaagtgcaggatgctttaatcgagtcggttaaagcaagactatcaattaacgaagtgagggaaaggggttctagagagaacttacctcaaaatggaggtaagaatgaacaaaaaagaatacttacggcaagtctatcttcttga
>JCP8108-9
atgcgatacgagccacatgagtatcaaaagtatgcgactgattttattatcacacacccggtgtcagcggttttgcttgaaatgggacttggtaagagtgttataagtcttacagcgattaatgacctgatgcttgactcgtttgatgtttccagaactctggttatcgctcctcttagggttgcgaacactacgtggcctttagagttagaaaagtgggagcatttaaaacacttgacttattctgttgtgacgggtagtgagaaggagcggattcaggcactaaaaacgcctgctcacgtttatattattaaccgtgaaaacgtggagtggctgataatgaaaagcggcctgccgtttaattttgacatggttgtgatagatgagctttcaagttttaaatcgtatcaggcgaaacgttttaaagcattactgaaggctaggccgaaagttaaaaggattgtaggtcttacaggcacgccttcttctaacgggcttatggatttgtgggctgagtttaggctacttgatatgggtcaaaggctaggccgttatattacgtattatcggcagaacttttttgatccagataagcgtaaccagcacatgattttttcttataagcctaaagatggtgctgagagtttaatctataaacagatagctgatattacgatttcgatgaagtcgaaagactatttgaaaatgcctgcgtgtgtgataaacgaggtgaaagtagagttatccggtaaggagcggaaactttatgatgagctgaaacaggatatggtggtgtcgttggagggtaaagagattgatgcgattaacgcagcgtctctttcaaataagcttcttcaaatggcaggcggcgcggtttataacgagtgtaaagaaagcgttcatattcatgatcgtaagcttgatgctttagaggatttaatcgaggctgctaacggtaaaccggtgcttgtagcttactggtttaagcatgatcttgagcggattaagaaacgttttaacgtgcgtgagattaaaacgagtgctgatattgctgactggaatgccagcatgattcctgtagcattgattcacccggcttccgcaggtcatggtcttaacctacaggctggcgggtcaactcttatctggttttccctgacttggagtttggaactttaccagcagacgaacgccaggcttaaccgtcagggtcaaaccggcacggttgtaatccatcacattatcactaagaacacgattgatgaggatgtgatgagggctttaagcatgaaggctaaagtgcaggatgctttaatcgagtcggttaaagcaagactatcaattaacgaagtgagggaaaggggttctagagagaacttacctcaaaatggaggtaagaatgaacaaaaaagaatacttacggcaagcctatcttcttga
