# Supplementary material for: Genomes of Gardnerella Strains Reveal an Abundance of Prophages within the Bladder Microbiome
Source: PLoS One. 2016 Nov 18;11(11):e0166757. doi: 10.1371/journal.pone.0166757 (PMC5115800; doi:10.1371/journal.pone.0166757)
Supplement: S1 File — (ZIP) [file pone.0166757.s009.zip › Cluster10.fasta]

>JCP7719-7
ttgtcgcttactgctgatcctagagaagatggtttggtgaaatctaggagtggtgacactacttcaaaagaaacctatgagaaatggtataagagcgtgtacgttccgcaagttaacacggaaatcaaataa
>JCP8017A-3
atgggaaacaaggttaaatacaatcttaaaaacgtgtatgcggcaaagcttaaaaaagacgcaggcggaagttttaactatgatgcgcctaagccgattccgggggctgtgagcataagccttgatgcggaaggtgaatcctcaccgttttacgctgacgggattgtctatttcaggtcgactgctaacaacggttacagtggcgacttggaaatggctcttatacctgaatggtttagaacagaaatattaaaagaaaaacttgataaaaacggtgtgctggtagaaaaagcaactaccggtgaagcggaaaagttcgcactcctttttgagtttgacggtgatgttaaagcaatccgccacgtgctttataactgctcggcttcaaggccgtctattgcttcggaaactaaggaagacacgatagaaccgggtacggaaacactctcgcttacggctgatcctagagaagatgggcttgtgaaatcccgtagcggggatacgacatctgatgaaacttacgctaactggtataagagcgtgtatgttcctcaaaacacgacagaggttaaacctaagtaa
>JCP8017B-11
atgggaaacaaggttaaatacaatcttaaaaacgtgtatgcggcaaagcttaaaaaagacgcaggcggaagttttaactatgatgcgcctaagccgattccgggggctgtgagcataagccttgatgcggaaggtgaatcctcaccgttttacgctgacgggattgtctatttcaggtcgactgctaacaacggttacagtggcgacttggaaatggctcttatacctgaatggtttagaacagaaatattaaaagaaaaacttgataaaaacggtgtgctggtagaaaaagcaactaccggtgaagcggaaaagttcgcactcctttttgagtttgacggtgatgttaaagcaatccgccacgtgctttataactgctcggcttcaaggccgtctattgcttcggaaactaaggaagacacgatagaaccgggtacggaaacactctcgcttacggctgatcctagagaagatgggcttgtgaaatcccgtagcggggatacgacatctgatgaaacttacgctaactggtataagagcgtgtatgttcctcaaaacacgacagaggttaaacctaagtaa
>JCP8108-16
atgggaaacaaggttaaatacaatctgaaaaacgtgtacgcggcaaaacttaaaaaagattcgagtggtttctcctacgatgagcctaagccgattccgggggcggtgagtataagccttgaggctgagggtgaatcctcaccgttttacgctgacgggattgtttacttcaggtcgactgctaacaacggttacagtggcgacttggaaattgctcttatacctgaatggtttaggacggaaatactacgagaagaactagataaaaacggtgtgctggttgaaaacgcgaagattagtgaaacagaaaaattcgcgctcctgtttgagtttgatggtgacgtgaacgctatcagacacgttttatataactgttcagcaacacgaccgtctatcgagtcagaaactaaggaagacactatagaaccgggtacggaaactttgtcgcttacggctgatcctagagaagatggtttggtgaaatcccgtagcggtgacactacttcaaaagaaacctatgagaactggtataagagcgtgtacgttccgcaagttaacacggaaatcaaataa
>NC_017456-8
ATGGGAAACAAGGTTAAATACAATCTTAAAAACGTGTACGCGGCAAAACTTAAAAAAGATTCGAGTGGTTTCTCCTACGATGAGCCTAAGCCGATTCCGGGGGCGGTGAGTATAAGCCTTGAGGCTGAGGGTGAATCCTCACCGTTTTACGCTGACGGGATTGTTTACTTCAGGTCGACTGCTAACAACGGTTACAGTGGCGACTTGGAAATTGCTCTTATACCTGAATGGTTTAGGACGGAAATACTACGAGAAGAACTAGATAAAAACGGTGTGCTGGTTGAAAACGCGAAGATTAGTGAAACAGAAAAATTCGCGCTCCTGTTTGAGTTTGATGGTGACGTGAACGCGATCAGACACGTTTTATATAACTGTTCAGCAACACGACCGTCTATTGAGTCAGAAACTAAGGAAGACACTATAGAACCTGGGACGGAAACTTTGTCGCTTACGGCTGATCCTAGAGAAGATGGTTTGGTGAAATCCCGTAGCGGTGACACTACTTCAAAAGAAACCTATGAGAAATGGTATAAGAGCGTGTACGTTCCGCAAGTTAACACGGAAATCAAATAA
>JCP7276-5
atgggaaacaaggttaaatacaatcttaaaaacgtgtatgctgcaaaacttaaaaaagattcgagtggtttctcctacgatgagcctaagccgattccgggggcggtgagtataagccttgaggctgagggtgaatcctcaccgttttacgctgacgggattgtttacttcaggtcgactgctaacaacggttacagtggcgacttggaaattgctcttatacctgaatggtttaggacggaaatactacgagaagaactagataaaaacggtgtgctggttgaaaacgcgaagattagtgaaacagaaaaattcgcgctcctgtttgagtttgatggtgacgtgaacgctatcagacacgttttatataactgttcagcaacacgaccgtctatcgagtcagaaactaaggaagacactatagaaccgggtacggaaactttgtcgcttactgctgatcctagagaagatggtttggtgaaatctaggagtggtgacactacttcaaaagaaacctatgagaactggtataagagcgtgtatgttccgcaagttaacgcggaaaacaaataa
>GV18_4-10
atgggaaacaaggttaaatacaatctgaaaaacgtgtacgcggcaaaacttaaaaaagattcgagtggtttctcctacgatgagcctaagccgattccgggggcggtgagtataagccttgaggctgagggtgaatcctcaccgttttacgctgacgggattgtttacttcaggtcgactgcgaacaatggttacagtggcgacttggaaattgctcttatacctgaatggtttaggacgcaaatactacgagaagaactagataaaaacggtgtgctggttgaaaacgcgaagattagtgaaacagaaaaattcgcgctcctgtttgagtttgatggtgacgtgaacgcgatcagacacgttttatataactgttcagcaacacgaccgtctatcgagtcagaaactaaggaagacactatagaaccgggtacggaaactttgtcgcttacggctgatcctagagaagatggtttggtgaaatctaggagtggtgacactacttcaaaagaaacctatgagaactggtataagagcgtgtacgttccgcaagttaacgcggaaatcaaataa
>GV18_4-18
atgggaaacaaggttaaatacaatcttaaaaacgtgtacgcggcaaaacttaaaaaagacgcaggcggaagttttaactatgatgcgcctaaacctattccgggagctgtgagcataagccttgatgcggaaggtgaatcctcaccgttttacgctgacgggattgtctacttcaggtcgactgcgaacaacggttacagtggcgacttggaaatggctcttatacctgaatggtttagaacagaaatattaaaagaaaaacttgataaaaacggtgtgctggtagaaaaagcaactaccggtgaagcagaaaagttcgcactcctttttgagtttgacggtgatgttaaagcaatccgccacgtgctttataactgctcggcttccagaccttctatcgcttcggaaaccaaggaagacacgatagaaccaggtactgaaacactctcgctcacggctgatcctagagaagatgggcttgtgaaatcccgtagcggagatacgacatctgatgaaacttacgctaactggtataagagcgtgtacgttcctcaaaacacgacagaggttaaacctaagtaa
>G30_4-14
atgggaaacaaggttaaatacaatctgaaaaacgtgtacgcggcaaaacttaaaaaagacccgagcggaagttttaactatgatacgcctaaacctattccgggagctgtgagcataagccttgatgcggaaggtgaatcctcaccgttttacgctgacgggattgtctacttccgctcgactgctaacaacggttacagtggcgacttggaaatggctctcatacctgaatggtttagaacagaaatattaaaagaaaaacttgataaaaacggtgtgctggtagaaaaagcaactaccggtgaagcggaaaagttcgcactcctttttgagtttgacggtgacgttaaagcaatccgccacgtgctttataactgctcggcttcaagaccgtctatcgcttcggaaactaaggaagacacgatagaaccgggtacggaaacactctcgcttacggctgatcctagagaagatggacttgtgaaatcccgtagcggagatacgacatctgatgaaacttacgctaactggtataagaacgtgtacgttcctcaaaacacgacagaggttaaacctaagtaa
>AMD-4
atgggaaacaaggttaaatacaatctgaaaaacgtgtacgcggcaaaacttaaaaaagattcgagtggtttctcctacgatgagcctaagccgattccgggggcggtgagtataagccttgaggctgagggtgaatcctcaccgttttacgctgacgggattgtttacttcaggtcgactgctaacaacggttacagtggcgacttggaaattgctcttatacctgaatggtttagaacggaaatactacgagaagaactagataaaaacggtgtgctggttgaaaacgcgaagattagtgaaacagaaaaattcgcgctcctgtttgagtttgatggtgacgtgaacgcgatcagacacgttttatataactgttcagcaacacgaccgtctatcgagtcagaaactaaggaagacactatagaaccgggtacggaaactttgtcgcttacggctgatcctagagaagatggtttggtgaaatcccgtagcggtgacactacttcaaaagaaacctatgagaaatggtataagagcgtgtacgttccgcaagctaacgcggaaaacaaataa
>5_1.51-13
atgggaaacaaggttaaatacaatcttaaaaacgtgtacgcggcaaaacttaaaaaagattcgagtggtttctcctacgatgagcctaagccgattccgggggcggtgagtataagccttgaggctgagggtgaatcctcaccgttttacgctgacgggattgtttacttcaggtcgactgctaacaacggttacagtggcgacttggaaattgctcttatacctgaatggtttaggacggaaatactacgagaagaactagataaaaacggtgttctggttgaaaacgcgaagattagtgaaacagaaaaattcgcgctcctgtttgagtttgatggtgacgtgaacgctatcagacacgttttatataactgttcagcaacacgaccgtctatcgagtcagaaactaaggaagacactatagaaccgggtacggaaactttgtcgcttacggctgatcctagagaagatggtttggtgaaatctaggagtggtgacactacttcaaaagaaacctatgagaaatggtataagagcgtgtatgttccgcaggctaacgcggaaatcaaataa
>1400E-13
atggtaaacaaggttaaatacaatcttaaaaacgtgtacgcggcaaaacttaaaaaagattcgagtggtttctcctacgatgagcctaagccgattccgggggcggtgagtataagccttgaggctgagggtgaatcctcaccgttttacgctgacgggattgtttacttcaggtcgactgctaacaacggttacagtggcgacttggaaattgctcttatacctgaatggtttagaacggaaatactacgagaagaactagataaaaacggtgtgctggtagaaaacgcgaagattagcgaaacagaaaaattcgcgctcctgtttgagtttgatggtgacgtgaacgcgatcagacacgttttatataactgttcagcaacacgaccgtctatcgagtcagaaactaaggaagacactatagaaccgggtacggaaactttgtcgcttacagctgatcctagagaagatggtttagtgaaatctaggagtggtgacactacttcaaaagaaacctatgagaaatggtataagagcgtgtacgttccgcaagttaacacggaaatcaaataa
>0288E-6
atgggaaacaaggttaaatacaatcttaaaaacgtgtatgcggcaaaacttaaaaaagactcgagcggaagttttaactatgatgcgcctaaacctattccgggagctgtgagcataagccttgaggctgagggtgaatcctcaccgttttacgctgacgggattgtctacttcaggtcgactgcgaacaacggttacagtggcgacttggaaatggctcttatacctgaatggtttagaacggaaatactacgagaagaactagataaaaacggtgtgctggtagaaaacgcgaagattagcgaaacagaaaaattcgcgctcctgtttgagtttgatggtgacgtgaacgcgatcagacacgttttatataactgttcagcaacacgaccgtctatcgagtcagaaactaaggaagacactatagaaccgggtacggaaactttatcgctcacggctgatcctagagaagatggtttagtgaaatctaggagtggtgacactacttcaaaagaaacctatgagaaatggtataagagcgtgtacgttccgcaagttaacacggaaatcaaataa
>3549624-17
atgggtaacaaggttaaatacaatcttaaaaacgtttatgcggcaaaacttaaaaaagacgcaggcggaagttttaactatgatgcgcctaaacctattccgggggcggtgagcataagccttgatgcggaaggtgaatcctcaccgttttacgctgacgggattgtctacttcaggtcgactgctaacaacggttacagtggcgacttggaaatggctcttatacctgaatggtttagaacggaaatattaaaagaaaaacttgataaaaacggtgtgctggtagaaaaagcaactaccggtgaaacggaaaagttcgcgcttctttttgagtttgacggtgatgttaaagcaatccgccatgtgctttataactgctcggcttccagaccgtctatcgcttcggaaactaaggaagacacgatagaaccgggtactgaaacactctcgcttacggctgatcctagagaagatgggcttgtgaaatcccgtagcggagatacgacatctgatgaaacttacgctaactggtataagagcgtgtacgttcctcaaaacacgacagaggttaaacctaagtaa
