# Supplementary material for: Genomes of Gardnerella Strains Reveal an Abundance of Prophages within the Bladder Microbiome
Source: PLoS One. 2016 Nov 18;11(11):e0166757. doi: 10.1371/journal.pone.0166757 (PMC5115800; doi:10.1371/journal.pone.0166757)
Supplement: S1 File — (ZIP) [file pone.0166757.s009.zip › Cluster11.fasta]

>3549624-21
atgaggaagttttggcagtggaaaaaccaggcggtaaacgttgagaataatgagatttttgagaggacactgtttcttaacggtacgattgctgaagaatcatggtttgatgatgatattacaccacaactttttaaagacgagttaaacgctggtagtggaaatattaccgtgtggattaactcgcctggcggcgattgtgtggctgcggcacaaatctataacatgctcatggattacaagggttgtgtaacggtaaaaattgacgggattgcggcgtcggcggcctcggttattgcgatggctggcacaaaggtttatatgagcccagtgtcaatgcttatgattcataatcctatgactgttgcttttggcaacagaaacgaaatggaaaaagcaatatcaatgcttgatgaggtcaaagagtccattattaacgcttacgagattaaaacagggcttaaccgtgtgaaactgtcgcatttaatggattcggaaacgtggatggatgctaacaaggcggtagaactcgggttcgcggacggtgttttaactagaggtgaaaccactgatattggcataccacaggtttcaacattgtattcgaaagcaagcgtgcaaaacacgttattggaaaaaatatctaaagcctgccggataagcggtaaggaaacaaacaatattagtgcagacgatcttatggatcgtctttttttaatcaaaaattggaggtaa
>0288E-10
ttggagaggacactgtttcttaacggtacgattgctgaagaatcatggtttgatgatgatattacaccacaactttttaaagacgagttaaacgctggtagtggaaatattaccgtgtggattaactcgcctggcggcgactgtgtggctgcggcacaaatctataacatgctcatggattacaagggttgtgtgacggtaaagattgacgggattgcagcttctgctgcatcagtgattgcgatggctggcacaaaggtttatatgagcccggtgtcaatgcttatgattcataatcctatgactgttgcttttggcaacagaaacgaaatggaaaaagcaatatcaatgcttgatgaggtaaaagagtccattattaacgcttacgagattaaaacagggcttaaccgtgtgaaactgtcgcatttaatggattcggaaacgtggatggatgctaacaaggcggtagaactcgggttcgcggacggtgttttaactagaggtgaaaccactgatattggcataccacaggtttcaacattgtattcgaaagcaagcgtgcaaaacacgctgttggaaaaaatatgtaaagcctgccggataagcggtaaggaaacaaacaatattagtgcagacgatcttatggatcgtctttttttaatcaaaaattggaggtaa
>1400E-9
atgaggaagttttggcagtggaaaaaccaaaaggaaaacaatgagactaatgagaataatgagattttggagaggacactgtttcttaacggtacgattgctgaagaatcatggtttgatgatgatattacaccacaactttttaaagacgagttaaacgctggtagtgggaatattaccgtgtggattaactctccaggcggcgattgtgtggctgcggcacaaatctataacatgctcatggattacaagggttgcgtgacggtcaaaattgacggtattgcagcatcggctgcatcagtgattgcgatggctggaacaaaggtttatatgagcccggtgtcaatgcttatgatccataatcctatgacggttgcttttggcaacagaaacgaaatggaaaaagcaatatcaatgcttgatgaggtcaaagagtccattattaacgcttacgagattaaaacagggcttaaccgtgtgaaactctcgcatttaatggattcggaaacgtggatggatgctaacaaggcggtagaactcgggttcgcggacggtgttttaactagaggtgaaaccactgatattggcataccacaagtttcaacattgtattcgaaagcaagcgtgcaaaacacgttattggaaaaaatatctaaagcctgccggataagcggtaaggaaacaaacaatattagtgcagacgatcttatggatcgtctttttttaatcaaaaattggaggtaa
>5_1.51-9
atgaggaagttttggcagtggaaaaaccagaaggaaaatcaggagtcaaatgaaatattggagaggacactgtttcttaacggtacgattgctgaagaatcatggtttgatgatgatattacaccacaactttttaaagacgagttaaacgctggtagtgggaatattaccgtgtggattaactcgcctggcggggattgtgtggctgcggcacaaatctataacatgctcatggattacaagggttgtgtgacggtaaagattgacgggattgcggcgtctgctgcatcggttattgcgatggctggcacaaaggtttatatgagcccggtgtcaatgcttatgattcataatcctatgactgttgcttttggaaacagagacgaaatggaaaaagcaatatcaatgcttgatgaggtcaaagagtccattattaacgcttacgagattaaaacagggcttaaccgtgtgaaactgtcgcatttaatggattcggaaacgtggatggatgctaacaaggcggtagaactcgggttcgcggacggtgttttaactagaggtgaaaccgctgatattggcataccacaggtttcaacattgtattcgaaagcaagcgtgcaaaacacgttattggaaaaaatatgtaaagcctgccggataagcggtaaggaaacaaacaatattagtgcagacgatcttatggatcgtctttttttaatcaaaaattggaggtaa
>AMD-7
atgaggaagttttggcagtggaaaaaccagaaggtcaacagtgagaataatgagattttggagaggacactgtttcttaacggtacgattgctgaagaatcatggtttgatgatgatattacaccacaactttttaaagacgagttaaacgctggtagtggaaatattaccgtgtggattaactcgcctggtggggattgtgtggctgcggcacaaatctataacatgctcatggattacaagggttgtgtgacggtcaagattgatgggattgcagcttctgctgcatcggttattgcgatggctggcacgaaggtttatatgagcccggtgtcaatgcttatgattcataatcctatgacggttgcttttggaaacagagacgaaatggaaaaagcaatatcaatgcttgatgaggtcaaagagtccattattaacgcttacgagattaaaacagggcttaaccgtgtgaaactctcgcatttaatggattcggaaacgtggatggatgctaacaaggcggtagaactcgggttcgcggacggtgttttaactagaggtgaaaccgctgatattggcataccacaggtttcaacattgtattcgaaagcaagcgtgcaaaacacgttattggaaaaaatatgtaaagcctgccggataagcggtaaggaaacaaacaatattagtgcagacgatcttatggatcgtctttttttaatcaaaaattggaggtaa
>G30_4-18
atgaggaagttttggcagtggaaaaaccaaaaggtaaacaatgagaataatgagatttttgagaggacactgtttcttaacggtacgattgctgaagaatcatggtttgatgatgatattacaccacaactttttaaagacgagttaaacgctggtagtggaaatattaccgtgtggattaactcgcctggcggcgattgtgtggctgcggcacaaatctataacatgctcatggattacaagggttgcgtgacagtcaagattgatgggattgcagcatcggcggcctcggttattgcgatggctggcacaaaggtttatatgagcccggtgtcaatgcttatgatccataatcctatgactgttgcttttggaaacagaagcgaaatggaaaaagcaatatcaatgcttgatgaggtaaaagagtccattattaacgcttacgagattaaaacagggcttaaccgtgtgaaactgtcgcatttaatggattcggaaacgtggatggatgctaacaaggcggtagaactcgggttcgcggacggtgttttaactagaggtgaaaccgctgatattggcataccacaggtttcaacattgtattcgaaattaagcgtgcaaaacacgttattggaaaaaatatgtaaagcctgccggataagcggtaaggaaacaaacaatattagtgcagacgatcttatggatcgtctttttttaatcaaaaattggaggtaa
>GV18_4-6
ttggagaggacactgtttcttaacggtacgattgctgaagaatcatggtttgatgatgatattacaccacaactttttaaagacgagttaaacgctggtagtggaaatattaccgtgtggattaactctccaggcggcgattgtgtggctgcggcacaaatctataacatgctcatggattacaagggttgtgtgacggtcaaaattgacggtattgcagcatcggctgcatcagtgattgcgatggctggaacaaaggtttatatgagcccggtgtcaatgcttatgatccataatcctatgacggttgcttttggcaacagaaacgaaatggaaaaagcaatatcaatgcttgatgaggtcaaagagtccattattaacgcttacgagattaaaacagggcttaaccgtgtgaaactctcgcatttaatggattcggaaacgtggatggatgctaacaaggcggtagaactcgggttcgctgacggtgttttaactagaggtgaaaccactgatattggcataccacaagtttcaacattgtattcgaaagcaagcgtgcaaaacacgttattggaaaaaatatctaaagcctgccggataagcggtaaggaaacaaacaatattagtgcagacgatcttatggatcgtctttttttaatcaaaaattggaggtaa
>GV18_4-22
atgaggaagttttggcagtggaaaaaccaaaaggaaaacaatgagactaatgagaataatgagatttttgagagaacgctgtttcttaacggtacgattgctgaagaatcatggtttgatgatgatgtaaccccacaactttttaaagacgagttaaacgctggtagtgggaatattaccgtgtggattaactctcccggcggcgattgtgtggctgcggcacaaatctataacatgctcatggattacaagggttgtgtgacggtaaagattgatgggattgcagcttcggctgcatcagtgattgcgatggctggcacaaaggtttatatgagcccggtgtcaatgcttatgattcataatcctatgacggttgcttttggaaacagaagcgaaatggaaaaagcaatatcaatgcttgatgaggtcaaagagtccattattaacgcttacgagattaaaacagggcttaaccgtgtgaaactgtcgcatttaatggattcggaaacgtggatggatgctaacaaggcggtagaactcgggttcgcggacggtgttttaactagaggtgaaaccgctgatattggcataccacaggtttcaacattgtattcgaaattaagcgtgcaaaacacgttattggaaaaaatatgtaaagcctgccggataagcggtaaggaaacaaacaatattagtgcagacgatcttatggatcgtctttttttaatcaaaaattggaggtaa
>JCP7276-9
atgaggaagttttggcagtggaaaaaccaaaaggaaaacaatgagactaatgagaataatgagatttttgagaggacactgtttcttaacggtacgattgctgaagaatcatggtttgatgatgatattacaccacaactttttaaagacgagttaaacgctggtagtggaaatattaccgtgtggattaactcacctggcggcgattgtgtggctgcggcacaaatctataacatgctcatggattacaagggttgtgtgacggtcaagattgatgggattgcagcttcggctgcatcagtgattgctatggctgggacaaaggtttatatgagcccggtgtcaatgcttatgattcataatcctatgactgttgcttttggaaacagaagcgaaatggaaaaagcaatatcaatgcttgatgaggtcaaagagtccattattaacgcttacgagattaaaacagggcttaaccgtgtgaaactctcgcatttaatggattcggaaacgtggatggatgctaacaaggcggtagaactcgggttcgcggacggtgttttaactagaggtgaaaccactgatattggcataccacaagtttcaacattgtattcgaaagcaagcgtgcaaaacacgttattggaaaaaatatgtaaagcctgccggataagcggtaaggaaacaaacaatattagtgcagacgatcttatggatcgtctttttttaatcaaaaattggaggtaa
>JCP7719-11
atgaggaagttttggcagtggaaaaaccaaaaggaaaacaatgagactaatgagaataatgagattttggagaggacactgtttcttaacggtacgattgctgaagaatcatggtttgatgatgatattacaccacaactttttaaagacgagttaaacgctggtagtggaaatattaccgtgtggattaactcgcctggcggcgattgtgtggctgcggcacaaatctataacatgctcatggattacaagggttgtgtgacggtcaagattgacgggattgcggcgtctgctgcatcggttattgcgatggctggcacaaaggtttatatgagcccggtgtcaatgcttatgattcataatcctatgactgttgcttttggcaacagaaacgaaatggaaaaagcaatatcaatgcttgatgaggtaaaagagtccattattaacgcttacgagattaaaacagggcttaaccgtgtgaaactgtcgcatttaatggattcggaaacgtggatggatgctaacaaggcggtagaactcgggttcgcggacggtgttttaactagaggtgaaaccgctgatattggcataccacaggtttcaacattgtattcgaaagcaagcgtgcaaaacacgttattggaaaaaatatctaaagcctgccggataagcggtaaggaaacaaacaatattagtgcagacgatcttatggatcgtctttttttaatcaaaaattggaggtaa
>JCP8017A-7
ttggagaggacactgtttcttaacggtacgattgctgaagaatcatggtttgatgatgatattacaccacaactttttaaagacgagttaaacgctggtagtggaaatattaccgtgtggattaactcgcctggcggcgattgtgtggctgcggcacaaatctataacatgctcatggattacaagggttgtgtgacggtaaagattgacgggattgcagcttctgctgcatcagtgattgcgatggctggcacaaaggtttatatgagcccggtgtcaatgcttatgattcataatcctatgactgttgcttttggcaacagaaacgaaatggaaaaagcaatatcaatgcttgatgaggtcaaagagtccattattaacgcttacgagattaaaacagggcttaaccgtgtgaaactgtcgcatttaatggattcggaaacgtggatggacgctaacaaggcggtagaactcgggttcgcggacggtgttttaactagaggtgaaaccactgatattgacataccacaggtttcaacattgtattcgaaagcaagcgtgcaaaacacgttattggaaaaaatatctaaagcctgccggataagcggtaaggaaacaaacaatattagtgcagacgatcttatggatcgtctttttttaatcaaaaattggaggtaa
>JCP8017B-15
ttggagaggacactgtttcttaacggtacgattgctgaagaatcatggtttgatgatgatattacaccacaactttttaaagacgagttaaacgctggtagtggaaatattaccgtgtggattaactcgcctggcggcgattgtgtggctgcggcacaaatctataacatgctcatggattacaagggttgtgtgacggtaaagattgacgggattgcagcttctgctgcatcagtgattgcgatggctggcacaaaggtttatatgagcccggtgtcaatgcttatgattcataatcctatgactgttgcttttggcaacagaaacgaaatggaaaaagcaatatcaatgcttgatgaggtcaaagagtccattattaacgcttacgagattaaaacagggcttaaccgtgtgaaactgtcgcatttaatggattcggaaacgtggatggacgctaacaaggcggtagaactcgggttcgcggacggtgttttaactagaggtgaaaccactgatattgacataccacaggtttcaacattgtattcgaaagcaagcgtgcaaaacacgttattggaaaaaatatctaaagcctgccggataagcggtaaggaaacaaacaatattagtgcagacgatcttatggatcgtctttttttaatcaaaaattggaggtaa
>JCP8108-12
atgaggaagttttggcagtggaaaaaccaaaaggaaaacaatgagactaatgagaataatgagatttttgagaggacactgtttcttaacggtacgattgctgaagaatcatggtttgatgatgatattacaccacaactttttaaagacgagttaaacgctggtagtggaaatattaccgtgtggattaactcacctggcggcgattgtgtggctgcggcacaaatctataacatgctcatggattacaagggttgtgtgacggtcaagattgacgggattgctgcgtcagcggcatcggttattgcgatggctggcacaaaggtttatatgagtccggtgtcaatgcttatgattcataatcctatgactgttgcttttggcaacagaagcgaaatggaaaaagcaatatcaatgcttgatgaggtaaaagagtccattattaacgcttacgagattaaaacagggcttaaccgtgtgaaactgtcgcatttaatggattcggaaacatggatggatgctaacaaggcggtagaactcgggttcgcggacggtgttttaactagaggtgaaaccgctgatattggcataccgcaggtttcaacattgtattcgaaattaagcgtgcaaaacacgttattggaaaaaatatgtaaagcctgccggataagcggtaaggaaacaaacaatattagtgcagacgatcttatggatcgtctttttttaatcaaaaattggaggtaa
