# Supplementary material for: Genomes of Gardnerella Strains Reveal an Abundance of Prophages within the Bladder Microbiome
Source: PLoS One. 2016 Nov 18;11(11):e0166757. doi: 10.1371/journal.pone.0166757 (PMC5115800; doi:10.1371/journal.pone.0166757)
Supplement: S1 File — (ZIP) [file pone.0166757.s009.zip › Cluster12.fasta]

>0288E-1
atgagaggattttggaatattgctcaactggctttcacactagtaggcggctggctgggatactttttaggcgggtgcgacgggctgatcctcgcgctcgttttatttgtggttgcggattatattacaggcgtgatgtgtgctgttacggataagaaactgtctagcagcattggttttaagggcatttttagaaaggtgctcatttttatgcttgttggtatagcaaacattatagattttcatgttttgaagcaaggaagcgtgattagaaccgcagtaattttcttctacctatctaacgaaggattatctttaaccgaaaacgcggctcacctggggcttcccgtgcctgagaaattaaaaaacgttttagaacaattacacgacaagaacaggaaggacaatactcatgagtaa
>1400E-15
atgagaggattttggaatattgctcaactggctttcacactagtaggcggctggctgggatactttttaggcgggtgcgacgggcttatcctcgcactcgttttatttgtggttgcggattatattacaggcgtgatgtgtgcggtcacggataagaaactgtctagcagcattggttttaagggcatttttagaaaggtgctcatttttatgcttgttggtatagcaaacattatagattttcatgttttgaagcaaggaagcgtgattagaaccgcagtaattttcttctacctatctaacgaaggattatctttaaccgaaaacgcggctcacctggggcttcccgtgcctgagaaattaaaaaacgttttagaacaattacatgacaagaataggaaggacaatactcatgagtaa
>5_1.51-15
atgagaggattttggaatagtgctcaactggctttcacactggtaggcggctggctgggatactttttaggcgggtgcgacgggcttatcctcgcgctcgttttatttgtggtaacggattatattacaggcgtgatgtgtgcggtcacggataagaaactgtctagcagcattggttttaagggcatttttagaaaggtgctcatttttatgcttgttggtatagcaaacattatagattttcatgttttgaagcaaggaagcgtgattagaaccgcggtaattttcttctacctatctaacgaaggattatctttaaccgaaaacgcggctcacctggggcttcccgtgcctgagaaattaaaaaacgttttagaacaattacacgacaagaacaggaaggacaatactcatgagtaa
>AMD-2
atgagaggattttggaatagtgctcaactggctttcacactggtaggcggctggctgggatactttttaggcggatgcgacgggctgatcctcgcgctcgttttatttgtggttgcggattatattacaggcgtgatgtgtgcggtcacggataagaaactgtctagcagcattggttttaagggcatttttagaaaggtgctcatttttatgcttgttggcatagcaaacattatagattttcatgttttgaaacaaggaagcgtgattagaaccgcagtaattttcttctacctatctaacgaaggattatctttaaccgaaaacgcggctcacctggggcttcccgtgcctgagaaattaaaaaacgttttagaacaattacacgacaagaacagaaaggacaatactcatgagtaa
>G30_4-12
atgaaagaattttggaatacactacagctggctttcacagtagtaggcggctggctgggatactttttaggcgggtgcgatggtttaatcctcgcacttcttttatttgtggtaaccgattacatcacaggcgtgatgtgtgcggcgattgataaaaagctctcaagtagcgtgggttttaagggcatctttagaaaggtgctcatttttatgcttgttggcatagcaaacattatagattttcaggttattaagcaaggaagcgtgattagaaccgcggtaattttcttttacctgtctaacgaaggactttcactcattgaaaacgcggcacacctggggcttcccgtgcctgagaaattaaaaaatgttttagaacaattacacgacaaagacagaaaggacaatactcatgagtaa
>GV18_4-12
atgagaggattttggaatagtgctcaactggctttcacactggtaggcggctggctgggatactttttaggcgggtgcgacgggctgatcctcgcgctcgttttatttgtggttgcggattatattacaggcgtgatgtgtgctgttacggataagaaactgtctagcagcattggttttaagggcatttttagaaaggtgctcatttttatgcttgttggtatagcaaacattatagattttcatgttttgaagcaaggaagcgtgattagaaccgcggtaattttcttctacctatctaacgaaggattatctttaaccgaaaacgcggctcacctggggcttcccgtgcctgagaaattaaaaaacgttttagaacaattacacgacaagaacaggaaggacaatactcatgagtaa
>GV18_4-30
atgaaagaattttggaatacactacagttggctttcacagtagtaggcggctggctgggatactttttaggtgggtgcgatggtttgatcctcgcacttcttttatttgtggtaactgattacatcacaggcgtgatgtgtgcggcgattgataaaaagctttcaagcagcgtgggttttaagggcatctttagaaaggtgctcatttttatgcttgttggcatagcaaacattatagattttcaggttattaagcaaggaagcgtgattagaaccgcggtaattttcttctacctatctaacgaaggactttcacttatcgaaaacgcggctcacctggggcttcccgtgcctgagaaattaaaaaacgttttagaacaattacacgacaaagacagaaaggacaatactcatgagtaa
>JCP7276-3
atgagaggattttggaatagtgctcaactggctttcacactagtaggcggctggctgggatactttttaggcgggtgcgacgggctgatcctcgcactcgttttatttgtggtaacggattatattacaggcgtgatgtgtgcggtcacggataagaaactgtctagcagcattggttttaagggcatttttagaaaggtgctcatttttatgcttgttggtatagcaaacattatagattttcatgttttgaagcaaggaagcgtgattagaaccgcggtaattttcttctacctatctaacgaaggattatctttaaccgaaaacgcggctcacctggggcttcccgtgcctgagaaattaaaaaacgttttagaacaattacacgacaagaacaggaaggacaatactcatgagtaa
>JCP8017A-1
atgaaagaattttggaatacactacagctggctttcacagtagtaggcggctggctgggatactttttaggcgggtgcgatggtttaatcctcgcacttcttttatttgtggtaactgattacatcacaggcgtgatgtgtgcggcgattgataaaaagctttcaagcagcgtgggttttaagggcatctttagaaaggtgctcatttttatgcttgttggcatagcaaacattatagattttcaggttattaagcaaggaagcgtgattagaaccgcggtaattttcttctacctatctaacgaaggattatctttaaccgaaaacgcggctcatctggggcttcccgtgcctgagaaattaaaaaatgttttagaacaattacacgacaagaacagaaaggacaatactcatgagtaa
>JCP8017B-9
atgaaagaattttggaatacactacagctggctttcacagtagtaggcggctggctgggatactttttaggcgggtgcgatggtttaatcctcgcacttcttttatttgtggtaactgattacatcacaggcgtgatgtgtgcggcgattgataaaaagctttcaagcagcgtgggttttaagggcatctttagaaaggtgctcatttttatgcttgttggcatagcaaacattatagattttcaggttattaagcaaggaagcgtgattagaaccgcggtaattttcttctacctatctaacgaaggattatctttaaccgaaaacgcggctcatctggggcttcccgtgcctgagaaattaaaaaatgttttagaacaattacacgacaagaacagaaaggacaatactcatgagtaa
>JCP8108-18
atgagaggattttggaatattgctcaactggctttcacactagtaggcggctggctgggatactttttaggcgggtgcgacgggcttatcctcgcgctcgttttatttgtggttgcggattatattacaggcgtgatgtgtgctgttacggataagaaactgtctagcagcattggttttaagggcatttttagaaaggtgctcatttttatgcttgttggtatagcaaacattatagattttcatgttttgaagcaaggaagcgtgatgagaaccgcggtaattttcttctacctatctaacgaaggattatctttaaccgaaaacgcggctcacctggggcttcccgtgcctgagaaattaaaaaacgttttagaacaattacacgacaagaacaggaaggacaatactcatgagtaa
>NC_017456-9
ATGAGAGGATTTTGGAATAGTGCTCAACTGGCTTTCACACTGGTAGGCGGCTGGCTGGGATACTTTTTAGGCGGATGCGACGGGCTTATCCTCGCGCTCGTTTTATTTGTGGTTGCGGATTATATTACAGGCGTGATGTGTGCTGTTACGGATAAGAAACTGTCTAGCAGCATTGGTTTTAAGGGCATTTTTAGAAAGGTGCTCATTTTTATGCTTGTTGGTATAGCAAACATTATAGATTTTCATGTTTTGAAGCAAGGAAGCGTGATTAGAACCGCGGTAATTTTCTTCTACCTATCTAACGAAGGATTATCTTTAACCGAAAACGCGGCTCACCTGGGGCTTCCCGTGCCTGAGAAATTAAAAAACGTTTTAGAACAATTACACGACAAGAACAGGAAGGACAATACTCATGAGTAA
>JCP7719-5
gtggtaacggattatattacaggcgtgatgtgtgcggtcacggataagaaactgtctagcagcattggttttaagggcatctttagaaaggtgctcatttttatgcttgttggcatagcaaacattatagattttcatgttttgaaacaaggaagcgtgattagaaccgcagtaattttcttctacctatctaacgaaggattatctttaaccgaaaacgcggctcacctggggcttcccgtgcctgagaaattaaaaaacgttttagaacaattacacgacaagaacagaaaggacaatactcatgagtaa
