# Supplementary material for: Genomes of Gardnerella Strains Reveal an Abundance of Prophages within the Bladder Microbiome
Source: PLoS One. 2016 Nov 18;11(11):e0166757. doi: 10.1371/journal.pone.0166757 (PMC5115800; doi:10.1371/journal.pone.0166757)
Supplement: S1 File — (ZIP) [file pone.0166757.s009.zip › Cluster13.fasta]

>3549624-18
atgactagacttttaagcatcatgagagagataggttttccttttgcttaccatcattttgctgaaggagagtccccttctccaccgtttcttgtgtttcttacgcctgcaagcagtaattttgcggcagacgggaaagcgtattttaaagcaaacgaagttcatattgaactatacacagattataagaatcctagtgtggaagaaaaagttgaagccgtgcttgataggcacggcattttttataacaaaacagaagcgttcatagagtcggaaaaactttatgaaacactctacatttttgaaatggaggtaacaataaatgggtaa
>0288E-7
atgactagacttttaagcattatgaaagagataggttttccttttgcttaccatcattttactgaaggagagtcccctaatccgccgtttcttctgtttctaacgcctgcaagcagtaatttcgcggcagacgggaaagcgtattttaaagtaaacgaagttcatattgaactatacacagattataagaatcctagtgtggaagaaaaagttgaagccgtgcttgataggcacggcattttttataacaaaacagagacgttcatagagtcggaaaagctttatgaaacactctacatttttgaaatggaggtaacagaaaatgggaaacaaggttaa
>1400E-12
atgggtaatcttttaagcattatgagggagataggttttcctttcgcataccatcattttgctgaaggagagtcccctaatccgcctttcctcctgtttcttacgcctgcgagcagtaattttgcggcagacgggaaaacgtattttaaagcaaacgaagttcatattgaactatacgcagactataagaaccccgtgctggaagaacaagttgaagccgtgcttgacaggcacggcattttttataacaaaacagaaacattcatagagtcggaaaagctttatgaaacactctacatttttgaaatggaggtaacaataaatggtaaacaaggttaa
>5_1.51-12
atgggtaatcttttaagcattatgagggagataggttttccttttgcttaccatcattttgctgagggagagtcccctaatccgcctttcctcctgtttcttacgcctgcgagcagtaattttgcggcagatgggaaaacgtattttaaagcaaacgaagttcatattgaactatacgcagactataagaaccccgtgctggaagaacaagttgaggccgtgcttgataggcacggcattttttataacaaaacagaagcgttcatagagtcggaaaagctttatgaaacactctacatttttgaaatggaggtaacaataaatgggaaacaaggttaa
>G30_4-15
atgactagacttttaagcatcatgaaagagataggttttccttttgcttatcaccattttgctgaaggagaatcacctaatccaccgtttcttctgtttctaacgcctgcaagcagtaattttgcggcagacgggaaaacatattttaaagcaaacgaagttcatatcgaactatacacagattataagaatcctagtgtggaagaaaaagttgaagccgtgcttgataggcacggcattttttataacaaaacagaagcgttcatagagtcggaaaagctttatgaaacactctacatttttgaaatggaggtaacagaaaatgggaaacaaggttaa
>GV18_4-9
atgggtaatcttttaaacattatgagggagataggttttccttttgcttaccatcattttgctgaaggagagtcccctaatccgcctttcctcctgtttcttacgcctgcgagcagtaatttttctgcagacgggaaagcgtattttaaagcaaacgaagttcatattgaactatacgcagattataagaatcccgtgctggaagaacaagttgaggccgtgcttgataggcacggcattttttataacaaaacagaagcgttcatagagtcggaaaagctttatgaaacactctacatttttgaaatggaggtaacagaaaatgggaaacaaggttaa
>GV18_4-19
atgactaaacttttaaacattatgcaagagataggttttccttttgcttaccatcattttgctgaaggagaatcaccttccccaccgtttcttgtgtttcttacgcctgtaagcagtaatttcgcggcagacgggaaagcgtattttaaagcaaacgaagttcatattgaactatacacagattataagaaccccgtgctggaagaaaaagttgaagccgtgcttgatagacacggcattttttataacaaaacagagacgttcatagagtcggaaaagctttatgaaacactctacatttttgaaatggaggtaacagaaaatgggaaacaaggttaa
>JCP7276-6
atgggtaatcttttaaacattatgagggaaataggttttcctttcgcctatcaccattttgctgaaggagagtcccctaatccgccttttctcctgtttcttacgcctgcgagcagtaatttttctgcagacgggaaaacgtattttaaagcaaacgaaattcatattgaactatacgcagactataagaaccccgtactggaagaacaagttgaggccgtgcttgataggcacggcattttttataacaaaacagaagcgttcatagagtcggaaaagctttatgaaacactctacatttttgaaatggaggtaacaataaatgggaaacaaggttaa
>JCP7719-8
atgggtaatcttttaaacattatgagagagataggttttcctttcgcctatcaccattttgctgaaggagaatcccctaatccgcctttcctcctgtttcttacgcctgcgagcagtaattttgcggcagacgggaaaacgtattttaaagcaaacgaagttcatattgaactatacgcagactataagaatcccgtgctggaagaacaagttgaagccgtgcttgataggcacggcattttttataacaaaacagaaacgttcatagagtcggaaaagctttatgaaacactctacatttttgaaatggaggtaacaataaatgggaaacaaggttaa
>JCP8017A-4
atgactagacttttaagcatcatgcgagagataggttttccttttgcttatcaccattttgctgaaggagagtccccttctccaccgtttcttctgtttcttacgcctgcgagcagtaattttgcggcagacgggaaaacgtattttaaagcaaacgaagttcatatcgaactatacacagattataagaatccagaggtggaagaaaaagttgaagccgtgcttgataggcacggcattttttataacaaaacagaagcgttcatagagtcggaaaagctttatgaaacactctacatttttgaaatggaggtaacagaaaatgggaaacaaggttaa
>JCP8017B-12
atgactagacttttaagcatcatgcgagagataggttttccttttgcttatcaccattttgctgaaggagagtccccttctccaccgtttcttctgtttcttacgcctgcgagcagtaattttgcggcagacgggaaaacgtattttaaagcaaacgaagttcatatcgaactatacacagattataagaatccagaggtggaagaaaaagttgaagccgtgcttgataggcacggcattttttataacaaaacagaagcgttcatagagtcggaaaagctttatgaaacactctacatttttgaaatggaggtaacagaaaatgggaaacaaggttaa
>JCP8108-15
atgggtaatcttttaaacattatgagggagataggttttcctttcgcttaccatcattttgctgagggagagtcccctaatccgcctttcctcctgtttcttacgcctgcgagcagtaatttttctgcagacgggaaagcgtattttaaagcaaacgaagttcatattgaactatacgcggactataagaatcccgtgctggaagaacaagttgaggccgtgcttgataggcacggcattttttataacaaaacagaagcgttcatagagtcggaacagctttatgaaacactctacatttttgaaatggaggtaacaataaatgggaaacaaggttaa
