# Supplementary material for: Genomes of Gardnerella Strains Reveal an Abundance of Prophages within the Bladder Microbiome
Source: PLoS One. 2016 Nov 18;11(11):e0166757. doi: 10.1371/journal.pone.0166757 (PMC5115800; doi:10.1371/journal.pone.0166757)
Supplement: S1 File — (ZIP) [file pone.0166757.s009.zip › Cluster14.fasta]

>3549624-26
atgaaagacaagcatgggaagtgtgcaagaccacgttttcacgtgtattttccaattgaagaagtaagcgatgctaaagcttatgtggagcttaaaacaaagattcaatcagtattcccgtattttgacagtaacgctcttgatgcggcacgttttctctacggtgttaaaactccacaggtagaactttacgatggtgaaaaaacaatcactgatttcctctcggaagaagatttcagtgaatttgatgcaggaacagaagaaataccatcagggcagagaaactctaggcttagtcatatcgcaggaaaactcatcaaacgttatggtgctacagatgaaacacatgagaagtttttgagtgaagcagaacggtgcaatcctcctttgcctgatgcagaattatctaaaatctggtattcggctaaaaagttcgggcttaaagtagcaagtcaagaaggttatattccgcctagcgagtatggcaaaagctatgaggagtataagccggatgatttaacagatattgcgatggctgaggtttttgccaaacataacaagaataaggctgtttatacgatgtctgccggctggctttactggacgggcaagaagtgggaagcgtctgagcttaaagttatgaaactttacatgcttattgctaaaaaggttttgaaaaatgctggtatcgagtttaagacagcttacgaagagttcgttcaagccgaatcatcaggtgataaagagcaggcggataaagcaaagagtgaagtgaatcaggcaaaacagtatctttcgtttgctaagaagatgaatgatcacagtaaagtgtccgggatattaaagcttgctaaatccatgctggaagttgcaaacgaaggactggatcgtgatgctttcattctaaacacgccttgcggaatcgtggatttaaagactggagagctaaaagcacatgatccgtgttcgtactgtacgaaaatgaccgctgtttgcccttcacgggagaacatgggattgtggcagacaacgcttgatatggttaccgcaggtgataaagagtttcagacatttcttcaaagccatgcgggtagtacgcttataggtcaagtgtttgaagaatcgcttttgctggtgtacgggtcaggtggcaacggtaagtcgaccgtgtttaacgcggaagcacatgtgcttggagattatgcggggaaaatacctgcggagtctttaaccactcgggctaaaaacgtgaaagtggatttagcggagctttgcggtaaaaggtttattcttgcctcggaaactgaggaagggcaaaggctttctatttccatgctgaaacagatagcaagcgtggatgatatttcagctgagaggaaatattatgctccttttacgtttacgccaagccactcaactattctctacacgaaccatctgccgaaagtcggttcgaacgataagggaacgtggcggagaatctttgtcgcaccgtttacgaaagaaatcaagaatccgaaaacagactatgttgatgaacttttgcaaaaagcaggtggggcaatacttcaatggatgattgaaggagccaagctttatatccaaaacagttataaattccctacttgtaaggtggtagagcaggctaaggacgcttatcgggctgaaaacgactggataggccatttcatcactgattattgcattaagggcgtgaatgaaacggagatgagtaggagtctttacttgtcttaccgccagtgggcaaaccttaacggtgaatatgttagaaacgatagggatttttctaaggctttactgttagcgggttatagcaaaaaacggacgggtaagggctaccagtggtgtgggctttccattaatccgaatttgcaggcacaggaggattttctttga
>AMD-12
atggactgtgataacgaccattctgatgttggtaaagactgggtgacaccttttgatgttgctttagcgtttccgaacgtgtgcttttacgcgtcttatagtagaaaccacatgaaagacaagcatgggaagtgtgcaagaccacgttttcacgtgtattttccaattgaagaagtaagcgatgctaaagcttatgtggagcttaaaacaaagattcaatcagtattcccgtattttgacagtaacgctcttgatgcggcacgttttctctacggtgttaaaactccacaggtagaactttacgatggtgaaaaaacaatcactgatttcctctcggaagaagatttcagtgaatttgatgcaggaacagaagaaataccgtcagggcagagaaactctaggcttagtcatatcgcaggaaaactcatcaaacgttatggtgctacagatgaaacacatgagaagtttttgagtgaagcagaacggtgcaatcctcctttgcctgatgcagaattatctaaaatctggtattcggctaaaaagttcgggcttaaagtagcaagtcaagaaggttatattccgcctagcgagtatggcaaaagctatgaggagtataagccggatgatttaacagatattgcgatggctgaggtttttgccaaacataacaagaataaggctgtttatacgatgtctgccggctggctttactggacgggcaagaagtgggaagcgtctgagcttaaagttatgaaactttacatgcttattgctaaaaaggttttgaaaaatgctggtatcgagtttaagacagcttacgaagagttcgttcaagccgaatcatcaggtgataaagagcaggcggataaagcaaagagtgaagtgaatcaggcaaaacagtatctttcgtttgctaagaagatgaatgatcacagtaaagtgtccgggatattaaagcttgctaaatccatgctggaagttgcaaacgaaggactggatcgtgatgctttcattctaaacacgccttgcggaatcgtggatttaaagactggagagctaaaagcacatgatccgtgttcgtactgtacgaaaatgaccgctgtttgcccttcacgggagaacatgggattgtggcagacaacgcttgatatggttaccgcaggtgataaagagtttcagacatttcttcaaagccatgcgggtagtacgcttataggtcaagtgtttgaagaatcgcttttgctggtgtacgggtcaggtggcaacggtaagtcgaccgtgtttaacgcggaagcacatgtgcttggagattatgcggggaaaatacctgcggagtctttaaccactcgggctaaaaacgtgaaagtggatttagcggagctttgcggtaaaaggtttattcttgcctcggaaactgaggaagggcaaaggctttctatttccatgctgaaacagatagcaagcgtggatgatatttcagctgagaggaaatattatgctccttttacgtttacgccaagccactcaactattctctacacgaaccatctgccgaaagtcggttcgaacgataagggaacgtggcggagaatctttgtcgcaccgtttacgaaagaaatcaagaatccgaaaacagactatgttgatgaacttttgcaaaaagcaggtggggcaatacttcaatggatgattgaaggagccaagctttatatccaaaacagttataaattccctacttgtaaggtggtagagcaggctaaggacgcttatcgggctgaaaacgactggataggccatttcatcactgattattgcattaagggcgtgaatgaaacggagatgagtaggagtctttacttgtcttaccgccagtgggcaaaccttaacggtgaatatgttagaaacgatagggatttttctaaggctttactgttagcgggttatagcaaaaaacggacgggtaagggctaccagtggtgtgggctttccattaatccgaatttgcaggcacaggaggattttctttga
>G30_4-22
gtgacgccttttgatgttgctttagcgtttccgaacgtgtgcttttatgcgtcttatagtagaaaccacatgaaagacaagcatgggaagtgtgcaagaccacgttttcacgtgtattttccaattgaagaagtaagcgatgctaaagcttatgtagagcttaaaacaaggattcaatcagtattcccgtattttgacagtaacgctcttgatgcggcacgttttctctacggtgttaaaactccacaggtagaactttacgagggtgaaaaaacaatcactgattttctctctgaagaagcttttggtgaatttgatgcagaaacagaagaaataccatcagggcagagaaactctaagcttagtcatattgcaggaaaactcatcaaacgttatggtgcgacagatgaagcgtatgagaagtttttgagggaagcagaacggtgtaatcctcctttgcctgacgcagaattatctaaaatctggtattcggctaaaaagttcgggcttaaagtagcaagtcaggaaggttatattccgcctagcgagtatgggaaaagctatgaggagtataagccggatgatttaacggatattgcgatggctgaggtttttgccaaacataacaagaataaggctgtttatacgatgtctgccggctggctttactggacgggcaagaagtgggaagcgtctgagcttaaagttatgaaactttacatgcttattgctaaaaaagttttgaaaaatgctggtatcgagtttaagacagcttacgaagagttcattcaagctgaatcatcaggtgataaagagcaggcggataaagcgaaaagtgaagtgaatcgggcaaagcagtatctttcgtttgctaagaagatgaatgatcacagtaaagtgtccgggatattaaagcttgctaaatccatgctggaagttgcaaacgaagaactggatcgtgatgctttcattctaaacacgccttgcggaatcgtggatttaaagactggagagctaaaagaacatgatccgtgtttgtactgtacgaaaatgaccgctgtttgcccttcacgggacaacgtgggattgtggcagacaactcttgatatggttaccgcaggtgataaagagtttcaaacatttcttcaaagccatgcgggtagtacgcttataggtcaagtgtttgaagaatcgcttttgctagtgtacgggtcaggcggtaacggtaagtcgaccgtgtttaacgcggaagcacacgtgcttggagattatgctgggaaaatacctgcagagtctttaaccactcgggctaaaaacgtgaaagtggatttagcagagctttgcggtaaaaggtttattcttgcctcggaaaccgaggaaggacaaaggctttctatttccatgctgaaacagatagcaagcgtggatgatatttcagctgagaggaaatattatgctccttttacgtttacaccaagccactcaaccattctctacacgaaccatctgccgaaagtcggttcgaacgataagggaacgtggcggagaatctttgtcgcaccgtttacgaaagaaatcaagaatcctaaaacagactatgttgatgaacttttgcaaaaagcaggtggggcaatacttcaatggatgattgaaggagccaagctttatatccaaaacagttataaattccctatttgtaaggtggtagagcaggctaaggacgcttaccgtgctgaaaacgactggataggccatttcatcactgattattgcattaagggcgtgaatgaaacggagatgagtaggagtctttacttgtcttaccgccagtgggcaaaccttaacggtgaatatgttagaaacgatagggatttttctaaggctttactgttagccggttatagcaaaaaacggacgggtaaaggctaccagtggtgtgggctttccattaatcctaatttgcaggcacaggaggattttctttga
>GV18_4-25
atggactgtgataacgaccattctgatgttagtaaagactgggtgacaccttttgatgttgctttagcgtttccgaacgtgtgcttttacgcgtcttatagtagaaaccacatgaaagacaagcatgggaagtgtgcaagaccacgtttccacgtgtattttccaattgaagaagtaagcgatgctaaagcttatgtggagcttaaaacaaggattcaatcagtattcccgtattttgacagtaacgctcttgatgcggcacgtttcctctacggtgttaaaactccgctggtagaactttatgagggtgaaaaaacagtcgttgattttctctcggaagaagcttttagtgaatttgatgcagaaacagaagaaataccatcagggcagagaaactctaggcttagtcatattgccggaaaactcatcaaacgttatggggcgacagatgaagcacatgagaagtttttgagtgaagcagaacggtgtaatcctcctttgcctgacgcagaattatctaaaatctggtattcggctaaaaagttcgggcttaaagtagcaagtcaagaaggttatattccgcctagcgagtatggcaaaagctatgaggagtataagccggatgatttaacagatattgcgatggctgaggtttttgccaaacataacaagaataaggctgtttatacgatgtctgccggctggctttactggacgggcaagaagtgggaagcgtctgagcttaaagttatgaaactttacatgcttattgctaaaaaggttttgaaaaatgctggtatcgagtttaagacagcttacgaagagttcgttcaagccgaatcatcaggtgataaagagcaggcggataaagcgaaaagtgaagtgaatcaggcaaaacagtatctttcgtttgctaagaagatgaatgatcacagcaaagtgtccggaatattgaaacttgctaaatccatgctggaagttgcaaacgaagaactggaccgtgatgctttcattctaaacacgccttgcggaatcgtggatttaaagacaggcatgctaaaagcacatgatccgtgtttgtactgcacgaaaatgaccgctgtttgcccttcacaggagaacatgggattgtggcagacaacgcttgatatggttaccgcaggtgataaagagtttcaaacatttcttcaaagccatgcgggtagtacgcttataggtcaagtgtttgaagaatcgcttttgctagtgtacgggtcaggcggtaacggtaagtcgaccgtgtttaatgcggaagcacacgtgcttggagattatgcggggaaaatacctgcagagtctttaaccactcgggctaaaaacgtgaaagtggatttagcggagctttgcggtaaaaggtttattcttgcctcggaaaccgaggaaggacaaaggctatctatttccatgctgaaacagatagcaagcgtggatgatatttcagctgagaggaaatattatgctccttttacgtttacaccaagccactcaactattctctacacgaaccatctaccgaaggtcggttcaaacgataagggaacgtggcggagaatctttgttgcaccgtttacgaaagaaatcaagaatccgaaaacagactatgttgatgaacttttgcaaaaagcaggtggggcaatacttcaatggatgattgaaggagccaagctttatatccaaaacagttataaattccctacttgtaaggtggtagagcaggctaaggacgcttatcgggctgaaaacgactggataggtcatttcatcactgattattgcattaagggcgtgaatgaaacggagatgagtaggagtctttacttgtcttaccgccagtgggcaaaccttaacggtgaatatgttagaaacgatagggatttttctaaggctttactgttagcgggttatagcaaaaagcggacgggtaaaggctatcagtggtgtgggctttccattaatcctaatttgcaggcacaggaggattttctttga
>JCP7276-13
atgttgatgcttgagtgcaaaatttatacagcttcctgtgttggaaacagtagtaactgcttgtatcctgacgaaataaaagtctgtgatcgagatagttttaataaggctatctcttttgaccatgtcacagcacagtttactaacagttatcggtctaaagataatttcatttcgtctacctgtattccgatggactgtgataacgaccattctgatgttggtaaagactgggtgacgccttttgatgttgctttagcgtttccgaacgtgtgcttttacgcgtcttatagtagaaaccacatgaaagacaagcatgggaagtgtgcaagaccacgttttcacgtgtattttccaattgaagaagtaagcgatgctaaagcttatgtggagcttaaaacaaagattcaatcagtattcccgtattttgacagtaacgctcttgatgcggcacgttttctctacggtgttaaaactccgcaggtagaactttacgagggtgaaaaaacaattactgattttctctcggaagaagatttcagtgaatttgatgcaggaacagaagaaataccatcagggcagagaaactctaggcttagtcatattgcaggaaaactcatcaaacgttatggggcgacagatgaagcacatgagaagtttttgagtgaagcagaacggtgtaatcctcctttacctgacgcagaattatctaaaatctggtattcggctaaaaagttcgggcttaaagtagcaagtcaagaaggttatattccgcctagtgagtatggcaaaagctatgaggagtataagccggatgatttaacggatattgcgatggctgaggtttttgccaaacataacaagaataaggctgtttatacgatgtctgcaggctggctttactggacaggcaagaagtgggaagcgtctgagcttaaagttatgaaactttacatgcttattgctaaaaaggttttgaagaatgccggtgttgagtttaagacagcttacgaacagttcattcaagctgaatcatcaggtgataaagagcaggcggataaagcaaagagtgaagtgaatcaggcaaaacagtatctttcgtttgctaagaagatgaatgatcacagtaaagtgtccggaatattaaagcttgctaaatccatgctggaagttgcaaacgaagaactggaccgtgatgctttcattctaaacacgccttgcggaatcgtggatttaaagacaggcatgctaaaagcacatgatccgtgttcgtactgtacgaaaatgaccgctgtttgcccttcacaggagaacatgggattgtggcagacaacgcttgatatggttaccgcaggcgataaagagtttcaaacatttcttcaaagccatgcgggtagtacgcttataggtcaagtgtttgaagaatcgcttttgctagtgtacgggtcaggtggcaacggtaagtcgaccgtgtttaacgcggaagcacacgtgcttggagattatgctgggaaaatacctgcagagtctttaaccactcgggctaaaaacgtgaaagtggatttagcagagctttgcggtaaaaggtttattcttgcctcggaaaccgaggaaggacaaaggctttctatttccatgctgaaacagatagcaagcgtggatgatatttcagctgagaggaaatattatgctccttttacgtttacaccaagccactcaactattctctacacgaaccatctaccgaaggtcggttcgaacgataagggaacgtggcggagaatctttgttgcaccgtttacgaaagaaatcaagaatccgaaaacagactatgttgatgaactcttgcgaaaagcaggtggtgcaatacttcaatggatgattgaaggagccaagatttatatccaaaacagttataaattccctacttgtaaggtggtagagcaggctaaggacgcttatcgggctgaaaacgactggataggccatttcattactgattattgcattaagggtgtgaatgaaacggagatgagtaggagtctttacttgtcttaccgtcagtgggcaaaccttaatggtgaatatgttagaaacgatagggatttttctaaggctttactgttagcgggttatagcaaaaaacggacgggtaaaggataccagtggtgtgggctttccattaatcctaatttgcaggcacaggaggattttctttga
>JCP7659-2
atgcttgaatgcaaaatttatacagcttcctgtgtgggaaacagtagtaactgcttgtatcctgacgaaataaaagtctgtgatcgagatagttttaataaggctatctcttttgaccatgtcacagcacagtttactaacagttataggtctaaagataatttcatttcatctacctgtattccgatggactgtgataacgaccattctgatgttggtaaagactgggtgacaccttttgatgttgctttagcgtttccgaacgtgtgcttttacgcgtcttatagtagaaaccacatgaaagacaagcatgggaagtgtgcaagaccacgttttcacgtttattttccaattgaagaagtaagcgatgctaaagcttatgtggagcttaaaacaaggattcaatcagtattcccgtattttgacagtaacgctcttgatgcggcacgttttctctacggtgttaaaactccgctggtagaactttatgagggtgaaaaaacaatcactgattttctctcggaagaagcttttggtgaatttgatgcaggaacagaagaaataccatcagggcagagaaactctaggcttagtcatattgccggaaaactcatcaaacgttatggggcgacagatgaagcgcatgagaagtttttgagtgaagctgagaggtgtaatcctcctttgcctgacgcagaattatctaaaatctggtattcggctaaaaagttcgggcttaaagtagcaagtcaggaaggttatattccgcctagcgagtatggcaaaagctatgaggagtataagccggatgatttaacggatattgcgatggctgaggtttttgccaaacataacaagaataaggctgtttatacgatgtctgccggctggctttactggacgggaaagaagtgggaagcgtctgagcttaaagttatgaaactttacatgcttattgctaaaaaggttttgaaaaatgccggtgttgagtttaagacagcttacgaacagttcattcaagccgaatcatcaggtgataaagagcaggcggataaagcaaagagtgaagtgaatcaggcaaaacagtatctttcgtttgctaagaagatgaatgatcacagcaaagtgtccgggatattgaaacttgctaaatccatgctggaagttgcaaacgaagaactggaccgtgatgctttcattctaaacacgccttgcggaatcgtggatttaaagacaggcatgctaaaagcacatgatccgtgttcgtactgtacgaaaatgaccgctgtttgcccttcacgggagaacatgggattgtggcagacaacgcttgatatggttaccgcaggtgataaagagtttcagacatttcttcaaagccatgcgggtagtacgcttataggtcaagtgtttgaagaatcgcttttgctggtgtacgggtcaggtggcaacggtaagtcgaccgtgtttaacgcggaagcacatgtgcttggagattatgcggggaaaatacctgcggagtctttaaccactcgggctaaaaacgtgaaagtggatttagcggagctttgcggtaaaaggtttattcttgcctcggaaactgaggaagggcaaaggctttctatttccatgctgaaacagatagcaagcgtggatgatatttcagctgagaggaaatattatgctccttttacgtttacgccaagccactcaactattctctacacgaaccatctgccgaaagtcggttcgaacgataagggaacgtggcggagaatctttgtcgcaccgtttacgaaagaaatcaagaatccgaaaacagactatgttgatgaacttttgcaaaaagcaggtggggcaatacttcaatggatgattgaaggagccaagctttatatccaaaacagttataaattccctacttgtaaggtggtagagcaggctaaggacgcttatcgggctgaaaacgactggataggccatttcatcactgattattgcattaagggcgtgaatgaaacggagatgagtaggagtctttacttgtcttaccgccagtgggcaaaccttaacggtgaatatgttagaaacgatagggatttttctaaggctttactgttagcgggttatagcaaaaaacggacgggtaagggctaccagtggtgtgggctttccattaatccgaatttgcaggcacaggaggattttctttga
>JCP7719-15
atgcttgagtgcaaaatttatacagcttcctgtgttggaaacagtagtaactgcttgtatcctgacgaaataaaagtctgtgatcgagatagttttaataaggctatctcttttgaccatgtcacagcacagtttactaacagttataggtctaaagataatttcatttcatctacctgtattccgatggactgtgataacgatcattctgatgttggtaaagactgggtgacgccttttgatgttgctttagcgtttccgaacgtgtgcttttatgcgtcttatagtagaaaccacatgaaagacaagcatgggaagtgtgcaagaccacgttttcacgtgtattttccaattgaagaagtaagcgatgctaaagcttatgtggagcttaaaacaaagattcaatcagtattcccgtattttgacagtaacgctcttgatgcggcacgttttctctacggtgttaaaactccacatgtagaactttacgatggtgaaaaaacaatcactgatttcctctcggaagaagcttttggtgaatttgatgcaggaacagaagaaataccatcagggcagagaaactctaggcttagtcatattgcaggaaagcttatcaaacgttatggggcgacagatgaagcgcatgagaagtttttgagtgaagctgagaggtgtaatcctcctttgcctgacgcagaattatctaaaatctggtattcggctaaaaagttcgggcttaaagtagcaagtcaggaaggttatattccgcctagcgagtatggcaaaagctatgaggagtataagccggatgatttaacggatattgcgatggctgaggtttttgcaaaacataacaagaataaggctgtttatacgatgtctgccggctggctttactggacgggcaagaagtgggaagcgtctgagcttaaagttatgaaactttacatgcttattgctaaaaaggttttgaagaatgctggtgttgagtttaagacagcttacgaacagttcattcaagctgaatcatcaggtgataaagagcaggcggataaagctaagagtgaagtgaatcgggcaaaacagtatctttcgtttgctaagaagatgaatgatcacagtaaagtgtccgggatattgaaacttgctaaatccatgctggaagttgcaaacgaaggactggatcgtgatgctttcattctaaacacgccttgcggaatcgtggatttaaagactggagagctaaaagcacatgatccgtgttcgtactgtacgaaaatgaccgctgtttgcccttcacaggagaacatgggattgtggcagacaacgcttgatatggttaccgcaggtgataaagagtttcaaacatttcttcaaagccatgcgggtagtacgcttataggtcaagtgtttgaagaatcgcttttgctagtgtacgggtcaggcggtaacggtaagtcgaccgtgtttaatgcggaagcacacgtgcttggagattatgcggggaaaatacctgcggagtctttaaccactcgggctaaaaacgtgaaagtggatttagcagagctttgcggtaaaaggtttattcttgcctctgaaactgaggaaggacaaaggctttctatttccatgctgaaacagatagcaagcgtggatgatatttcagctgagaggaaatattatgctccttttacgtttacaccaagccactcaactattctctacacgaaccatctgccgaaagtcggttcgaacgataagggaacgtggcggagaatctttgtcgcaccgtttacgaaagaaatcaagaatccgaaaacagactatgttgatgaacttttgcaaaaagcaggtggtgcaatacttcaatggatgattgaaggagccaagctttatatccaaaacagttataaattccctacttgtaaggtggtagagcaggctaaggacgcttatcgggctgaaaacgactggataggccatttcattactgattattgcattaagggcgtgaatgaaacggagatgagtaggagtctttacttgtcttaccgccagtgggcaaaccttaacggtgaatatgttagaaacgatagggatttttctaaggctttactgttagcgggttatagcaaaaaacggacgggtaaaggataccagtggtgtgggctttccattaatccgaatttgcaggcacaggaggattttctttga
>JCP8017A-20
gtgacgccttttgatgttgctttagcgtttccgaacgtgtgcttttatgcgtcttatagtagaaaccacatgaaagacaagcatgggaagtgtgcaagaccacgttttcacgtgtattttccaattgaagaagtaagcgatgctaaagcttatgtggagcttaaaacaaggattcaatcagtattcccgtattttgacagcaacgctcttgatgcggcacgttttctctacggtgttaaaactccgctggtagaactttatgagggtgaaaaaacaatcactgattttctctcggaagaagcttttggtgaatttgatgcaggaacagaagaaataccatcagggcagagaaactctaggcttagtcatattgcaggaaaactcatcaaacgttatggtgcgacagatgaagcacatgagaagtttttgagtgaagctgagaggtgtaatcctcctttgcctgacgcagaattatctaaaatctggtattcggctaaaaagttcgggcttaaagtagcaagtcaggaaggttatattccgcctagcgagtatggcaaaagctatgaggagtataagccggatgatttaacggatattgcgatggctgaggtttttgccaaacataacaagaataaggctgtttatacgatgtctgccggctggctttactggacgggcaagaagtgggaagcgtctgagcttaaagttatgaaactttacatgcttattgctaaaaaggttttgaagaatgccggtgttgagtttaagacagcttacgaacagttcattcaagctgaatcatcaggtgataaagagcaggcggataaagcaaagagtgaagtgaatcaggcaaaacagtatctttcgtttgctaagaagatgaatgatcacagtaaagtgtccggaatattgaaacttgctaaatccatgctggaagttgcaaacgaaggactggatcgtgatgctttcattctaaacacgccttgcggaatcgtggatttaaagactggagagctaaaagcacatgatccgtgttcgtactgtacgaaaatgaccgctgtttgcccttcacgggagaacatgggattgtggcagacaacgcttgatatggttaccgcaggtgataaagagtttcagacatttcttcaaagccatgcgggtagtacgcttataggtcaagtgtttgaagaatcgcttttgctggtgtacgggtcaggtggcaacggtaagtcgaccgtgtttaacgcggaagcacatgtgcttggagattatgcggggaaaatacctgcagagtctttaaccactcgggctaaaaacgtgaaagtggatttagcggagctttgcggtaaaaggtttattcttgcctcggaaactgaggaagggcaaaggctttctatttccatgctgaaacagatagcaagcgtggatgatatttcagctgagaggaaatattatgctccttttacgtttacgccaagccactcaactattctctacacgaaccatctgccgaaagtcggttcgaacgataagggaacgtggcggagaatctttgtcgcaccgtttacgaaagaaatcaagaatccgaaaacagactatgttgatgaacttttgcaaaaagcaggtggggcaatacttcaatggatgattgaaggagccaagctttatatccaaaacagttataaattccctatttgtaaggtggtagagcaggctaaggacgcttatcgggctgaaaacgactggataggccatttcatcactgattattgcattaagggcgtgaatgaaacggagatgagtaggagtctttacttgtcttaccgccagtgggcaaaccttaacggtgaatatgttagaaacgatagggatttttctaaggctttactgttagcgggttatagcaaaaaacggacgggtaagggctaccagtggtgtgggctttccattaatcctaatttgcaggcacaggaggattttctttga
>JCP8017B-19
gtgacgccttttgatgttgctttagcgtttccgaacgtgtgcttttatgcgtcttatagtagaaaccacatgaaagacaagcatgggaagtgtgcaagaccacgttttcacgtgtattttccaattgaagaagtaagcgatgctaaagcttatgtggagcttaaaacaaggattcaatcagtattcccgtattttgacagcaacgctcttgatgcggcacgttttctctacggtgttaaaactccgctggtagaactttatgagggtgaaaaaacaatcactgattttctctcggaagaagcttttggtgaatttgatgcaggaacagaagaaataccatcagggcagagaaactctaggcttagtcatattgcaggaaaactcatcaaacgttatggtgcgacagatgaagcacatgagaagtttttgagtgaagctgagaggtgtaatcctcctttgcctgacgcagaattatctaaaatctggtattcggctaaaaagttcgggcttaaagtagcaagtcaggaaggttatattccgcctagcgagtatggcaaaagctatgaggagtataagccggatgatttaacggatattgcgatggctgaggtttttgccaaacataacaagaataaggctgtttatacgatgtctgccggctggctttactggacgggcaagaagtgggaagcgtctgagcttaaagttatgaaactttacatgcttattgctaaaaaggttttgaagaatgccggtgttgagtttaagacagcttacgaacagttcattcaagctgaatcatcaggtgataaagagcaggcggataaagcaaagagtgaagtgaatcaggcaaaacagtatctttcgtttgctaagaagatgaatgatcacagtaaagtgtccggaatattgaaacttgctaaatccatgctggaagttgcaaacgaaggactggatcgtgatgctttcattctaaacacgccttgcggaatcgtggatttaaagactggagagctaaaagcacatgatccgtgttcgtactgtacgaaaatgaccgctgtttgcccttcacgggagaacatgggattgtggcagacaacgcttgatatggttaccgcaggtgataaagagtttcagacatttcttcaaagccatgcgggtagtacgcttataggtcaagtgtttgaagaatcgcttttgctggtgtacgggtcaggtggcaacggtaagtcgaccgtgtttaacgcggaagcacatgtgcttggagattatgcggggaaaatacctgcagagtctttaaccactcgggctaaaaacgtgaaagtggatttagcggagctttgcggtaaaaggtttattcttgcctcggaaactgaggaagggcaaaggctttctatttccatgctgaaacagatagcaagcgtggatgatatttcagctgagaggaaatattatgctccttttacgtttacgccaagccactcaactattctctacacgaaccatctgccgaaagtcggttcgaacgataagggaacgtggcggagaatctttgtcgcaccgtttacgaaagaaatcaagaatccgaaaacagactatgttgatgaacttttgcaaaaagcaggtggggcaatacttcaatggatgattgaaggagccaagctttatatccaaaacagttataaattccctatttgtaaggtggtagagcaggctaaggacgcttatcgggctgaaaacgactggataggccatttcatcactgattattgcattaagggcgtgaatgaaacggagatgagtaggagtctttacttgtcttaccgccagtgggcaaaccttaacggtgaatatgttagaaacgatagggatttttctaaggctttactgttagcgggttatagcaaaaaacggacgggtaagggctaccagtggtgtgggctttccattaatcctaatttgcaggcacaggaggattttctttga
>GV18_4-14
atgaatgatcacagtaaagtgtccgggatattaaagcttgctaaatccatgctggaagttgcaaacgaaggactggatcgtgatgctttcattctaaacacgccttgcggaatcgtggatttaaagactggagagctaaaagcacatgatccgtgttcgtactgtacgaaaatgaccgctgtttgcccttcacgggagaacatgggattgtggcagacaacgcttgatatggttaccgcaggtgataaagagtttcagacatttcttcaaagccatgcgggtagtacgcttataggtcaagtgtttgaagaatcgcttttgctggtgtacgggtcaggtggcaacggtaagtcgaccgtgtttaacgcggaagcacatgtgcttggagattatgcggggaaaatacctgcggagtctttaaccactcgggctaaaaacgtgaaagtggatttagcggagctttgcggtaaaaggtttattcttgcctcggaaactgaggaagggcaaaggctttctatttccatgctgaaacagatagcaagcgtggatgatatttcagctgagaggaaatattatgctccttttacgtttacgccaagccactcaactattctctacacgaaccatctgccgaaagtcggttcgaacgataagggaacgtggcggagaatctttgtcgcaccgtttacgaaagaaatcaagaatccgaaaacagactatgttgatgaacttttgcaaaaagcaggtggggcaatacttcaatggatgattgaaggagccaagctttatatccaaaacagttataaattccctacttgtaaggtggtagagcaggctaaggacgcttatcgggctgaaaacgactggataggccatttcatcactgattattgcattaagggcgtgaatgaaacggagatgagtaggagtctttacttgtcttaccggcagtgggcaaaccttaacggtgaatatgttagaaacgatagggatttttctaaggctttactgttagcgggttatagcaaaaaacggacgggtaagggctaccagtggtgtgggctttccattaatccgaatttgcaggcacaggaggattttctttga
