# Supplementary material for: Genomes of Gardnerella Strains Reveal an Abundance of Prophages within the Bladder Microbiome
Source: PLoS One. 2016 Nov 18;11(11):e0166757. doi: 10.1371/journal.pone.0166757 (PMC5115800; doi:10.1371/journal.pone.0166757)
Supplement: S1 File — (ZIP) [file pone.0166757.s009.zip › Cluster15.fasta]

>GV18_4-13
gtgagggaaatagtgaaagaaataataaaaatagactctacaatgcgaaaaactggttttgagaaaaagacgcgggttgcagcgtatgcgagagtttctagtgatagtgatgagcagcttctcagtctagaagtgcagaaggagcattacgaaaactatattaagtctaatccctgctgggagtatgcggggctttactttgacgagggtattagcggcacgaaaatcgataagcgtgaaagtcttaaacaactgcttaaagactgtcagagcggtcagatagacaggattattacaaagtctattagtaggcttgcaagaaacacggttgactgtcttgaaatagttagaaaacttaccggtctcggtatttatttgtattttgagaaagaaaacattgataccgagcatatgagttcagagcttatgctttctatcctgagttccatagcacaaagcgagtcaagatccatctcggaaaacagcatgtggtcaattcagaaacggtttgaaaacggaagcttcgtcatttcctgccctgcgtatgggtataaaaacgagaataagaaaatgattatagttccagagcaagccagggtagtaaaagaaattttcaacatggctctttccggcatgggtggagaagcaatagcacgagtattgaccgataaaaagattccaactaaaaagggcggaagttggacttcaagtaccgtgaatgctattttgaacaataaaacatacacaggtgatgtgatttttcagaaaacatttacagacgataattttaaccgccataaaaactgtggtgagaaacaacagtatgttattgaaaaccatcatgaggctatcatcagtcatgaaacttttaatcttgtaaaagagattatcgcgtggagaagaagtgaaaataacatagtatgtggtagtggtaagtacaataagctttatgcgttttcaggtaaaattcgttgtggtgagtgtggaagcaagtgtaaaagacgaataatttatcaacataataaggcgtatggcatatgggtttgtataacgcatcttgaagatattcatgcttgttcacaaaagtctgttatggaaagttatcttaaaatttctttcctgcaaatgttaaacaagttaaaagcaggatacgttcaaatgttgactcctctcgtagaaagtttgagaggtgtgaataataaagacggtttgaacaaggttatcgaactcgaagaaaaaaagcttaagctgcaagaacaagagcaagtactcagtaagcttttagccggtggctacattgagatggattcctactatctggaaagcaatcagcttaaaacggaaatggatacttgtcttaaggaaaaacttaagctttccaacagtttaaacggtaacttaacgcacttaaacgaggtgcaaaaacttcaacggttcgtaagtgtcacagaagtatttagcgagtttaaggatgaggattttctggattttgtagacgatgtcgtagttaaaagcagaacagaatttatttttcatttgaaatgcggattggaattagaagaagaggtgaaagaaacatggcacgcatcccatatggttacagaatag
>0288E-4
gtgaaagaaataataaaaatagactctacaatgcgaaaaactggctttgagaaaaagacgcgggttgcagcgtatgcgagagtttctagtgatagtgatgagcagcttctcagcttagaagtgcagaaggagcattacgaaaactatattaagtctaatccctgctgggagtatgcggggctttactttgacgagggtattagcggcacgaaaatcgataagcgtgaaagtcttaaacaactgcttaaagactgtcagagcggtcagatagacaggattattacaaagtctattagtaggcttgcaagaaacacggttgactgtcttgaaatagttagaaaacttaccggtctcggtatttatttgtattttgagaaagaaaacattgataccgagcatatgagttcagagcttatgctttctatcctgagttctattgcgcaaagcgagtcaagatccatctcggaaaacaacacgtgggcaattcaaaaacggttcgaaaacggaaccttcgtcatttcttgccctgcgtatgggtataaaaacgagaataagaaaatgattatagttcccgagcaagccagggtagtaaaagaaattttcaacatggctctttccggcatgggtggagaagcaatagcacgagtattgaccgataaaaagattccaactaaaaagggcggaagttggacttcaagtaccgtgaatgctattttgaacaataaaacatacacaggggatgtgatttttcaaaagacatttacagacgataattttaaccgtcataaaaactgtggcgagaaacaacagtatgttattgaaaaccatcacgaggctatcatcagtcatgaaacttttaatcttgtaaaagagattatcgcgtggagaagaagtgaaaataacatagtatgtggtagtggtaagtacaataagctttatgcgttttcagctaaaattcgttgtggtgagtgtggaagcaagtgtaaaagacgaataatttatcaacataataaggcgtatggcatatgggtttgtataacgcatcttgaagatattcatgcttgttcacaaaagtctgttatggaaagttatcttaaaatttccttcctgcaaatgttaaacaagttaaaagcaggatacgttcaaatgttgactcctctcgtagaaagtttgagaggtgtgaataataaagacggtttgaacaaggttatcgaactcgaagaaaaaatagctaaattgcaagaacaagagcaagtactcagtaagcttttagccggtggctacattgagatggattcctactatctggaaagcaatcagcttaaaacggaaatagatacttgtcttaaggaaaaacttcagctttccaacagtttaaacggtaacttaacgcacttaaacgaggcgcaaaaacttcaacggttcgtaagcgtcacagaagtatttagcgagtttaaggatgaggattttctggattttgtagacggcatagtggtaaaaagcagaacaagatttctttttattttgaaatgcggattggaattagaagaagaggtgaaagaaacatggcacgcatcccatatggttacagaatag
>5_1.51-16
gtgaaagaaataataaaaatagactctacaatacgaaaaactggttttaagaaaaagacgcgggttgcagcgtatgcgagagtttctagtgatagtgatgagcagcttctcagtctagaagtgcagaaggagcattacgaaaactatattaagtctaatccctgctgggagtatgcgggactttactttgacgagggtattagcggcacgaaaatcggtaagcgtgaaagtcttaaacaactgcttaaagactgtcagagcggtcaaatagacaggattattacaaagtctattagtaggcttgcaagaaacacggttgactgtcttgaaatagttagaaaacttaccggtcttggtatttatttgtattttgagaaagaaaacattgataccgagcatatgagttcagagcttatgctttctatcctgagttctattgcgcaaagcgagtcaagatccatctcggaaaacaacacgtgggcaattcaaaaacggttcgaaaacggaaccttcgtcatttcttgccctgcgtatgggtataaaaacgagaataagaaaatgattatagttcccgagcaagccagggtagtaaaagaaattttcaacatggctctttccggcatgggtggagaagcaatagcacgagtattgaccgataaaaagattccaactaaaaagggcggaagttggacttcaagtaccgtgaatgctattttgactaataaaacatacacaggggatgtgatttttcaaaagacatttacagacgataattttaaccgtcataaaaactgtggcgagaaacaacagtatgttattgaaaaccatcacgaggctatcatcagtcatgaaacttttaatcttgtaaaagagattatcgcgtggagaagaagtgaaaataacatagtatgtggtagtggtaagtacaataagctttatgcgttttcaggtaaaattcgttgtggtgagtgtggaagcaagtgtaaaagacgaataatttatcaacataataaggcgtatggcatatgggtttgtataacgcatcttgaagatattcatgcttgttcacaaaagtctgttatggaaagttatcttaaaatttccttcctgcaaatgttaaacaagttaaaagcaggatacgttcaaatgttgactcctctcgtagaaagtttgagaggtgtgaataataaagacggtttgaacaaggttatcgaactcgaagaaaaaatagctaaattgcaagaacaagagcaagtactcagtaagcttttagccggtggctacattgagatggattcctactatctggaaagcaatcagcttaaaacggaaatagatacttgtcttaaggaaaaacttcagctttccaacagtttaaacggtaacttaacgcacttaaacgaggcgcaaaaacttcaacggttcgtaagcgtcacagaagtatttagcgagtttaaggatgaggattttctggattttgtagacggcatagtagtaaaaagcagaacaagatttctttttattttgaaatgcggattggaattagaagaagaggtgaaagaaacatggcacgcatcccatatggttaccgaatag
>JCP8108-20
gtgaaagaaataataaaaatagactctacaatgcgaaaaactggttttgagaaaaagacgcgggttgcagcgtatgcgagagtttctagtgatagtgatgagcagcttctcagcttagaagtgcagaaggagcattacgaaaactatattaagtctaatccctgctgggagtatgcggggctttactttgacgagggtattagcggcacgaaaatcggtaagcgtgaaagtcttaaacaactgcttaaagactgtcagagcggtcagatagacaggattattacaaagtctattagtaggcttgcaagaaacacggttgactgtcttgaaatagttagaaaacttaccggtcttggtatttatttgtattttgagaaagaaaacattgataccgagcatatgagttcggagcttatgctttctattctgagttccattgcacaaagcgagtcaaaatccatctcggaaaacaacacgtgggcaattcaaaaaaggttcgaaaacggaagcttcgtcatttcctgccctgcgtatgggtataaaaacgagaataagaaaatgattatagttccagagcaagccagggtagtgaaagaaattttcaacatggctctttccggcatgggtggagaagcaatagcacgagtattgaccgataaaaagattccaactaaaaagggcggaagttggacttcaagtaccgtgaatgctattttgactaataaaacatacacaggggatgtgatttttcagaaaacatacacggatgatagttttaaccgtcataaaaactgtggtgagaaaaaacagtatgttattgaaaaccatcatgaggctatcatcagtcatgaaacttttaatcttgtaaaagagattatcgcgtggagaagaagtgaaaataacatagtatgtggtagtggtaagtacaataagctttatgcgttttcaggtaaaattcgttgtggtgagtgtggaagcaagtgtaaaagacgaataatttatcaacataataaggcgtatggcatatgggtttgtataacgcatcttgaagatattcatgcttgttcacaaaagtctgttatggaaagttatcttaaaatttctttcctgcaaatgttaaacaagttaaaagcaggatacgttcaaatgttgactcctctcgtagaaagtttgagaggtgtgaataataaagacggtttgaacaaggttatcgaactcgaagaaaaaaagcttaagctgcaagaacaagagcaagtactcagtaagcttttagccggtggctacattgagatggattcctactatctggaaagcaatcagcttaaaacggaaatagatacttgtcttaaggaaaaacttaagctttccaacagtttaaacggtaacttaacgcacttaaacgaggtgcaaaaacttcaacggttcgtaagtgtcacagaagtatttagcgagtttaaggatgaggattttctggattttgtagacgatgtcgtagttaaaagcagaacaagatttctttttattttgaaatgcggattggaattagaagaagaggtgaaagaaacatggcacgcatcccatatggttacagaatag
>1400E-16
gtgaaagaaataataaaaatagactctacaatgcgaaaaactggttttgagaaaaagacgcgggttgcagcgtatgcgagagtttctagtgatagtgatgagcagcttctcagtctagaagtgcagaaggagcattacgaaaactatattaagtctaatccatgctgggagtatgcgggactttactttgacgagggtattagcggcacgaaaatcggtaagcgtgaaagtcttaaacaactgcttagagactgtcagagcggtcagatagacaggattattacaaagtctattagtaggcttgcaagaaacacggttgactgtcttgaaatagttagaaaacttaccggtcttggtatttatttgtattttgagaaagaaaacattgataccgagcatatgagttcggagcttatgctttctatcctgagttctattgcacaaagcgaatcaagatccatctcggaaaacaacacgtggtcaatccaaaaaaggttcgaaaacggaagcttcgtcatttcctgccctgcgtatgggtataaaaacgagaataagaaaatgattatagttcccgagcaagccagggtagtaaaagaaattttcaacatggctctttccggcatgggtggagaagcaatagcacgagtattgaccgataaaaagattccaactaaaaagggcggaagttggacttcaagtaccgtgaacgctgttttgactaataaaacatacacaggggatgtcatatttcagaaaacatacacggatgatagttttaaccgccataaaaactgtggtgagaaaaaacagtatgttattgaaaaccatcacgaggctattatcagtcatgaaacttttaatcttgtaaaagagattatcgcgtggagaagaagtgaaaataacatagtatgtggtaatggtaagtacaataagctttatgcgttttcaggtaaaattcgttgtggtgtgtgtggaagcaagtgtaaaagacgaataatttatcaacataataaggcgtatggcatatgggtttgtataacgcatcttgaagatattcatgcttgttcacaaaagtctgttatggaaagttatcttaaaatttccttcctgcaaatgttaaacaagttaaaagcaacatccgctcaaatgttgactcctctcgtagaaagtttgagaggtgtgaataataaagacggtttgaacaaagttatcgaactcgaagaaaaaaagcttaagctgcaagaacaagagcaagtactcagtaagcttttagccggtggctacattgagatggattcctactatctggaaagcaatcagcttaaaacggaaatagatacttgtcttaaggaaaaacttcagctttccaacagtttaaacggtaacttaacgcacttaaacgaggcgcaaaaacttcaacggttcgtaagcgtcacagaagtatttagcgagtttaaggatgaggattttctggattttgtagacggcatagtggtaaaaagcagaacaagatttctttttattttgaaatgcggattggaattagaagaagaggtgaaagaaacatggcacgcatcccatatggttacagaatag
>JCP8066-6
gtgaaagaaataataaaaatagactctacaatgcgaaaaactggctttgagaaaaagacgcgggttgcagcgtatgcgagagtttctagtgatagtgatgagcagcttctcagtctagaagtgcaaaaggagcattacgaaaactatattaagtctaatccctgctgggagtatgcggggctttactttgacgagggtattagcggcacgaaaatcggtaagcgtgaaagtcttaaacaactgcttaaagactgtcagagcggtcagatagacaggattattacaaagtctattagtaggcttgcaagaaacacggttgactgtcttgaaatagttagaaaacttaccggtctcggtatttatttgtattttgagaaagaaaacattgataccgagcatatgagttcagagcttatgctttctatcctgagttccattgcacaaagcgagtcaaaatccatctcggaaaacaacacgtgggcaattcaaaaacggttcgaaaacggaagcttcgtcattccctgccctgcgtatgggtataaaaacgagaataagaaaatgattatagttcccgagcaagccaaggtagtaaaagaaattttcaacatggctctttccggcatgggtggagaagtaatagcacgagtattgaccgataaaaagattccaactaaaaagggcggaagttggacttcaagtaccgtgaatgctattttgactaataaaacatacacaggtgatgtgatttttcagaaaacatacacggatgatagttttaaccgccataaaaactgtggcgagaaaaaacagtatgttattgaaaaccatcacgaggctatcatcagtcatgaaacttttaatcttgtaaaagagattatcgcgtggagaagaagtgaaaataacatagtatgtggtagtggtaagtacaataagctttatgcgttttcaggtaaaattcgttgtggtgagtgtggaagcaagtgtaaaagacgaataatttatcaacataataaggcgtatggcatatgggtttgtataacgcatcttgaagatattcatgcttgttcacaaaagtctgttatggaaagttatcttaaaatttctttcctgcaaatgttaaacaagttaaaagcaggatacgttcaaatgttgactcctctcgtagaaagtttgagaggtgtgaataataaagacggtttgaacaaggttatcgaactcgaagaaaaaatagctaaattgcaagaacaagagcaagtactcagtaagcttttagccggtggctacattgagatggattcctactatctggaaagcaatcagcttaaaacgggaatggatacttgtcttaaggaaaaacttcagctttccaacagcctaaacggtaacttaacgcacttaaacgaggcacaaaaacttcaacggttcgtaatcgtcacagaagtatttagcgagtttaaggacgaggattttctggattttgtagacgatgtcgtagttaaaagcagaacagaatttatttttcatttgaaatgcggattggaattagaagaagaggtgaaagaaacatggcacacatcccatatggttaccgaatag
>JCP7276-2
gtgaaagaaataataaaaatagactctacaatgcgaaaaactggttttgagaaaaagacgcgggttgcagcgtatgcgagagtttctagtgatagtgatgagcagcttctcagtctagaagtgcagaaggagcattacgaaaactatattaagtctaatccatgctgggagtatgcggggctttactttgacgagggtattagcggcacgaaaatcggtaagcgtgaaagtcttaaacaactgcttaaagactgtcagagcggtcagatagacaggattattacaaagtctattagtaggcttgcaagaaacacggttgactgtcttgaaatagttagaaaacttaccggtcttggtatttatttgtattttgagaaagaaaacattgataccgagcatatgagttcagagctcatgctttctatcctgagttctattgcgcaaagcgagtcaagatctatctcggaaaacagcatgtgggcaattcaaaaaaggttcgaaaatggaagcttcatcatttcctgccctgcgtatgggtataaaaacgagaataagaaaatgattatagttccagagcaagccagggtagtaaaagaaattttcaacatggctctttccggcatgggtggagaagcaatagcacgagtattgaccgataaaaagattcctgcgaaaagaggagctaaatggtcttcaactaccgtgaatgctattttgaacaataaaacatacacaggggatgtgatttttcagaaaacatttacagacgataattttaaccgccataaaaactgtggcgagaaaaaacagtatgttattgaaaaccatcacgaggctatcatcagtcatgaaacttttaatcttgtaaaagagattatcgcgtggagaagaaatgaaaataacatagtatgtggtagtggtaagtacaataagctttatgcgttttcaggtaaaattcgttgtggtgagtgtggaagcaagtgtaaaagacgaataatttatcaacataataaggcgtatggcatatgggtttgtataacgcatcttgaagatattcatgcttgttcacaaaagtctgttatggaaagttatcttaaaatttccttcctgcaaatgttaaacaagttaaaagcaggatacgttcaaatgttgactcctctcgtagaaagtttgagaggtgtgaataataaagacggtttgaacaaagttatcgaactcgaagaaaaaaagcttaagctgcaagaacaagagcaagtactcagtaagcttttagccggtggatacattgagatggattcctactatctggaaagcaatcagcttaaaacggaaatagatacttgtcttaaggaaaaacttaagctttccaacagtttaaacggtaacttaacgcacttaaacgaggtgcaaaaacttcaacggttcgtaagtgtcacagaagtatttagcgagtttaaggatgaggattttctggattttgtagacgatgtcgtagttaaaagcagaacaagatttctttttattttgaaatgcggattggaattagaagaagaggtgaaagaaacatggcacgcatcccatatggttacagaatag
>AMD-1
gtgaaagaaataataaaaatagactctacaatgcgaaaaactggttttgagaaaaagacgcgggttgcagcgtatgcgagagtttctagtgatagtgatgagcagcttctcagtctagaagtgcagaaggagcattacgaaaactatattaagtctaatccatgctgggagtatgcggggctttactttgacgagggtattagcggcacgaaaatcggtaagcgtgaaagtcttaaacaactgcttaaagactgtcagagcggtcagatagacaggattattacaaagtctattagtaggcttgcaagaaacacggttgactgtcttgaaatagttagaaaacttaccggtcttggtatttatttgtattttgagaaagaaaacattgataccgagcatatgagttcagagctcatgctttctatcctgagttctattgcgcaaagcgagtcaagatctatctcggaaaacagcatgtgggcaattcaaaaaaggttcgaaaatggaagcttcatcatttcctgccctgcgtatgggtataaaaacgagaataagaaaatgattatagttccagagcaagccagggtagtaaaagaaattttcaacatggctctttccggcatgggtggagaagcaatagcacgagtattgaccgataaaaagattcctgcgaaaagaggagctaaatggtcttcaactaccgtgaatgctattttgaacaataaaacatacacaggggatgtgatttttcagaaaacatttacagacgataattttaaccgccataaaaactgtggcgagaaaaaacagtatgttattgaaaaccatcacgaggctatcatcagtcatgaaacttttaatcttgtaaaagagattatcgcgtggagaagaaatgaaaataacatagtatgtggtagtggtaagtacaataagctttatgcgttttcaggtaaaattcgttgtggtgagtgtggaagcaagtgtaaaagacgaataatttatcaacataataaggcgtatggcatatgggtttgtataacgcatcttgaagatattcatgcttgttcacaaaagtctgttatggaaagttatcttaaaatttccttcctgcaaatgttaaacaagttaaaagcaacatctgctcaaatattaacgcctttcataaaaagcttaagaaacgtgaatagtaaagacggtttgaacaaggttatcgaactcgaagaaaaaatagctaaattgcaagaacaagagcaagtactcagtaagcttttcgccggtggttacattgagatggattcctactatctggaaagtaatcagcttaaagcggaaattgatacttgtcttaaggaaaaacttcagctttccaacagtttaaacggtaacttaacgcacttaaacgaggcgcaaaaacttcaacggttcgtcagcgtcacagaagtatttagtgagtttaaggatgaggattttctggattttgtagacgatgtcgtagttaaaagcagaacaagatttctttttattttgaaatgcggattggaattagaagaagaggtgaaagaaacatggcacgcatcccatatggttaccgaatag
>JCP7719-4
gtgaaagaaataataaaaatagactctacaatacgaaaaactggctttgagaaaaagacgcgggttgcagcgtatgcgagagtttctagtgatactgatgagcagcttctcagcttagaagtgcaaaaggagcattacgaaaactatattaagtctaatccctgctgggagtatgcggggctttactttgacgagggtattagcggcacgaaaatcgataagcgtgaaagtcttaaacaactgcttaaagactgtcagagcggtcagatagacaggattgttacaaagtctattagtaggcttgcaagaaacacggttgactgtcttgaaatagttagaaaacttaccggtctcggtatttatttgtattttgagaaagaaaacattgataccgagcatatgagttcagagctcatgctttctatcctgagttccatagcacaaagcgagtcaaaatccatctcggaaaacagcatgtggtcaattcaaaaaaggttcgaaaacggaagcttcgtcattccctgccctgcgtatgggtataaaaacgagaataagaaaatgattatagttccagagcaagccagggtagtaaaagaaattttcaacatggctctttccggcatgggcggaaaagcaatagcacgagtattgaccgataaaaagattccaactaaaaagggcggaagctggacttcaagtaccgtgaatgctattttgaacaataaaacatacacaggggatgtgatttttcaaaagacatttacagacgatagttttaaccgtcataaaaactgtggtgagaaaaaacagtatgttattgaaaaccatcatgaggctatcatcagtcatgaaacttttaatcttgtaaaagagattatcgcgtggagaagaagtgaaaataacatagtatgtggtagtggtaagtacaataagctttatgcgttttcaggtaaaattcgttgtggtgagtgtggaagcaagtgtaaaagacgaataatttatcaacataataaggcgtatggcatatgggtttgtataacgcatcttgaagatattcatgcttgttcacaaaagtctgttatggaaagttatcttaaaatttccttcctgcaaatgttaaacaagttaaaagcaggatacgctcaaatattaacgcctttcataaaaagcttaagaaacgtgaataataaagacggtttgaacaaagttatcgaactcgaagaaaaaatagctaaattgcaagaacaagagcaagtactcagtaagcttttcgccagtggttacattgagatggattcctactatctagaaagcaatcagcttaaaacggaaatagatacttgtcttaaggaaaaacttaagctttccaacagtttaaacggtaacttaacgcacttaaacgaggcacaaaaacttcaacggttcgtcagcgtcacagaagtatttagcgagtttaaggacgaggattttctagattttgtagacggcatagtagtaaaaagcagaacaagatttctttttattttgaaatgcggattggaattagaagaagaggtgaaagaaacatga
