# Supplementary material for: Genomes of Gardnerella Strains Reveal an Abundance of Prophages within the Bladder Microbiome
Source: PLoS One. 2016 Nov 18;11(11):e0166757. doi: 10.1371/journal.pone.0166757 (PMC5115800; doi:10.1371/journal.pone.0166757)
Supplement: S1 File — (ZIP) [file pone.0166757.s009.zip › Cluster16.fasta]

>0288E-5
atggcaaacaggattaaaggtattactgttgaaattggtggggatactacaggcttagataagtctttacaacaggtgaattcgactattcgctcaaccgagcagtcgcttcgtgatgttaataggcttttgaaacttgatccgactagcacgcagcttttaagccaaaagcaggcttttttgcagaaagaaatccaagaaacgtctaataagcttaacgttttgaaacaggcggataagcaggctaaagtacagttggaaaacggggagcttggtaaagacaagtatgatgcgttgcagcgtgagattgttgagacagaaaataatcttgatagtttaaaagaaaaattaaaacaggtaggtagtgttagtttaaccaagcttagtagccagtttgatagtacgagtaaaaagataaagaaactaggagatggtatgtcatctcttggtcaaagtttaagcacgaaagttacgctgccgattgctgctattggtactgctggttttactgctgcagcagacttacaggatgctatgggggctacagagcagatttacggtaagtctgctaacaagatgcttaaatggtcaggaagtttgaaatcctattatggtattgctcaaggtcaagctttagagtatgcgaatactatgggcgcgatgttgaaaaatattggtgggaaaagtgatgctgaagcagccgagatgagtcagaagctggttgctcttgcaggcgacttgtctgctatgtttggtggcacaaccgagtctgctgttcttgctttaacgggcgcgcttaaaggtaataatgcgatgcttgacaattatggtatgggtgttaacgaggcgactattaaagctaaagctcttgccatgggtttgcatgatggtagaggcgcgatgagcttgcaagcgaaacaggctgctactttggctcttattatggagcagactgctgacgctcaagggcaggctgggcgtgaagctgcgggcgcttcgggttctatgaagattctaaaaacagagttgcagaatattgctgcgactattggtaatgttttacttcccgtcataacaccattaatgcagaaaatatcagcatggctttctaaatttaaacagctttctccagaaagccaaaaacttatagtgacacttgggctgattgctgcggcagtcggcccttttttagtggttcttggaacgtgtatttctaaaataggtgttgctatacaagggttttctaaactagctttgtttataggtaaaatgttcgcaagttttacttccggctctagtattcttgaagggttaggcgctgttttaggtggagtatccgcgccaatactcgcggttgttgcggttattggtgttctggtagcagcttttgtaaccttatggaacactaacgaagagtttagaaacagtgttattgctgtttgggagaaaatcaaggaaactttcaccggttttgttaatagtgttaaagaaaaactgtcaagccttggtattgatttcacgagtattgttgaagggcttaaaacagtgtggaatggtttgtgtgctattctagctccactgtttgaaggcgctttaaatttaagttttactagtttcaaaaccgttcttgatttaatcacaggcgttttagacgtttttataggcttgtttaccggtaactggtctcagctttggaatggtgtaaaagaaatttttaccgctgtttggaacgcggttaaaaacacgttcataacggtatttaacacgttaaaaaacgtttttaacgtgtttttgtctttctttggcactagttggaacaaactgtggtcgagtgtgaaaaactttttcatgaatgtttggaatggtatcgtatcgtttttcactaacgttttaaacggtattaaaaacacggcaacaagtgtttggaatggtattaaaactgcgatcatgagcgtggtaaacggtattaaaacaagcatttcaacagtgtttaattcagtagcaaacatggttaagtctgtgtttaacggtattaaaaacacggttgtgtcagtttggaatggtattaaaaacgctatcatcactccgattgaagctgcgaaaaacaaggttaaagcagtaatcgacgctataacagggtttttctctggcataaaacttagtcttcctcatattaaactgccgcattttagtattaaaggacaattctctcttacgccaccgtctgtaccgtatcttgctatcgactggtataagaaagcaatgaacaagccaatgctgttaaacggggcgactattttcggtgagaaaaacgggcgtatgcttggcggcggtgaaaaaggtccggaagtgattatggggcttgatactttgcagaatatgagcgcgggagcgaacacgcaaatgcttagtgttatgaaccagattctagcgattatggacgcgtatttcccacagttttccaaccagagtattgtgctcgacactggcgaactagtgggtggtatcgcgcacaggatggacagtgagctttttaagcttcaaacaagaaaagcaagggggtggtaa
>1400E-14
atggcaaacaggattaaaggtattactgttgaaattggtggggatactacaggcttagataagtctttacaacaggtgaattcgactattcgctcaaccgagcagtcgcttcgtgatgttaataggcttttgaaacttgatccgactagcacgcagcttttaagccaaaagcaggcttttttgcagaaagaaatccaagaaacgtctaataagcttaacgttttgaaacaggcggataagcaggctaaagtacagttggaaaacggggagcttggtagagacaagtatgatgcgttgcagcgtgagattgttgagacagaaaataatcttgatagtttaaaagaaaaattaaaacaggtaggtagtgttagtttaaccaagcttagtagccagtttgatagtacgagtaaaaagataaagaaactaggagatggtatgtcatctcttggtcaaagtttaagcacgaaagttacgctgccgattgctgctattggtactgctggttttactgctgcagcagacttacaggatgctatgggggctacagagcagatttacggtaagtctgctaacaagatgcttaaatggtcaggaagtttgaaatcctattatggtattgctcaaggtcaagctttagagtatgcgaatactatgggcgcgatgttgaaaaatattggtgggaaaagtgatgctgaagcagccgagatgagtcagaagctggttgctcttgcaggcgacttgtctgctatgtttggtggcacaaccgagtctgctgttcttgctttaacgggcgcgcttaaaggtaataatgcgatgcttgacaattatggtatgggtgttaacgaggcgactattaaagctaaagctcttgccatgggtttgcatgatggtagaggcgcgatgagcttgcaagcgaaacaggctgctactttggctcttattatggagcagactgctgacgctcaagggcaggctgggcgtgaagctgcgggcgcttcgggttctatgaagattctaaaaacagagttgcagaatattgctgcgactattggtaatgttttacttcccgtcataacaccattaatgcagaaaatatcagcatggctttctaaatttaaacagctttctccagaaagccaaaaacttatagtgacacttgggctgattgctgcggcagtcggcccttttttagtggttcttggaacgtgtatttctaaaataggtgttgctatacaagggttttctaaactagctttgtttataggtaaaatgttcgcaagttttacttccggctctagtattcttgaagggttaggcgctgttttaggtggagtatccgcgccaatactcgcggttgttgcggttattggtgttctggtagcagcttttgtaaccttatggaacactaacgaagagtttagaaacagtgttattgctgtttgggagaaaatcaaggaaactttcaccggttttgttaatagtgttaaagaaaaactgtcaagccttggtattgatttcacgagtattgttgaagggcttaaaacagtgtggaatggtttgtgtgctattctagctccactgtttgaaggcgctttaaatttaagttttactagtttcaaaaccgttcttgatttaatcacaggcgttttagacgtttttataggcttgtttaccggtaactggtctcagctttggaatggtgtaaaagaaatttttaccgctgtttggaacgcggttaaaaacacgttcataacggtatttaacacgttaaaaaacgtttttaacgtgtttttgtctttctttggcactagttggaacaaactgtggtcgagtgtgaaaaactttttcatgaatgtttggaatggtatcgtatcgtttttcactaacgttttaaacggtattaaaaacacggcaacaagtgtttggaatggtattaaaactgcgatcatgagcgtggtaaacggtattaaaacaagcatttcaacagtgtttaattcagtagcaaacatggttaagtctgtgtttaacggtattaaaaacacggttgtgtcagtttggaatggtattaaaaacgctatcatcactccgattgaagctgcgaaaaacaaggttaaagcagtaatcgacgctataacagggtttttctctggcataaaacttagtcttcctcatattaaactgccgcattttagtattaaaggacaattctctcttacgccaccgtctgtaccgtatcttgctatcgactggtataagaaagcaatgaacaagccaatgctgttaaacggggcgactattttcggtgagaaaaacgggcgtatgcttggcggcggtgaaaaaggtccggaagtgattatggggcttgatactttgcagaatatgagcgcgggagcgaacacgcaaatgcttagtgttatgaaccagattctagcgattatggacgcgtatttcccacagttttccaaccagagtattgtgctcgacactggcgaactagtgggtggtatcgcgcacaggatggacagtgagctttttaagcttcaaacaagaaaagcaagggggtggtaa
>JCP7719-6
atggcaaacaggattaaaggtattactgttgaaattggtggggatactacaggcttagataagtctttacaacaggtgaattcgactattcgctcaaccgagcagtcgcttcgtgatgttaataggcttttgaaacttgatccgacaagcacgcagcttttaagccaaaagcaggcttttttgcagaaagaaatccaagaaacgtctaataagcttaacgttttgaaacaggcggataagcaggctaaagtacagttggaaaacggggagcttggtaaagacaagtatgatgcgttgcagcgtgagattgttgagacagaaaataatcttgatagtttaaaagaaaaattaaaacaggtaggtagtgttagtttaaccaagcttagtagccagtttgatagtacgagtaaaaagataaagaaactaggagatggtatgtcatctcttggtcaaagtttaagcacgaaagttacgctgccgattgctgctattggtactgctggttttactgctgcagcagacttacaggatgctatgggggctacagagcagatttacggtaagtctgctaacaagatgcttaaatggtcaggaagtttgaaatcctattatggtattgctcaaggtcaagctttagagtatgcgaatactatgggcgcgatgttgaaaaatattggtgggaaaagtgatgctgaagcagccgagatgagtcagaagctggttgctcttgcaggcgacttgtctgctatgtttggtggcacaaccgagtctgctgttcttgctttaacaggcgcgcttaaaggtaataatgcgatgcttgacaattatggtatgggtgttaacgaggcgactattaaagctaaagctcttgctatgggtttgcatgatggtagaggcgcgatgagcttgcaagcgaaacaggctgctactttggctcttattatggagcagactgctgacgctcaagggcaggctgggcgtgaagctgcgggcgcttcgggttctatgaagattctaaaaacagagttgcagaatattgctgcgactattggtaatgttttacttcccgtcataacactattaatgcagaaaatatcagcatggctttctaaatttaaacagctttctccagaaagccaaaaacttatagtgacacttgggctgattgctgcggcagtcggcccttttttagtggttcttggaacgtgtatttctaaaataggtgttgctatacaagggttttctaaactagctttgtttataggtaaaatgttcgcaagttttacttcctgctctagtattcttgaagggttaggcgctgttttaggtggagtatccgcgccaatactcgcggttgttgcggttattggtgttctggtagcagcttttgtaaccttatggaacactaacgaagagtttagaaacagtgttattgctgtttgggagaaaatcaaggaaactttcaccggttttgttaatggtgttaaagaaaaactgtcaagccttggtattgattttacgagtattgttgaagggcttaaaacagtgtggaatggtttgtgtgctattctagctccactgtttgaaggcgctttaaatttaagttttactagtttcaaaaccgttcttgatttaatcacaggcgttttagacgtttttataggattgtttaccggtaactggtctcagctttgggatggtgtaaaagaaatttttactgctgtttggaacgcggttaaaaacacgttcatgacagtattgaacacgttaaaaaacgtttttaacgtgtttttgtctttctttggcactagttggaacaaactgtggtcgagtgtgaaaaactttttcatgaatgtttggaatggtatcgtatcgtttttcactaacgttttaaacggtattaaaaacacggcaacaagtgtttggaatggtattaaaactgcgatcatgagcgtggtaaacggtattaaaacaagcatttcaacagtgtttaattcagtagcaaacatggttaagtctgtgtttaacggtattaaaaacacggttgtgtcaatttggaatggtattaaaaacgctatcatcactccgatagaagcggcgaaaaacaaggttaaagcagtaatcgacgctataacagggtttttctctggcataaaacttagtcttcctcatattaaactgcctcattttagtattaaaggacaattctctcttacgccaccgtctgtaccgtatcttgctatcgactggtataagaaagcaatgaacaagccaatgctgttaaacggggcgactattttcggtgagaaaaacgggcgtatgcttggcggcggagagaaaggtcccgaagtgatcatggggcttgatactttgcagaatatgagcgcgggagcaaacacgcaaatgcttagtgttatgaaccagattctagcgattatggacgcgtatttcccacagttttccaaccagagtattgtgctcgacactggcgaactagtgggtggtatcgcgcacaggatggacagtgagctttttaagcttcaaacaagaaaagcaagggggtggtaa
>JCP8108-17
atggcaaacaggattaaaggtattaccgttgaaatcggtggagatactacgggcttggataaagcgttaaaagacgtgaatacgactattagatccacgcaagctcagcttcgtgacgtaaacaggctgttaaaactcgatccgtccaacgctaaacttttagcgcaaaaacagcagttgttgcagcaggaaatctctgaaaccagtgaaaagctcaatgccttaaaacaggcggataagcaggctaaagtacagttggaaaacggggagcttggtaaagacaagtatgatgcgttgcagcgtgagattgttgagacagaaaataatcttgatagtttaaaagaaaaattaaaacaggtaggtagtgttagtttaaccaagcttagtagccagtttgatagtacgagtaaaaagataaagaaactaggagatggtatgtcatctcttggtcaaagtttaagcacgaaagttacgctgccgattgctgctattggtactgctggttttactgctgcagcagacttacaggatgctatgggggctacagagcagatttacggtaagtctgctaacaagatgcttaaatggtcaggaagtttgaaatcctattatggtattgctcaaggtcaagctttagagtatgcgaatactatgggcgcgatgttgaaaaatattggtgggaaaagtgatgctgaagcagccgagatgagtcagaagctggttgctcttgcaggcgacttgtctgctatgtttggtggcacaaccgagtctgctgttcttgctttaacaggcgcgcttaaaggtaataatgcgatgcttgacaattatggtatgggtgttaacgaggcgactattaaagctaaagctcttgccatgggtttgcatgatggtagaggcgcgatgagcttgcaagcgaaacaggctgctactttggctcttattatggagcagactgctgacgctcaagggcaggctgggcgtgaagccgcgggcgcttcgggttctatgaagattctaaaaacagagttgcagaatattgctgcgactattggtaatgttttacttcccgtcataacaccattaatgcagaaaatttcagcatggctttctaaatttaaacagctttctccagaaagccaaaaacttatagtgacacttgggctgattgctgcggcagtcggcccttttttagtggttcttggaacgtgtatttctaaaataggtgttgctatacaagggttttctaaactagctttgtttataggtaaaatgttcgcaagttttacttccggctctagcattcttgaagggttaggcgctgttttaggtggagtatccgcgccaatactcgcggttgttgcggttattggtgttctggtagcagcttttgtaaccttatggaacactaacgaagagtttagaaacagtgttattgctgtttgggagaaaatcaaggaaactttcaccggttttgttaatggtgttaaagaaaaactgtcaagccttggtattgatttcacgagtattgttgaagggcttaaaacagtgtggaatggtttgtgtgctattctagctccactgtttgaaggcgctttaaatttaagttttactagtttcaaaaccgttcttgatttaatcacaggcgttttagacgtttttataggattgttcaccggtaactggtctcagctttggaatggtgtaaaagaaatttttaccgctgtttggaacgcggttaaaaacacgttcataacagtatttaacacgttaaaaaacgtttttaacgtgtttttgtctttctttggcactagttggaacaaactgtggtcgagtgtgaaaaactttttcatgaatgtttggaatggtatcgtatcgtttttcactaacgttttaaacggtattaaaaacactgcaacaagtgtttggaatggtattaaaactgcgatcatgagcgtggtaaacggtattaaaacaagcatttcaacagtgtttaattcagtagcgaacatggttaagtctgtgtttaacggtattaaaaacacggttgtgtcagtttggaatggtattaaaaacgcgatcattactccgattgaagctgcgaaaaacaaggttaaagcagtaatcgacgctataacagggtttttctctggcataaaacttagtcttcctcatattaaactgccgcattttagtattaaaggacaattctctcttacgccaccgtctgtaccgtatcttgctatcgactggtataagaaagcaatgaacaagccaatgctgttaaacggggcgactattttcggtgagaaaaacgggcgtatgcttggcggcggtgaaaaaggtcccgaagtgattatggggttgaatagtttagaaaacatgaccactggagcgaacacgcaaatgcttaatgttatgaaccagattctagcgattatggacgcgtatttcccacagttttccaaccagagtattgtgctcgacactggcgaactagtgggtggtatcgcgcacaggatggacagtgagctttttaagcttcaaacaagaaaagcaagggggtggtaa
>JCP7276-4
atggcaaacaggattaaaggtattactgttgaaattggtggggatactacaggcttggataagtctttacaacaggtgaattcgactattcgctcaaccgagcagtcgcttcgtgatgttaataggcttttgaaacttgatccgactagcacgcagcttttaagccaaaagcaggcttttttgcagaaagaaatccaagaaacgtctaataagcttaacgttttgaaacaggcggataagcaggctaaagtacagttggaaaacggggagcttggtaaagacaagtatgatgctttgcagcgtgagattgttgagacagaaaatagtcttgatagtttaaaagaaaaattaaaacaggtaggtagtgttagtttaaccaagcttagtagccagtttgatagtacgagtaaaaagataaagaaactaggagatggtatgtcatctcttggtcaaagtttaagcacgaaagttacgctgccgattgctgctattggtactgctggttttactgctgcagcagacttacaggatgctatgggggctacagagcagatttacggtaagtctgctgacagaatgcttaaatggtcaggaagtttgaaatcctattatggtattgctcaaggtcaagctttagagtatgcgaatactatgggcgcgatgttgaaaaatattggtgggaaaagtgatgctgaagcagctgagatgagtcagaagctggttgctcttgcaggcgacttgtctgctatgtttggtggcacaaccgagtctgctgttcttgctttaacgggcgcgcttaaaggtaataatgcgatgcttgacaattatggtatgggtgttaacgaggcgactattaaagctaaagctcttgctatgggtttgcatgatggtagaggcgcgatgagcttgcaagcgaaacaggctgctactttggctcttattatggagcagactgctgacgctcaagggcaggctgggcgtgaagctgcgggcgcttcgggttctatgaagattctaaaaacagagttgcagaatattgctgcgactattggtaatgttttacttcccgtcataacacctttaatgcagaaaatttcagcatggctttctaaatttaaacagctttctccagaaagccaaaaacttatagtgacacttgggttgattgctgcggcagtcggcccttttttagtggttcttggaacgtgtatttctaaaataggtgttgctatacaagggttttctaaactagctttgtttataggtaaaatgttcgcaagttttacttccggctctagtattcttgaagggttaggcgctgttttaggtggagtatctgcgccaatactcgcggttgttgcggttattggtgttctggtagcagcttttgtaaccttatggaacactaacgaagagtttagaaacagtgttattgctgtttgggagaaaattaaggaaactttcaccggttttgttaatggtgttaaagaaaaactgtcaagccttggtattgattttacgagtattgttgaaggtcttaaaacagtgtggaatggtttgtgtgctattctagctccactgtttgaaggcgctttaaatttaagttttactagtttcaaaaccgttcttgatttaatcacaggcgttttagacgtttttataggattgtttaccggtaactggtctcagctttggaatggtgtaaaagaaatttttaccgctgtttggaacgcggttaaaaacacgttcataacggtatttaacacgttaaaaaacgtttttaacgtgtttttgtctttctttggcactagttggaacaaactgtggtcgagtgtgaaaaactttttcatgaatgtttggaatggtatcgtatcgtttttcactaacgttttaaacggtattaaaaacactgcaacaagtgtttggaatggtattaaaactgcgatcatgagcgtggtaaacggtattaaaacaagcatttcaacagtgtttaattcagtagcaaacatggttaagtctgtgtttaacggtattaaaaacacggttgtgtcagtttggaatggtattaaaaacgctatcatcactccgattgaagctgcgaaaaacaaggttaaagcagtaatcgacgctataacagggtttttctctggcataaaacttagtcttcctcatattaaactgcctcattttagtattaaaggacaattctctcttacgccaccgtctgtaccgtatcttgctatcgactggtataagaaagcaatgaacaagccaatgctgttaaacggggcgactattttcggtgagaaaaacgggcgtatgcttggcggcggtgaaaaaggcccggaagtgattatggggttgaatagtttagaaaacatgaccactggagcgaacacgcaaatgcttagtgttatgaaccagattctagcgattatggacgcgtatttcccacagttttctaaccagagtattgtgctcgacactggtgaactagtgggtggtatcgcgcacaggatggacagtgagctttttaagcttcaaacaagaaaagcaagggggtggtag
>5_1.51-14
atggcaaacaggattaaaggtattactgttgaaattggtggggatactacaggcttagataagtctttacaacaggtgaattcgactattcgctcaaccgaacagtcgcttcgtgatgttaataggcttttgaaacttgatccgacaagcacgcagcttttaagccaaaagcaggcttttttgcagaaagaaatccaagaaacgtctaataagcttaacgttttgaaacaggcggataagcaggctaaagtacagttggaaaacggggagcttggcagagacaagtatgatgcgttgcagcgtgagattgttgagacagaaaataatcttgatagtttaaaagaaaaattaaaacaggtaggtagtgttagtttaaccaagcttagtagccagtttgatagtacgagtaaaaagataaagaaactaggagatggtatgtcatctcttggtcaaagtttaagcacgaaagttacgctgccgattgctgctattggtactgctggttttactgctgcagcagacttacaggatgctatgggtgcgacagagcagatttacggtaagtctgctaacagaatgcttaaatggtcaggaagtttgaaatcctattatggtattgctcaaggtcaagctttagagtatgcgaatactatgggcgcgatgttgaaaaatattggtgggaaaagtgatgctgaagcagccgagatgagtcagaagctggttgctcttgcaggcgacttgtctgctatgtttggtggaacaaccgagtctgctgttcttgctttaacaggcgcgcttaaaggtaataatgcgatgcttgacaattatggtatgggtgttaacgaggcgactattaaagctaaagctcttgccatgggtttgcatgatggtagaggcgcgatgagcttgcaagcgaaacaggctgctactttggctcttattatggagcagactgctgacgctcaagggcaggctgggcgtgaagctgcgggcgcttcgggttctatgaagattctaaaaatagagttgcagaatattgctgcgactattggtaatgttttacttcccgtcataacaccattaatgcagaaaatatcagcatggctttctaaatttaaacagctttctccagaaagccaaaaacttatagttacacttgggctgattgctgcggcagtcggcccttttttagtggttcttggaacgtgtatttctaaaataggtgttgctatgcaagggttttctaaactagctttgtttataggtaaaatgttcgcaagttttacttccggctctagcattcttgaagggttaggcgctgttttaggtggagtatccgcgccaatactcgcggttgttgcggttattggtgttctggtagcagcttttgtaaccttatggaacacgaatgaagagtttagaaacagtgttattgctgtttgggagaaaattaaggaaactttcaccggttttgttaatggtgttaaagaaaaactgtcaagccttggtattgatttcacgagtattgttgaagggcttaaaacagtgtggaatggtttgtgtgctattctagctccactgtttgaaggcgctttaaatttaagttttactagtttcaaaaccgttcttgatttaatcacaggcgttttagacgtttttataggcttgtttaccggtaactggtctcagctttgcaatggtgtaaaagaaatttttaccgctgtttggaacgcggttaaaaacacgttcataacagtatttaacacgttaaaaaacgtttttaacgtgtttttgtctttctttggcactagttggaacaaactgtggtcgagtgtgaaaaactttttcatgaacgtttggaatagtatcgtatcgtttttcactaacgttttaaacggtattaaaaacacggcaacaagtgtttggaatggtattaaaactgcgatcatgagcgtggtaaacggtattaaaacaagcatttcaacagtgtttaattcagtagcaaacatggttaagtctgtgtttaacggtattaaaaacacggttgtgtcagtttggaatggtattaaaactgcgatcattactccaatcgaggcggcgaaaaacaaggttaaagcagtaatcgacgctataacagggtttttctctggcataaaacttagtcttcctcatattaaactgcctcattttagtattaaaggacaattctctcttacgccaccgtctgtaccgtatcttgctatcgactggtataagaaagcaatgaataagccgatgctgttaaacggggcgactattttcggtgagaaaaacgggcgtatgcttggcggcggtgagaaaggtccggaagtgattatggggcttgatactttgcagaatatgagcgcgggagcgaacacgcaaatgcttagtgttatgaaccagattctagcgattatggacgcgtatttcccacagttttctaaccagagtattgtgctcgacactggcgaactagtgggtggtattgctagcaggatggacagtgagctttttaagcttcaaacaagaaaaacaagggggtggtag
>AMD-3
atggcaaacaggattaaaggtattaccgttgaaatcggtggagatactacgggcttggataaagcgttaaaagacgtgaatacgactattagatccacgcaagctcagcttcgtgatgttaataggcttttgaaacttgatccgactagcacgcagcttttaagccaaaagcaggcttttttgcagaaagaaatccaagaaacgtctaataagcttaacgttttgaaacaggctgataagcaggctaaagtacagttggaaaacggggagcttggtagagacaagtatgatgcgttgcagcgtgagattgttgagacagaaaataatcttgatagtttaaaagaaaaattaaaacaggtaggtagtgttagtttaaccaagcttagtagccagtttgatagtacgagtaaaaagataaagaaactaggagatggtatgtcatctcttggtcaaagtttaagcacgaaagttacgctgccgattgctgctattggtactgctggttttactgctgcagcagacttacaggatgctatgggtgcgacagagcagatttatggtaagtctgctaacaagatgcttaaatggtcaggaagtttgaaatcttattatggtattgctcaaggtcaagctttagagtatgcgaatactatgggcgcgatgttgaaaaatattggtgggaaaagtgatgctgaagcagctgagatgagtcagaagctggttgctcttgcaggcgacttgtctgctatgtttggtggcacaaccgagtctgctgttcttgctttaacgggcgcgcttaaaggtaataatgcgatgcttgacaattatggtatgggtgttaacgaggcgactattaaagctaaagctcttgctatgggtttgcatgatggtagaggcgcgatgagcttgcaagcgaaacaggctgctactttggctcttattatggagcagactgctgacgctcaagggcaggctgggcgtgaagctgcgggcgcttcgggttctatgaagattctaaaaacagagttgcagaatattgctgcgactattggtaatgttttacttcccgtcataacacctttaatgcagaaaatttcagcatggctttctaaatttaaacagctttctccagaaagccaaaaacttatagtgacacttgggttgattgctgcggcagtcggcccttttttagtggttcttggaacgtgtatttctaaaataggtgttgctatacaagggttttctaaactagctttgtttataggtaaaatgttcgcaagttttacttccggctctagtattcttgaagggttaggcgctgttttaggtggagtatctgcgccaatactcgcggttgttgcggttattggtgttctggtagcggcttttgtaaccttatggaacactaacgaagagtttagaaacagtgttattgctgtttgggagaaaattaaggaaactttcaccggttttgttaatggtgttaaagaaaaactgtcaagccttggtattgattttacgagtattgttgaagggcttaaaacagtgtggaatggtttgtgtgctattctagctccactgtttgaaggcgctttaaatttaagttttactagtttcaaagctgttcttgatttaatcacaggcgttttagacgtttttataggcttgtttaccggtaactggtctcagctttgggatggtgtaaaagaaatttttactgctgtttggaacgcggttaaaaacacgttcataacggtatttaacacgttaaaaaatgtttttaacgtgtttttgtctttctttggcactagttggaacaaactgtggttgagtgtgaaaaactttttcatgaatgtttggaatggtatcgtatcgtttttcactaacgttttaaacggtattaaaaacacggcaacaagtgtttggaatggtattaaaactgcgatcatgagcgtggtaaacggtattaaaacaagcatttcaacagtgtttaattcagtagcaaacatggttaagtctgtgtttaacggtattaaaaacacggttgtgtcagtttggaatggtattaaaaacgcgatcattactccgattgaagcggcgaaaaacaaggttaaagcagtaatcgacgctataacagggtttttctctggcataaaacttagtcttcctcatattaaactgcctcattttagtattaaaggacaattctctcttacgccaccgtctgtaccgtatcttgctatcgactggtataagaaagcaatgaacaagccgatgctgttaaacggggcgactattttcggtgagaaaaacgggcgtatgcttggcggcggtgagaaaggcccggaagtgattatggggttgaatagtttagaaaacatgaccactggagcgaacacgcaaatgcttagtgttatgaaccagattctagcgattatggacgcgtatttcccacagttttccaaccagagtattgtgctcgacactggtgaactagtgggtggtatcgcgcacaggatggacagtgagctttttaagcttcaaacaagaaaagcaagggggtggtag
>GV18_4-11
atgtcatctcttggtcaaagtttaagcacgaaagttacgctgccgattgctgctattggtactgctggttttactgctgcagcagacttacaggatgctatgggggctacagagcagatttatggtaagtctgctaacaagatgcttaaatggtcaggaagtttgaaatcctattatggtattgctcaaggtcaagctttagagtatgcgaatactatgggcgcgatgttgaaaaatattggtgggaaaagtgatgctgaagcagctgagatgagtcagaagctggttgctcttgcaggcgacttgtctgctatgtttggtggcacaaccgagtctgctgttcttgctttaacgggcgcgcttaaaggtaataatgcgatgcttgacaattatggtatgggtgttaacgaggcgactattaaagctaaagctcttgccatgggtttgcatgatggtagaggcgcgatgagcttgcaagcgaaacaggctgctactttggctcttattatggagcagactgctgacgctcaagggcaggctgggcgtgaagctgcgggcgcttcgggttctatgaagattctaaaaacagagttgcagaatattgctgcgactattggtaatgttttacttcccgtcataacacctttaatgcagaaaatatcagcatggctttctaaatttaaacagctttctccagaaagccaaaaacttatagtgacacttgggctgattgctgcggcagtcggcccttttttagtggttcttggaacgtgtatttctaaaataggtgttgctatacaagggttttctaaactagctttgtttataggtaaaatgttcgcaagttttacttccggctctagtattcttgaagggttaggcgctgttttaggtggagtatccgcgccaatactcgcggttgttgcggttattggtgttctggtagcagcttttgtaaccttatggaacactaacgaagagtttagaaacagtgttattgctgtttgggagaaaattaaggaaactttcaccggttttgttaatggtgttaaagaaaaactgtcaagccttggtattgattttacgagtattgttgaagggcttaaaacagtgtggaatggtttgtgtgctattctagctccactgtttgaaggcgctttaaatttaagttttactagtttcaaaaccgttcttgatttaatcacaggcgttttagacgtttttataggcttgtttaccggtaactggtctcagctttggaatggtgtaaaagaaatttttactgctgtttggaacgcggttaaaaacacgttcataacggtatttaacacgttaaaaaacgtttttaacgtgtttttgtctttctttggcactagttggaacaaattgtggtcgagtgtgaaaaactttttcatgaacgtttggaatagtatcgtatcgtttttcactaacgttttaaacggtattaaaaacactgcaacaagtgtttggaatggtattaaaactgcgatcatgagcgtagtaaacggtattaaaacaagcatttcaacagtgtttaattcagtagcaaacatggttaagtctgtgtttaacggtattaaaaacacggttgtgtcaatttggaatggtattaaaaacgcgatcattactccaatcgaagcggcgaaaaacaaggttaaagcagtaatcgacgctataacagggtttttctctaacataaaacttagtcttcctcatattaaactgccgcattttagtattaaaggacaattctctcttacgccaccgtctgtaccgtatcttgctatcgactggtataagaaagcaatgaacaagccaatgctgttaaacggggcgactattttcggtgagaaaaacgggcgtatgcttggcggcggtgaaaaaggccccgaagtgattatggggttgaatagtttagaaaacatgaccactggagcgaacacgcaaatgcttaatgttatgaaccagattctaacgattatggacgcgtatttcccacagttttctaaccagagtattgtgctcgacactggcgaactagtgggtggtatcgcgcacaggatggacagtgagctttttaagcttcaaacaagaaaagcaagggggtggtag
