# Supplementary material for: Genomes of Gardnerella Strains Reveal an Abundance of Prophages within the Bladder Microbiome
Source: PLoS One. 2016 Nov 18;11(11):e0166757. doi: 10.1371/journal.pone.0166757 (PMC5115800; doi:10.1371/journal.pone.0166757)
Supplement: S1 File — (ZIP) [file pone.0166757.s009.zip › Cluster17.fasta]

>55152-1
atgagtgtaagagttgtattttgtgaagaatgtagagatgaagtttcatatactgttgaagaaaaggagatgattggaactattcgtggtgttcagtatcactatattggcagggaagcaaagtgcgctaattgtggagcatatgtagatgttgaagaaattagtggatctaatttgaaagcgctttatgatgtttaccgaaaagagaatggtatcgtttctcttgaaaagattcgagcaattcctgaacgttatgatattggtaagcgtccactgtcaatacttttgggatggggagaacacacgtttactcgttatgcagatggtgatatacctactcggcaatattctgaaactttgaatcgactatttgatgacccttcttattatctgagtattttggaagaaaataagagtcgattgatttctaatcagacttacgagaaaagttataaagctgttacatctttgattggcaataatggcatgcttgatggcaaaataagtgaagttgttgcatatcttttaaatcagtgtgaggatatcacgccattagcgttacagaagagtctttattatatacagggattcttctatgcatttttcaaaaagtacatttttgttgatgattgtgaagcttgggcgcatgggcctgtttacagggatatttatgcgaagtattcggattatcattttgatccgatttcaaaggttgaatcatttgattcttctatatttacagctcaggagaaggctattttagatagtgtaatccgaaatatttgttgttatagcggaaagattttggaagacttcacacacaatgagtctccgtggattaatactaggggagatcttccagatggtgcttcttcaaataagattattgataaacagataattggggattattttatgaaaatcaaagagcagtatggcatgaattctcctagagatattcagttgtatacgaaagctgtgtttgctagtctgtaa
>00703Dmash-2
atgagtgtaagagttgtattttgtgaagaatgtagagatgaagtttcatatactgttgaagaaaaggagatgactggaactattcgtggtgttcagtatcactatgttggcagggaagcaaagtgcgctaattgtggagcatatgtagatgttgaagaaattggtgaatctaatttgaaagcgctttatgatgtttaccgaaaagagaatggtatcgtttctcttgaaaagattcgagcaattcctgaacgttatgatattggtaagcgtccactgtcaatacttttgggatggggggaacacacgcttactcgttatgcagatggtgatataccgactcggcaatattctgaaactttgaatcgactatttgatgatcctgcttattatctgagtattttggaggaaaataagggtcgattgatgtctcagcagacttacgagaaaagttataaagctgtttcggctttgattggcaataatggcatgcttgatggcaaaataagtgaagttgttgcatatcttttaaatcagtgcgaggatatcacgccattagcgttgcagaagagtctttattatatccagggattcttctatgcatttttcaaaaagtacatttttgttgaggattgtgaagcttgggcgcatgggcctgtttacagggatatttatgcgaagtattcggattatcattttgatccgatttcaaaggttgaatcatttgattcttctatatttactgctcaggagaaggctattttagatagtgtgatccgaaatatttgttgttatagtggaaagattttggaagacttcactcacaatgaatctccatggattaatactaggggggatcttccagatggtgcttcttcaaataagattattgataaacagatgattggggattattttatgaaaattaaagagcagtatggtatgaattctcctagagatattcagttgtatacgaaagctgtgtttgccaatatgtaa
>1400E-20
atgagtgtaagagttgtattttgtgaagaatgtagagatgaagtttcatatactgttgaagaaaaggagatgattggaactattcgtggtgttcagtatcactatattggcagggaagcaaagtgcgctaattgtggagcatatgtagatgttgaagaaattagtggatctaatttgaaagcgctttatgatgtttaccgaaaagagaatggtatcgtttctcttgaaaagattcgagcaattcctgaacgttatgatattggtaagcgtccactgtcaatacttttgggatggggagaacacacgtttactcgttatgcagatggtgatatacctactcggcaatattctgaaactttgaatcgactatttgatgacccttcttattatctgagtattttggaagaaaataagagtcgattgatttctaatcagacttacgagaaaagttataaagctgttacatctttgattggcaataatggcatgcttgatggcaaaataagtgaagttgttgcatatcttttaaatcagtgtgaggatatcacgccattagcgttacagaagagtctttattatatacagggattcttctatgcatttttcaaaaagtacatttttgttgatgattgtgaagcttgggcgcatgggcctgtttacagggatatttatgcgaagtattcggattatcattttgatccgatttcaaaggttgaatcatttgattcttctatatttacagctcaggagaaggctattttagatagtgtaatccgaaatatttgttgttatagcggaaagattttggaagacttcacacacaatgagtctccgtggattaatactaggggagatcttccagatggtgcttcttcaaataagattattgataaacagataattggggattattttatgaaaatcaaagagcagtatggcatgaattctcctagagatattcagttgtatacgaaagctgtgtttgctagtctgtaa
>41V-4
atgagtgtaagagttgtattttgtgaagaatgtagagatgaagtttcatatactgttgaagaaaaggagatgactggaactattcgtggtgttcagtatcactatattggcagggaagcaaagtgcgctaattgtggagcatatgtagatgttgaagaaattagtggatctaatttgaaagcgctttacgatgtttaccgaaaagagaacggtatcgtttctcttgaaaagattcgagcaattcctgaacgttatgatattggtaagcgtccactgtcagcgcttttgggatggggagaacacacgtttactcgttatgcagatggcgatataccgactcggcaatattctgaaactttgaatcgactatttgatgaccctgcttattatctgagtattttggaagaaaataagagtcgattgatttctaagcaggcttacgagaaaagttataaagctgttacagctttgattggcaataatggcatgcttgatggcaaaataagtgaagttgttgcgtatcttttaaatcagtgtgaggatatcacgccattagcgttacagaagagtctttattatatccagggattcttctatgcatttttcaaaaagtacatttttgttgatgattgtgaagcttgggcgcatgggcctgtttacagggatatttatgcgaagtattcggattatcattttgatccgatttcaaaggttgaatcatttgattcttctatatttaccgctcaggagaaggctattttagatagtgtaatccgaaatatttgttgttatagcggaaagattttggaagacttcacacacaatgagtctccgtggattaatactaggggagatcttccagatggtgcttcttcaaataagattattgataaacagataattggggattattttatgaaaattaaagaacagtatggtatgaattctcctagagatattcagttgtatacgaaagctgtgtttgccagtctgtaa
>JCP8481A-1
atgagtgtaagagttgtattttgtgaagaatgtagagatgaagtttcatatactgttgacgaaaaggagatgactggaactattcgtggtgttcagtatcactatgttggcagggaagcaaagtgcgctaattgtggagcatatgtagatgttgaagaaattagtgattctaatttgaaagcgctttatgatgtttaccgaaaagagaacggtatcgtttctcttgaaaagattcgagcaattcctgaacgttatgatattggtaagcgtccactgtcaatacttttgggatggggagaacacacgtttactcgttatgcagatggtgatataccgactcggcaatattctgaaactttgaatcgactatttgatgatcctgcttattatctgagtattttggaggaaaataagggtcgattgatttctcagcagacttacgagaaaagctataaagctgttatagctttgattggcaataatggcatgcttgatgggaagataagtgaagttgttgcatatcttttaaatcagtgcgaggatatcacgccattagcgttgcagaagagtctttattatatccagggattcttctatgcatttttcaaaaagtacatttttgttgaggattgtgaagcttgggcgcatgggcctgtttacagggatatttatgcgaagtattcggattatcattttgatccgatttcaaaggttgaatcatttgattcttctatatttaccgctcaagagaaggctattttagatagtgtgatccgaaatatttgttgttatagtggaaagattttggaagacttcacacacaatgagtttccatggattaatactaggggggatcttccagatggtgcttcttcaaataagattattgataaacagatgattggggattattttatgaaaattaaagagcagtatggtatgaattctcctagagatattcagttgtatacgaaagctgtgtttgccaatatgtaa
>JCP8481B-1
atgagtgtaagagttgtattttgtgaagaatgtagagatgaagtttcatatactgttgacgaaaaggagatgactggaactattcgtggtgttcagtatcactatgttggcagggaagcaaagtgcgctaattgtggagcatatgtagatgttgaagaaattagtgattctaatttgaaagcgctttatgatgtttaccgaaaagagaacggtatcgtttctcttgaaaagattcgagcaattcctgaacgttatgatattggtaagcgtccactgtcaatacttttgggatggggagaacacacgtttactcgttatgcagatggtgatataccgactcggcaatattctgaaactttgaatcgactatttgatgatcctgcttattatctgagtattttggaggaaaataagggtcgattgatttctcagcagacttacgagaaaagctataaagctgttatagctttgattggcaataatggcatgcttgatgggaagataagtgaagttgttgcatatcttttaaatcagtgcgaggatatcacgccattagcgttgcagaagagtctttattatatccagggattcttctatgcatttttcaaaaagtacatttttgttgaggattgtgaagcttgggcgcatgggcctgtttacagggatatttatgcgaagtattcggattatcattttgatccgatttcaaaggttgaatcatttgattcttctatatttaccgctcaagagaaggctattttagatagtgtgatccgaaatatttgttgttatagtggaaagattttggaagacttcacacacaatgagtttccatggattaatactaggggggatcttccagatggtgcttcttcaaataagattattgataaacagatgattggggattattttatgaaaattaaagagcagtatggtatgaattctcctagagatattcagttgtatacgaaagctgtgtttgccaatatgtaa
>JCP8108-2
atgagtgtaaaagttgtattttgtgaagaatgtagagatgaagtttcatatactgttgaagaaaaggagatgattggaactattcgtggtgttcagtatcactatattggcagggaagcaaagtgcgctaattgtggagcatatgtagatgttgaagaaattagtggatctaatttgaaagcgctttatgatgtttaccgaaaagagaatggtatcgtttctcttgaaaagattcgagcaattcctgaacgttatgatattggtaagcgcccactatcaatacttttgggatggggagaacacacgtttactcgttatgcggatggcgatataccgactcggcaatattctgaaactttgaatcgactatttgatgaccctgcttattatctgagtattttggaagaaaataagagtcgattgatttctaatcaggcttacgagaaaagttataaagctgttacagctttgattggcaataatggcatgcttgatggcaaaataagtgaagttgttgcgtatcttttaaatcagtgtgaggatatcacgccattagcgttacagaagagtctttattatatccagggattcttctatgcgtttttcaaaaagtatatttttgttgaggattgtgaagcttgggcgcatgggcctgtttacagggatatttatgcgaagtattcggattatcattttgatccgatttcaaaggttgattcatttgattcttctatatttaccgctcaggagaaggctattttagatagtgtaatccgaaatatttgttgttatagcggaaagattttggaagacttcacacacaatgagtctccgtggattaatactaggggagatcttccagatggtgcttcttcaaataagattattgataaacagatgattggggattattttatgaaaatcaaagaacagtatggtatgaattctcctagagatattcagttgtatacgaaagctgtgtttgccagtctgtaa
