# Supplementary material for: Genomes of Gardnerella Strains Reveal an Abundance of Prophages within the Bladder Microbiome
Source: PLoS One. 2016 Nov 18;11(11):e0166757. doi: 10.1371/journal.pone.0166757 (PMC5115800; doi:10.1371/journal.pone.0166757)
Supplement: S1 File — (ZIP) [file pone.0166757.s009.zip › Cluster18.fasta]

>55152-5
atgggaagtattgttttagaattacagaatgaaattgtgtcatcaaattgcgatgttgttaatatattacgcaaagcacatttgattgcatcaaaattaaagcttgctgattttgatcaatggattcaacacgaattaaatggttatcctgacccagaatcttgccctgagtatagaaaggttcgtggaagtttaaaaactttcaatccttatcgcggttggattccaacctcaatacaggataatgaatacgaaaaaaagatttgtgaaagaaagttagtaaattcaatttctgaaatcatttctttatgtcagtcctcaggaaatgtattaactttagatttttcaggcgaacaacttgcattgtttgataaaatggctgattcgctacttccaatggattatgcattacatgtacctacaactgcagttaaagacattgaagaaaaagtcaaaaatactattttagaatggacattgaaattagaatcggaaggtattgtaggggaaaatatggttttctctgagactgaaaaagaatccgcagtgaacatgccgcaaaccgtgaataattattacgggaatacaagtgtgatcaattcgccatccgataatgtacagatagtgtctggaagtgagaatacagttacattttcctatgataaagttaaggatgtagttgatgccgttgaaaaaagtattagtgaatctgatttatcaaaagaggatatagaaaccgcaacagaattattagctgacatcaaattaaaaattgaagaagagaagaaaccgcatattttaaaatcagcattggttggactaaaagactttttaattaatacaggtgccagcgttactgcagtgttaatacaagctcaaatacaaggtttgttctaa
>5_1.51-1
atgggaagtattgttttagaattacagaatgaaattgtgtcatcaaattgcgatgttgttaatatattacgcaaagcacatttgattgcatcaaaattaaagcttgctgattttgatcaatggattcaacacgaattaaatggttatcctgacaaagaatcttgtcctgagtatagaaaggtttgtggaagtttaaaagctttcaatccttatcgcggttggattccaaccttaatacaggataatgaattcgaaaaaatgatttgtgaaagaaagttagtaaattcaatttctgaaatcatttctttatgtcagtcctcagaaaatgtattaattttagatttttcaggcgaacaacttgcattgtttgataaaatgtttgattcgccacttccaatgaggtatgcattacatgtacctacaactgcagttaaagacattgaagaaaaagtcaaaaatactattttagaatggacattgaaattagaatcgaaaggtattgtaggggaaaatatggttttctctgagactgaaaaagaatccgcagtgaacatgccgcaaaccgtgaataattattacggaaatacaagtgttatcaattcaccatccgataatgtacagatagtgtctggaagtgagaacacagttacattttcatatgataaagttaaggatgtagttgatgccgttgaaaaaagtattagtgaatctgatttatcaaaagaggatatagaaacagcaacagaattattagctgacatcaaattaaaaattgaagaagagaagaaaccgcatattttaaaatcagcattggttggactaaaagactttttaatcaatacaggtgccggcgttactgcaggggtaatacaagctaaaatgcaaggtttgttctaa
>G30_4-23
atgggaagtattgttttagaattacagaatgaaattgtgtcatcaaattgcgatgttgttaatatattacgcaaagcacatttgattgcatcaaaattaaagcttgctgattttgatcaatggattcaacacgaattaaatggttatcctgacccagaatcttgccctgagtatagaaaggttcgtggaagtttaaaaactttcaatccttatcgcggttggattccaacctcaatacaggataatgaatacgaaaaaaagatttgtgaaagaaagttagtaaattcaatttctgaaatcatttctttatgtcagtcctcaggaaatgtattaactttagatttttcaggcgaacaacttgcattgtttgataaaatggctgattcgctacttccaatggattatgcattacatgtacctacaactgcagttaaagacattgaagaaaaagtcaaaaatactattttagaatggacattgaaattagaatcggaaggtattgtaggggaaaatatggttttctctgagactgaaaaagaatccgcagtgaacatgccgcaaaccgtgaataattattacgggaatacaagtgtgatcaattcgccatccgataatgtacagatagtgtctggaagtgagaatacagttacattttcctatgataaagttaaggatgtagttgatgccgttgaaaaaagtattagtgaatctgatttatcaaaagaggatatagaaaccgcaacagaattattagctgacatcaaattaaaaattgaagaagagaagaaaccgcatattttaaaatcagcattggttggactaaaagactttttaattaatacaggtgccagcgttactgcagtgttaatacaagctcaaatacaaggtttgttctaa
>JCP7275-4
atgggaagtattgttttagaattacagaatgaaattgtgtcatcaaattgcgatgttgttaatatattacgcaaagcacatttgattgcatcaaaattaaagcttgctgattttgatcaatggattcaacacgaattaaatggttatcctgacccagaatcttgccctgagtatagaaaggttcgtggaagtttaaaaactttcaatccttatcgcggttggattccaacctcaatacaggataatgaatacgaaaaaaagatttgtgaaagaaagttagtaaattcaatttctgaaatcatttctttatgtcagtcctcaggaaatgtattaactttagatttttcaggcgaacaacttgcattgtttgataaaatggctgattcgctacttccaatggattatgcattacatgtacctacaactgcagttaaagacattgaagaaaaagtcaaaaatactattttagaatggacattgaaattagaatcggaaggtattgtaggggaaaatatggttttctctgagactgaaaaagaatccgcagtgaacatgccgcaaaccgtgaataattattacgggaatacaagtgtgatcaattcgccatccgataatgtacagatagtgtctggaagtgagaatacagttacattttcctatgataaagttaaggatgtagttgatgccgttgaaaaaagtattagtgaatctgatttatcaaaagaggatatagaaaccgcaacagaattattagctgacatcaaattaaaaattgaagaagagaagaaaccgcatattttaaaatcagcattggttggactaaaagactttttaattaatacaggtgccagcgttactgcagtgttaatacaagctcaaatacaaggtttgttctaa
>JCP8066-5
atgggaagtattgttttagaattacagaatgaaattgtgtcatcaaattgcgatgttgttaatatattacgcaaagcacatttgattgcatcaaaattaaagcttgctgattttgatcaatggattcaacacgaattaaatggttatcctgacccagaatcttgccctgagtatagaaaggttcgtggaagtttaaaaactttcaatccttatcgcggttggattccaacctcaatacaggataatgaatacgaaaaaaagatttgtgaaagaaagttagtaaattcaatttctgaaatcatttctttatgtcagtcctcaggaaatgtattaactttagatttttcaggcgaacaacttgcattgtttgataaaatggctgattcgctacttccaatggattatgcattacatgtacctacaactgcagttaaagacattgaagaaaaagtcaaaaatactattttagaatggacattgaaattagaatcggaaggtattgtaggggaaaatatggttttctctgagactgaaaaagaatccgcagtgaacatgccgcaaaccgtgaataattattacgggaatacaagtgtgatcaattcgccatccgataatgtacagatagtgtctggaagtgagaatacagttacattttcctatgataaagttaaggatgtagttgatgccgttgaaaaaagtattagtgaatctgatttatcaaaagaggatatagaaaccgcaacagaattattagctgacatcaaattaaaaattgaagaagagaagaaaccgcatattttaaaatcagcattggttggactaaaagactttttaattaatacaggtgccagcgttactgcagtgttaatacaagctcaaatacaaggtttgttctaa
>JCP8481A-7
atgggaagtattgttttagaattacagaatgaaattgtgtcatcaaattgcgatgttgttaatatattacgcaaagcacatttgattgcatcaaaattaaagcttaatgattttgatcaatggattaaacacgaattaaatggttatcctgaccaagaatcttgccctgagtatagaaaggttcgtggaagtttaaaaactttcaatccttatcgcggttggattccaacctcaatacaggataatgaagtcgaaaaaaagatttgtgaaagaaagttagtaaattcaatttctgaaatcatttctttatgtcagtcctcaggaaatgtattaactttagatttttcaggcgaacaacttgcattgtttgataaaatggctgattcgctgcttccaatgatgtatgcattacatatacctacaactgcagttaaagacattgaagaaaaagtaaaaaatactattttagaatggacattgaaattagaatcggaaggtattgtaggggaaaatatggttttctctaagactgaaaaagaatccgcagtgaacatgccacaaaccgtgaataattattacggaaatacaagtgtgatcaattcaccatccgataatgtacagatagtgtctggaagtgagaatacagttacattttcctatgataaagttaaggatgtagttgatgccgttgaaaaaagtattagtgaatctgatttatcaaaagaggatatagaaaccgcaacagaattattagctgacatcaaattaaaaattgaagaagagaagaaaccgcatattttaaaatcagcattggttggattaaaagactttttaattaatacaggtgccagcgttactgcagtgttaatacaagctcaaatacaaggtttgttctaa
>JCP8481B-3
atggtgaataacatgggaagtattgttttagaattacagaatgaaattgtgtcatcaaattgcgatgttgttaatatattacgcaaagcacatttgattgcatcaaaattaaagcttaatgattttgatcaatggattaaacacgaattaaatggttatcctgaccaagaatcttgccctgagtatagaaaggttcgtggaagtttaaaaactttcaatccttatcgcggttggattccaacctcaatacaggataatgaagtcgaaaaaaagatttgtgaaagaaagttagtaaattcaatttctgaaatcatttctttatgtcagtcctcaggaaatgtattaactttagatttttcaggcgaacaacttgcattgtttgataaaatggctgattcgctgcttccaatgatgtatgcattacatatacctacaactgcagttaaagacattgaagaaaaagtaaaaaatactattttagaatggacattgaaattagaatcggaaggtattgtaggggaaaatatggttttctctaagactgaaaaagaatccgcagtgaacatgccacaaaccgtgaataattattacggaaatacaagtgtgatcaattcaccatccgataatgtacagatagtgtctggaagtgagaatacagttacattttcctatgataaagttaaggatgtagttgatgccgttgaaaaaagtattagtgaatctgatttatcaaaagaggatatagaaaccgcaacagaattattagctgacatcaaattaaaaattgaagaagagaagaaaccgcatattttaaaatcagcattggttggattaaaagactttttaattaatacaggtgccagcgttactgcagtgttaatacaagctcaaatacaaggtttgttctaa
