# Supplementary material for: Genomes of Gardnerella Strains Reveal an Abundance of Prophages within the Bladder Microbiome
Source: PLoS One. 2016 Nov 18;11(11):e0166757. doi: 10.1371/journal.pone.0166757 (PMC5115800; doi:10.1371/journal.pone.0166757)
Supplement: S1 File — (ZIP) [file pone.0166757.s009.zip › Cluster19.fasta]

>00703B-1
atgacaacaatctttaacgtggcatcgtacatccttgatattactggaactattaccactatgaagcttcagaagttagcttactattcgcaagcgtattctttggctactactggatatccgttatttaatgaggattttcaggcatggaggaatggtcctgtttgcccggaattattcgcaatgcatcgcgggaagtttttgattcgtaagggagaaatcgtgcttcccaataccgagaaactaaacaaggattctttaacggatagtcaaatgcttattgtgaaaaaggtatgcgaaaagtttgctgaatattctggtagtgatttgagcgctcgtacacatcgcgaggatccatggaagaatgcttatgatgttactgatggttctgcaatatgcgttcagaaaattactaagacttctttgaaagagtactattcagctcataatttattgcagtaa
>1500E-3
atgacaacaatctttaatgtggcatcgtacatccttgatattactggaactattaccactatgaagctgcagaagctagcttactattcgcaagcgtattctttggcgattaaaggatgtccgttatttaacgaggattttcaggcatggaggaatggtcctgtttgcccggaattatttgcattgcatcgtggtaagtttttgattcgtaaaggtgagcttgtacttccaaatactgagaaacttcaggataattctttaacggatgaccaaaagattcttgtggaaaaggtatgcgaaaagtttgctggatattctggtagtgatttgagcgctatgacgcatagtgaagatccatggaagaatgcttatgatggtgctaatggttcggcaatatgcgttcaaaaaattactaaagattctttgaaagattactattcaactcataattttttgcggtaa
>5_1.51-25
atgacaacaatttttaatgtggcagcgtacatccttgatattactggaactattaccactatgaagctgcagaagctagcttactattcgcaagcgtattctttggctgctactgggcatccgttatttaacgaggattttcaggcatggaggaatggtcctgtttgcccagaattatttgcattgcatcgcggtaagtttttgattcgtaaaggtgagcttgtacttcccaatactgagaaacttcaggataattctttaacagatgtccaaaagattcttgtggaaaaggtgtgcgaaaagtttgctggatattctggtagtgatttgagtgctatgacgcatagtgaagatccatggaagaatgcttatgatggtgctaatggttcggcaatatgcgttcaaaaaattactaaagattctttgaaagattactattcaactcataattttttgcggtaa
>G26_12-1
atgacaacaatctttaatgtggcagcgtacatccttgatattactggaactattaccactatgaagctgcagaagctagcttactattcgcaagcgtattctttggctactactgggcatccgttatttaacgaggattttcaggcatggagaaatggtcctgtttgcccagaattattcgcattgcatcgcggtaagtttttgattcgtaaaggtgagcttgtacttcccaatactgagaaacttcaggatgattctttaacagatggtcaaaagcttcttgtggaaaaggtatgcgaaaagtttgctggatattctggtagtgatttgagtgctatgacgcatagtgaagatccatggaagaatgcttatgatgctactaatggttcggcaatatgcgttcaaaaaattactaaagattctttgaaagattactattcaactcataattttttgtggtaa
>JCP7719-1
atgacaacaatctttaacgtggcatcgtacatccttgatattactggaactattaccactatgaagcttcagaagttagcttactattcgcaagcgtattctttggctactactggatatccgttatttaatgaggattttcaggcatggaggaatggtcctgtttgcccggaattattcgcaatgcatcgcgggaagtttttgattcgtaagggagaaatcgtgcttcccaataccgagaaactaaacaaggattctttaacggatagtcaaatgcttattgtgaaaaaggtatgcgaaaagtttgctgaatattctggtagtgatttgagcgctcgtacacatcgcgaggatccatggaagaatgcttatgatgttactgatggttctgcaatatgcgttcagaaaattactaagacttctttgaaagagtactattcagctcataatttattgcagtaa
>JCP8017A-18
atgacaacaatctttaacgtggcatcgtacatccttgatattactggaactattaccactatgaagcttcagaagttagcttactattcgcaagcgtattctttggctactactggatatccgttatttaatgaggattttcaggcatggaggaatggtcctgtttgcccggaattattcgcaatgcatcgcgggaagtttttgattcgtaagggagaaatcgtgcttcccaataccgagaaactaaacaaggattctttaacggatagtcaaatgcttattgtgaaaaaggtatgcgaaaagtttgctgaatattctggtagtgatttgagcgctcgtacacatcgcgaggatccatggaagaatgcttatgatgttactgatggttctgcaatatgcgttcagaaaattactaagacttctttgaaagagtactattcagctcataatttattgcagtaa
>JCP8017B-23
atgacaacaatctttaacgtggcatcgtacatccttgatattactggaactattaccactatgaagcttcagaagttagcttactattcgcaagcgtattctttggctactactggatatccgttatttaatgaggattttcaggcatggaggaatggtcctgtttgcccggaattattcgcaatgcatcgcgggaagtttttgattcgtaagggagaaatcgtgcttcccaataccgagaaactaaacaaggattctttaacggatagtcaaatgcttattgtgaaaaaggtatgcgaaaagtttgctgaatattctggtagtgatttgagcgctcgtacacatcgcgaggatccatggaagaatgcttatgatgttactgatggttctgcaatatgcgttcagaaaattactaagacttctttgaaagagtactattcagctcataatttattgcagtaa
