# Supplementary material for: Genomes of Gardnerella Strains Reveal an Abundance of Prophages within the Bladder Microbiome
Source: PLoS One. 2016 Nov 18;11(11):e0166757. doi: 10.1371/journal.pone.0166757 (PMC5115800; doi:10.1371/journal.pone.0166757)
Supplement: S1 File — (ZIP) [file pone.0166757.s009.zip › Cluster20.fasta]

>3549624-25
atgggctttttaagagaaaaggaaactgagcgaaaactcgtccgtgatgttaaagctgctggaggcatggctataaagcttacgagtccttctgttgacgggcttcctgacaggctggttttacttaacggcgggaagattggttttgtggagcttaaagcaccgggtaaaaagcctagagttttacaggtgaaacggatgaaggatttacaggctttaggttttaaggttttcgtggttgatgagaagagtcagattggaggtgtgattgatgcgatacgagccacatga
>0288E-14
atgggctttttacgagaaaaggaaactgagcgaaaactcgtccgtgaagtcaaagcaatgagaggactttgtttaaagcttacgagtccttccgttgacgggcttcctgacaggctggttttacttaacggcggcaagattggttttgtcgagcttaaagcaccaggtaaaaagcctagagttttacaggtgaaacggatgaaggatttacaggatttaggttttaaggttttcgtggttgatgagaagagtcagattggaggtgtgattgatgcgatacgagccacatga
>AMD-11
atgggctttttaagagaaaaggaaactgagcgaaaactcgtccgtgatgttaaagctgctggaggcatggctataaagcttacgagtccttctgttgacgggcttcctgacaggctggttttacttaacggcgggaagattggttttgtcgagcttaaagcaccaggtaaaaagcctagagttttacaggtgaaacggatgaaggatttacaggctttaggttttaaggttttcgtggttgatgagaagagtcagattggaggtgtgattgatgcgatacgagccacatga
>G30_4-27
atgggctttttacgagaaaaggaaactgagcgaaaactcgtccgtgatgttaaagctgtgggaggactttgtttaaagcttacaagtccttccgttgacgggcttcctgacaggctggttttacttaacggcggaaagattggttttgtcgagcttaaagcaccaggtaaaaagcctagagttttacaggtgaaacgtatgaaggatttacaggctttaggttttaaggttttcgtggttgatgacaggagtcagattggaggtgtgattgatgcgatacgagccacatga
>GV18_4-2
atgggctttttacgagaaaaggaaactgagcgaaaactcgtccgtgatgttaaagctgtgggaggactttgtttaaagcttacgagtccttctgttgacgggcttcctgacaggctggttttacttaacggcgggaagattggttttgttgagcttaaagcaccaggtaaaaagcctagagttttacaggtgaaacggatgaaggatttacaggctttaggttttaaggttttcgtggttgatgacaagagtcagattggaggtgtgattgatgcgatacgagccacatga
>GV18_4-28
atgggctttttaagagaaaaggaaactgagcgaaaactcgtccgtgatgttaaagctgctggaggcatggctataaagcttacgagtccttctgttgacgggcttcctgacaggctggttttacttaacggcgggaagattggttttgtcgagcttaaagcaccaggtaaaaagcctagagttttacaggtgaaacggatgaaggatttacaggctttaggttttaaggttttcgtggttgatgagaagagtcagattggaggtgtgattgatgcgatacgagccacatga
>JCP8108-8
atgggctttttacgagaaaaggaaactgagcgaaaactcgtccgtgatgttaaagctgcgggaggactttgtttaaagcttacgagtccttctgttgatgggcttcctgacaggctcgttttactgaacggcggaaagattggttttgtcgagcttaaagcaccaggtaaaaagcctagagttttacagctgaaacgtatgaaagacttacaggctttaggttttaaggttttcgtggttgatgagacaagtcagattggaggtgtgattgatgcgatacgagccacatga
