# Supplementary material for: Genomes of Gardnerella Strains Reveal an Abundance of Prophages within the Bladder Microbiome
Source: PLoS One. 2016 Nov 18;11(11):e0166757. doi: 10.1371/journal.pone.0166757 (PMC5115800; doi:10.1371/journal.pone.0166757)
Supplement: S1 File — (ZIP) [file pone.0166757.s009.zip › Cluster22.fasta]

>NC_017456-1
ATGTTAAAAATCAAAAGAAAACTACTCCCTAATAGTTGGGAAACATATGTTACACATTGGCTGGAATATCTTGAAGCAAGTGGATATACAGAAGATACGATTAGATGCCGCTACTACAAAATCAGTCGGCTTGCACGCCTACTTAATCAGCCACCAGAAGATATTACAGGACAACAACTTGTTGAGCTTTTTGCACACCAAGACTGGAAACGAGAAACGCGCAAAGGTTATTCTTCAACAATACGCTCGTTTTACTCATACATGATTGAAGAAGAAATTATTGATGTCAATCCAACAGTAAAGTTACCTAAAATTCGTAAAGAATACGCAATACCTCATCCATGTCCTGATTACATCATTCGTGGTGCTTTAGCCCGAGTTAGAGGTAACAAGGAGTATGAAGCCATGCTCAGGCTCGGGGCAGAATGTGGATTACGACGTAGTGAGATAGCACAAGTATCTTCATCCGATATTATGATGCTTAATACTCATCCCCAGCTTCTTGTACACGGTAAAGGACGCAAAGAACGCACTGTCCCCATCGCGCCAGATCTCGCACAAATCATCGCCAACAAGCATGGATACATGTTTCCTGGCAGATGGACCGGTCACGTCGAAGCATCCTATATTGCGCATCACATCTCTCAGCTTCTTGGTAACGGATACTCCACACATAGTCTCAGACATCGATATGCCACTAAGGCATATGAAAGTACACACGACCTTCTCTTAGTATCTAAACTCCTTGGCCACGCTAGTGTAGAAACCACTCAAATATATATCAGTCTCACATTCCCTGATAGCAGTGCCATTACAGAAGCTGTTCGCCTCTAA
>ATCC14018-2
ttgaaaccgtgtaacgaaacaatacgtaaaatcttttctctacgtattctagtctatgtttttatgttaaaaatcaaaagaaaactactccctaatagttgggaaacatatgttacacattggctggaatatcttgaagcaagtggatatacagaagatacgattagatgccgctactacaaaatcagtcggcttgcacgcctacttaatcagccaccagaagatattacaggacaacaacttgttgagctttttgcacaccaagactggaaacgagaaacgcgcaaaggttattcttcaacaatacgctcgttttactcatacatgattgaagaagaaattattgatgtcaatccaacagtaaagttacctaaaattcgtaaagaatacgcaatacctcatccatgtcctgattacatcattcgtggtgctttagcccgagttagaggtaacaaggagtatgaagccatgctcaggctcggggcagaatgtggattacgacgtagtgagatagcacaagtatcttcatccgatattatgatgcttaatactcatccccagcttcttgtacacggtaaaggacgcaaagaacgcactgtccccatcgcgccagatctcgcacaaatcatcgccaacaagcatggatacatgtttcctggcagatggaccggtcacgtcgaagcatcctatattgcgcatcacatctctcagcttcttggtaacggatactccacacatagtctcagacatcgatatgccactaatgcatatgaaagtacacacgaccttctcttagtatctaaactccttggccacgctagtgtagaaaccactcaaatatatatcagtctcacattccctgatagcagtgccattacagaagctgttcgcctctaa
>14019_MetR-3
atgttaaaaatcaaaagaaaactactccctaatagttgggaaacatatgttacacattggctggaatatcttgaagcaagtggatatacagaagatacgattagatgccgctactacaaaatcagtcggcttgcacgcctacttaatcagccaccagaagatattacaggacaacaacttgttgagctttttgcacaccaagactggaaacgagaaacgcgcaaaggttattcttcaacaatacgctcgttttactcatacatgattgaagaagaaattattgatgtcaatccaacagtaaagttacctaaaattcgtaaagaatacgcaatacctcatccatgtcctgattacatcattcgtggtgctttagcccgagttagaggtaacaaggagtatgaagccatgctcaggctcggggcagaatgtggattacgacgtagtgagatagcacaagtatcttcatccgatattatgatgcttaatactcatccccagcttcttgtacacggtaaaggacgcaaagaacgcactgtccccatcgcgccagatctcgcacaaatcatcgccaacaagcatggatacatgtttcctggcagatggaccggtcacgtcgaagcatcctatattgcgcatcacatctctcagcttcttggtaacggatactccacacatagtctcagacatcgatatgccactaatgcatatgaaagtacacacgaccttctcttagtatctaaactccttggccacgctagtgtagaaaccactcaaatatatatcagtctcacattccctgatagcagtgccattacagaagctgttcgcctctaa
>NC_014644-1
ATGTTAAAAATCAAAAGAAAACTACTCCCTAATAGTTGGGAAACATATGTTACACATTGGCTGGAATATCTTGAAGCAAGTGGATATACAGAAGATACGATTAGATGCCGCTACTACAAAATCAGTCGGCTTGCACGCCTACTTAATCAGCCACCAGAAGATATTACAGGACAACAACTTGTTGAGCTTTTTGCACACCAAGACTGGAAACGAGAAACGCGCAAAGGTTATTCTTCAACAATACGCTCGTTTTACTCATACATGATTGAAGAAGAAATTATTGATGTCAATCCAACAGTAAAGTTACCTAAAATTCGTAAAGAATACGCAATACCTCATCCATGTCCTGATTACATCATTCGTGGTGCTTTAGCCCGAGTTAGAGGTAACAAGGAGTATGAAGCCATGCTCAGGCTCGGGGCAGAATGTGGATTACGACGTAGTGAGATAGCACAAGTATCTTCATCCGATATTATGATGCTTAATACTCATCCCCAGCTTCTTGTACACGGTAAAGGACGCAAAGAACGCACTGTCCCCATCGCGCCAGATCTCGCACAAATCATCGCCAACAAGCATGGATACATGTTTCCTGGCAGATGGACCGGTCACGTCGAAGCATCCTATATTGCGCATCACATCTCTCAGCTTCTTGGTAACGGATACTCCACACATAGTCTCAGACATCGATATGCCACTAATGCATATGAAAGTACACACGACCTTCTCTTAGTATCTAAACTCCTTGGCCACGCTAGTGTAGAAACCACTCAAATATATATCAGTCTCACATTCCCTGATAGCAGTGCCATTACAGAAGCTGTTCGCCTCTAA
>5_1.51-21
Atgttaaaaatcaaaagaaaactactccctaatagttgggaaacatatgttacacattggctggaatatcttgaagcaagtggatatacagaagatacgattagatgccgctactacaaaatcagtcggcttgcacgcctacttaatcagccaccagaagatattacaggacaacaacttgttgagctttttgcacaccaagactggaaacgagaaacgcgcaaaggttattcttcaacaatacgctcgttttactcatacatgattgaagaagaaattattgatgtcaatccaacagtaaagttacctaaaattcgtaaagaatacgcaatacctcatccatgtcctgattacatcattcgtggtgctttagcccgagttagaggtaacaaggagtatgaagccatgctcaggctcggggcagaatgtggattacgacgtagtgagatagcacaagtatcttcatccgatattatgatgcttaatactcatccccagcttcttgtacacggtaaaggacgcaaagaacgcactgtccccatcgcgccagatctcgcacaaatcatcgccaacaagcatggatacatgtttcctggcagatggaccggtcacgtcgaagcatcctatattgcgcatcacatctctcagcttcttggtaacggatactccacacatagtctcagacatcgatatgacactaaggcatatgaaagtacacacgaccttctcttagtatctaaactccttggccacgctagtgtagaaaccactcaaatatatatcagtctcacattccctgatagcagtgccattacagaagctgttcgcctctaa
