# Supplementary material for: Genomes of Gardnerella Strains Reveal an Abundance of Prophages within the Bladder Microbiome
Source: PLoS One. 2016 Nov 18;11(11):e0166757. doi: 10.1371/journal.pone.0166757 (PMC5115800; doi:10.1371/journal.pone.0166757)
Supplement: S1 File — (ZIP) [file pone.0166757.s009.zip › Cluster23.fasta]

>55152-3
atgattaacagagatattgaaaaagaaatgaaactagcaagtcaggactaccacaacacgttttggaacgtactgcgcgacgcaaatggtaatgcgaacaatattgcaggaaaactgcgccacattcatacaggtgcctatgatttgccgacttcttctctagcaaaactcgaagcaaaacttgcaaacaaaagtaatcttagaaaactgtgtacagtggtaaaagcacactcgcaatcaagcaaattgttcatctatgaaggtacaccgttcactaaatggatgaaagattatgatgcgaatatcattacgcatatgcctattaaagatggctttaagcgtattgatgtaacggattataccctagttaaccttattcgtttgggtacggattttacagctgatcttgactttgatatcgaagagttcatcacaagcgaactgacaaagcaatttacattgagtgagtcggaagcttttataaatggcgatgggataactaagccgacaggaattttatcagatacatcaggtgctgaggttgctgtgcaagcaaaagagatttccgcagataccatcaaacatttattcttctcgctagatagtaagtatcgagaaaatgccacgtggcttatgaatgatgaaactgctctttatcttcaaaccttaaaggacactaccggagcatacatcctacctgattttgatggcaacttaatgggcagacctgtggtcattgacaatgccatgccttcttcgcaaaagggagcaaaagttatcgcctttggtgatttttccaactattggattatcgaacgccataacccaaccatcaaggttctaaacgaaatattttctcttatagaccagataggttacctctcttttgagtatttggatgggaaactggtacatcctgaagcaattaaagtattgcaactttcttaa
>G30_4-24
atgattaacagagatattgaaaaagaaatgaaactagcaagtcaggactaccacaacacgttttggaacgtactgcgcgacgcaaatggtaatgcgaacaatattgcaggaaaactgcgccacattcatacaggtgcctatgatttgccgacttcttctctagcaaaactcgaagcaaaacttgcaaacaaaagtaatcttagaaaactgtgtacagtggtaaaagcacactcgcaatcaagcaaattgttcatctatgaaggtacaccgttcactaaatggatgaaagattatgatgcgaatatcattacgcatatgcctattaaagatggctttaagcgtattgatgtaacggattataccctagttaaccttattcgtttgggtacggattttacagctgatcttgactttgatatcgaagagttcatcacaagcgaactgacaaagcaatttacattgagtgagtcggaagcttttataaatggcgatgggataactaagccgacaggaattttatcagatacatcaggtgctgaggttgctgtgcaagcaaaagagatttccgcagataccatcaaacatttattcttctcgctagatagtaagtatcgagaaaatgccacgtggcttatgaatgatgaaactgctctttatcttcaaaccttaaaggacactaccggagcatacatcctacctgattttgatggcaacttaatgggcagacctgtggtcattgacaatgccatgccttcttcgcaaaagggagcaaaagttatcgcctttggtgatttttccaactattggattatcgaacgccataacccaaccatcaaggttctaaacgaaatattttctcttatagaccagataggttacctctcttttgagtatttggatgggaaactggtacatcctgaagcaattaaagtattgcaactttcttaa
>JCP7275-2
atgattaacagagatattgaaaaagaaatgaaactagcaagtcaggactaccacaacacgttttggaacgtactgcgcgacgcaaatggtaatgcgaacaatattgcaggaaaactgcgccacattcatacaggtgcctatgatttgccgacttcttctctagcaaaactcgaagcaaaacttgcaaacaaaagtaatcttagaaaactgtgtacagtggtaaaagcacactcacaatcaagcaaattgttcatctatgaaggtacaccgttcactaaatggatgaaagattatgatgcgaatatcattacgcatatgcctattaaagatggctttaagcgtattgatgtaacggattataccctagttaaccttattcgtttgggtacggattttacagctgatcttgactttgatatcgaagagttcatcacaagcgaactgacaaagcaatttacattgagtgagtcggaagcttttataaatggcgatgggataactaagccgacaggaattttatcagatacatcaggtgctgaggttgctgtgcaagcaaaagagatttccgcagataccatcaaacatttattcttctcgctagatagtaagtatcgagaaaatgccacgtggcttatgaatgatgaaactgctctttatcttcaaaccttaaaggacactaccggagcatacatcctacctgattttgatggcaacttaatgggcagacctgtggtcattgacaatgccatgccttcttcgcaaaagggagcaaaagttatcgcctttggtgatttttccaactattggattatcgaacgccataacccaaccatcaaggttctaaacgaaatattttctcttatagaccagataggttacctctcttttgagtatttggatgggaaactggtacatcctgaagcaattaaagtattgcaactttcttaa
>JCP8066-4
atgattaacagagatattgaaaaagaaatgaaactagcaagtcaggactaccacaacacgttttggaacgtactgcgcgacgcaaatggtaatgcgaacaatattgcaggaaaactgcgccacattcatacaggtgcctatgatttgccgacttcttctctagcaaaactcgaagcaaaacttgcaaacaaaagtaatcttagaaaactgtgtacagtggtaaaagcacactcgcaatcaagcaaattgttcatctatgaaggtacaccgttcactaaatggatgaaagattatgatgcgaatatcattacgcatatgcctattaaagatggctttaagcgtattgatgtaacggattataccctagttaaccttattcgtttgggtacggattttacagctgatcttgactttgatatcgaagagttcatcacaagcgaactgacaaagcaatttacattgagtgagtcggaagcttttataaatggcgatgggataactaagccgacaggaattttatcagatacatcaggtgctgaggttgctgtgcaagcaaaagagatttccgcagataccatcaaacatttattcttctcgctagatagtaagtatcgagaaaatgccacgtggcttatgaatgatgaaactgctctttatcttcaaaccttaaaggacactaccggagcatacatcctacctgattttgatggcaacttaatgggcagacctgtggtcattgacaatgccatgccttcttcgcaaaagggagcaaaagttatcgcctttggtgatttttccaactattggattatcgaacgccataacccaaccatcaaggttctaaacgaaatattttctcttatagaccagataggttacctctcttttgagtatttggatgggaaactggtacatcctgaagcaattaaagtattgcaactttcttaa
>JCP8481A-5
atgattaacagagatattgaaaaagaaatgaaactagcaagtcaggactaccacaacacgttttggaacgtactgcgcgacgcaaatggtaatgcgaacaatattgcaggaaaactgcgccacattcatacaggtgcctatgatttgccgacttcttctctagcaaaactcgaagcaaaacttgcaaacaaaagtaatcttagaaaactgtgtacagtggtaaaagcacactcgcaatcaagcaaattgttcatctatgaaggtacaccgttcactaaatggatgaaagattatgatgcgaatatcattacgcatatgcctattaaagatggctttaagcgtattgatgtaacggattataccctagttaaccttattcgtttgggtacggattttacagctgatcttgactttgatatcgaagagttcatcacaagcgaactgacaaagcaatttacattgagtgagtcggaagcttttataaatggcgatgggataactaagccgacaggaattttatcagatacatcaggtgctgaggttgctgtgcaagcaaaagagatttccgcagataccatcaaacatttattcttctcgctagatagtaagtatcgagaaaatgccacgtggcttatgaatgatgaaactgctctttatcttcaaaccttaaaggacactaccggagcatacatcctacctgattttgatggcaacttaatgggcagacctgtggtcattgacaatgccatgccttcttcgcaaaagggagcaaaagttatcgcctttggtgatttttccaactattggattatcgaacgccataacccaaccatcaaggttctaaacgaaatattttctcttatagaccagataggttacctctcttttgagtatttggatgggaaactggtacatcctgaagcaattaaagtattgcaactttcttaa
>JCP8481B-5
atgattaacagagatattgaaaaagaaatgaaactagcaagtcaggactaccacaacacgttttggaacgtactgcgcgacgcaaatggtaatgcgaacaatattgcaggaaaactgcgccacattcatacaggtgcctatgatttgccgacttcttctctagcaaaactcgaagcaaaacttgcaaacaaaagtaatcttagaaaactgtgtacagtggtaaaagcacactcgcaatcaagcaaattgttcatctatgaaggtacaccgttcactaaatggatgaaagattatgatgcgaatatcattacgcatatgcctattaaagatggctttaagcgtattgatgtaacggattataccctagttaaccttattcgtttgggtacggattttacagctgatcttgactttgatatcgaagagttcatcacaagcgaactgacaaagcaatttacattgagtgagtcggaagcttttataaatggcgatgggataactaagccgacaggaattttatcagatacatcaggtgctgaggttgctgtgcaagcaaaagagatttccgcagataccatcaaacatttattcttctcgctagatagtaagtatcgagaaaatgccacgtggcttatgaatgatgaaactgctctttatcttcaaaccttaaaggacactaccggagcatacatcctacctgattttgatggcaacttaatgggcagacctgtggtcattgacaatgccatgccttcttcgcaaaagggagcaaaagttatcgcctttggtgatttttccaactattggattatcgaacgccataacccaaccatcaaggttctaaacgaaatattttctcttatagaccagataggttacctctcttttgagtatttggatgggaaactggtacatcctgaagcaattaaagtattgcaactttcttaa
