# Supplementary material for: Genomes of Gardnerella Strains Reveal an Abundance of Prophages within the Bladder Microbiome
Source: PLoS One. 2016 Nov 18;11(11):e0166757. doi: 10.1371/journal.pone.0166757 (PMC5115800; doi:10.1371/journal.pone.0166757)
Supplement: S1 File — (ZIP) [file pone.0166757.s009.zip › Cluster24.fasta]

>55152-4
atggatctagagaaactgccaaaagcactaaagaacaagaatatcttttgttcatggaagtacgagcagcaagaaaacggtaggctcactaagccgccttataaccccataacgggaaagaaagcagctacagacaacttaagcgatttcacctcgcttgatgatgccatgaaagtaaaagaccaatacgacggaattggtataaagcttgttgataacctcttaggcatcgatttagaccactgcatcgataatggcatcattaaagactgggcaaaagagattattgcccatttcaagcacgcttatatcgaatacagcccaagtaagcatggctttcatatcttgcttctgtttaacggcgcatacgataaaaagtcttattacatcaagcatggggatattgaggtttacagcgctctagctacgaatcgctatctaacagttacgggcgacgtgtatcaggaaggcgagcttttagaagacgatgaagccatcatgtggcttttagacacgtacatgaagcgaaacataaacactcatgaaaaagaaaataacgcgtgtacaaggtcatatttaagcgatacatctgttattgaaaaagctggcaacgccataaatggagctaaatttacagcactttggcatggtgacatttcggcttacccttctcatagcgaagcagatgccgcgcttgtgtctattcttgccttttactgtggcggtaacaaggagcaaatagaccgactttttcgtaagtctgctttattccgtcctaagtgggatgaacaccgtggcgcggatacttatggcaacacaaccattcagaaagctgtttctaaatgtcataccttctatgagcctttccataatgcaagtgctgaggaagactttgatgatctcttatctaaattacaggaactaaagcctgatgaaaatatacgatatcgcaacggtgatttaggtaatggcagattgtttgctgatattttccaaaacattctgcactatgtaccggagcgcaaaatgtggttcatcttcgatggtgtacgttggacttgcgatattggaacgcttaaaacgatggaactatgcaaggatttagctctttctcttatacgttatgctggtgtcattaaagacgagagaacccgttccatgcttgttgagtattggaacaaatggagcagccgtcgtaaccgtgagatttatatcaaggaagctcaaagcgtttaccccatttcgatggaagcgttcgataagaacatttatctatttaactgccaaaacggaactttagaccttcagcacggtgtatttcgcaagcacttagcaacagatcttattaccaaagtatcacctgtgttttatgacccgaaggcaagaagtgaacgttttcgccagtttgtcgatgaaattatgagcggagattgtgagaaagccttgtatcttcaaaagtcattaggctatgcgttaagcggtgatacacgctatgagtgcatgttctttctttttggagaaagcacaagaaacggtaaaggcacactcatggaaagcgttctgtctgtgatgggcgattacggaaaagcggtacgcgcggaaaccattgctctaaagaagaaccctaatagctcacagccgaccgaggatgtagcacgccttgccggtgttcgctttgccaatatatctgagccgagccgaggactattccttaattcagcccaagttaaatacatgacgggaagtgataccttaaacgctcgattcctgcatgagaacagttttgactttaaaccacagttcaaactgtacgtgaacaccaattatctgcccgtcatcagcgatatgacagtgtttagtagcgaccgcatgcagattattccctttaacaggcattttgaagcgtgggaacaggataaaaccttaaaggcggagttttctaaaaaagaggtgcaaagtgccattttaaactggcttcttgaaggctttacccacctccgagatgaaggctttaagccgcctaatagcgttcttgatgccatttttagttatgcccacgacagtgacaagatggcacagtttgctgaagatgtactcgttaaagaccagagctctgagattcgaacggcagttgtatacgaccactacaagaagtggtgcattgataacggctgtttttctgagaacagcagaaacttcaatcaggaattaagaaaatttgccgaggttgtaagaaagcgtcccaagacaggcggagaaaaaaccacgcttcttaaaggctacaggcttaaaagtgagtttagcgattttttaagtggcaactag
>G30_4-25
atggatctagagaaactgccaaaagcactaaagaacaagaatatcttttgttcatggaagtacgagcagcaagaaaacggtaggctcactaagccgccttataaccccataacgggaaagaaagcagctacagacaacttaagcgatttcacctcgcttgatgatgccatgaaagtaaaagaccaatacgacggaattggtataaagcttgttgataacctcttaggcatcgatttagaccactgcatcgataatggcatcattaaagactgggcaaaagagattattgcccatttcaagcacgcttatatcgaatacagcccaagtaagcatggctttcatatcttgcttctgtttaacggcgcatacgataaaaagtcttattacatcaagcatggggatattgaggtttacagcgctctagctacgaatcgctatctaacagttacgggcgacgtgtatcaggaaggcgagcttttagaagacgatgaagccatcatgtggcttttagacacgtacatgaagcgaaacataaacactcatgaaaaagaaaataacgcgtgtacaaggtcatatttaagcgatacatctgttattgaaaaagctggcaacgccataaatggagctaaatttacagcactttggcatggtgacatttcggcttacccttctcatagcgaagcagatgccgcgcttgtgtctattcttgccttttactgtggcggtaacaaggagcaaatagaccgactttttcgtaagtctgctttattccgtcctaagtgggatgaacaccgtggcgcggatacttatggcaacacaaccattcagaaagctgtttctaaatgtcataccttctatgagcctttccataatgcaagtgctgaggaagactttgatgatctcttatctaaattacaggaactaaagcctgatgaaaatatacgatatcgcaacggtgatttaggtaatggcagattgtttgctgatattttccaaaacattctgcactatgtaccggagcgcaaaatgtggttcatcttcgatggtgtacgttggacttgcgatattggaacgcttaaaacgatggaactatgcaaggatttagctctttctcttatacgttatgctggtgtcattaaagacgagagaacccgttccatgcttgttgagtattggaacaaatggagcagccgtcgtaaccgtgagatttatatcaaggaagctcaaagcgtttaccccatttcgatggaagcgttcgataagaacatttatctatttaactgccaaaacggaactttagaccttcagcacggtgtatttcgcaagcacttagcaacagatcttattaccaaagtatcacctgtgttttatgacccgaaggcaagaagtgaacgttttcgccagtttgtcgatgaaattatgagcggagattgtgagaaagccttgtatcttcaaaagtcattaggctatgcgttaagcggtgatacacgctatgagtgcatgttctttctttttggagaaagcacaagaaacggtaaaggcacactcatggaaagcgttctgtctgtgatgggcgattacggaaaagcggtacgcgcggaaaccattgctctaaagaagaaccctaatagctcacagccgaccgaggatgtagcacgccttgccggtgttcgctttgccaatatatctgagccgagccgaggactattccttaattcagcccaagttaaatacatgacgggaagtgataccttaaacgctcgattcctgcatgagaacagttttgactttaaaccacagttcaaactgtacgtgaacaccaattatcttcccatcatcagcgatatgacagtgtttagtagcgaccgcatgcagattattccctttaacaggcattttgaagcgtgggaacaggataaaaccttaaaggcggagttttctaaaaaagaggtgcaaagtgccattttaaactggcttcttgaaggctttacccacctccgagatgaaggctttaagccacctaagagcgttcttgatgccatttttagttatgcccacgacagtgacaagatggcacagtttgctgaagatgtactcgttaaagaccagagctctgagattcgaacggcagttgtatacgaccactacaagaagtggtgcattgataacggctgtttttctgagaacagcagaaacttcaatcaggaattaagaaaatttgccgaggtagtaagaaagcgtcccaagacaggcggagaaaaaaccacgcttcttaaaggctacaggcttaaaagtgagtttagcgattttttaagtggcaactag
>JCP7275-3
atggatctagagaaactgccaaaagcactaaagaacaagaatatcttttgttcatggaagtacgagcagcaagaaaacggtaggctcactaagccgccttataaccccataacgggaaagaaagcagctacagacaacttaagcgatttcacctcgcttgatgatgccatgaaagtaaaagaccaatacgacggaattggtataaagcttgttgataacctcttaggcatcgatttagaccactgcatcgataatggcatcattaaagactgggcaaaagagattattgcccatttcaagcacgcttatatcgaatacagcccaagtaagcatggctttcatatcttgcttctgtttaacggcgcatacgataaaaagtcttattacatcaagcatggggatattgaggtttacagcgctctagctacgaatcgctatctaacagttacgggcgacgtgtatcaggaaggcgagcttttagaagacgatgaagccatcatgtggcttttagacacgtacatgaagcgaaacataaacactcatgaaaaagaaaataacgcgtgtacaaggtcatatttaagcgatacatctgttattgaaaaagctggcaacgccataaatggagctaaatttacagcactttggcatggtgacatttcggcttacccttctcatagcgaagcagatgccgcgcttgtgtctattcttgccttttactgtggcggtaacaaggagcaaatagaccgactttttcgtaagtctgctttattccgtcctaagtgggatgaacaccgtggcgcggatacttatggcaacacaaccattcagaaagctgtttctaaatgtcataccttctatgagcctttccataatgcaagtgctgaggaagactttgatgatctcttatctaaattacaggaactaaagcctgatgaaaatatacgatatcgcaacggtgatttaggtaatggcagattgtttgctgatattttccaaaacattctgcactatgtaccggagcgcaaaatgtggttcatcttcgatggtgtacgttggacttgcgatattggaacgcttaaaacgatggaactatgcaaggatttagctctttctcttatacgttatgctggtgtcattaaagacgagagaacccgttccatgcttgttgagtattggaacaaatggagcagccgtcgtaaccgtgagatttatatcaaggaagctcaaagcgtttaccccatttcgatggaagcgttcgataagaacatttatctatttaactgccaaaacggaactttagaccttcagcacggtgtatttcgcaagcacttagcaacagatcttattaccaaagtatcacctgtgttttatgacccgaaggcaagaagtgaacgttttcgccagtttgtcgatgaaattatgagcggagattgtgagaaagccttgtatcttcaaaagtcattaggctatgcgttaagcggtgatacacgctatgagtgcatgttctttctttttggagaaagcacaagaaacggtaaaggcacactcatggaaagcgttctgtctgtgatgggcgattacggaaaagcggtacgcgcggaaaccattgctctaaagaagaaccctaatagctcacagccgaccgaggatgtagcacgccttgccggtgttcgctttgccaatatatctgagccgagccgaggactattccttaattcagcccaagttaaatacatgacgggaagtgataccttaaacgctcgattcctgcatgagaacagttttgactttaaaccacagttcaaactgtacgtgaacaccaattatctgcccgtcatcagcgatatgacagtgtttagtagcgaccgcatgcagattattccctttaacaggcattttgaagcgtgggaacaggataaaaccttaaaggcggagttttctaaaaaagaggtgcaaagtgccattttaaactggcttcttgaaggctttacccacctccgagatgaaggctttaagccgcctaatagcgttcttgatgccatttttagttatgcccacgacagtgacaagatggcacagtttgctgaagatgtactcgttaaagaccagagctctgagattcgaacggcagttgtatacgaccactacaagaagtggtgcattgataacggctgtttttctgagaacagcagaaacttcaatcaggaattaagaaaatttgccgaggttgtaagaaagcgtcccaagacaggcggagaaaaaaccacgcttcttaaaggctacaggcttaaaagtgagtttagcgattttttaagtggcaactag
>JCP8066-3
atggatctagagaaactgccaaaagcactaaagaacaagaatatcttttgttcatggaagtacgagcagcaagaaaacggtaggctcactaagccgccttataaccccataacgggaaagaaagcagctacagacaacttaagcgatttcacctcgcttgatgatgccatgaaagtaaaagaccaatacgacggaattggtataaagcttgttgataacctcttaggcatcgatttagaccactgcatcgataatggcatcattaaagactgggcaaaagagattattgcccatttcaagcacgcttatatcgaatacagcccaagtaagcatggctttcatatcttgcttctgtttaacggcgcatacgataaaaagtcttattacatcaagcatggggatattgaggtttacagcgctctagctacgaatcgctatctaacagttacgggcgacgtgtatcaggaaggcgagcttttagaagacgatgaagccatcatgtggcttttagacacgtacatgaagcgaaacataaacactcatgaaaaagaaaataacgcgtgtacaaggtcatatttaagcgatacatctgttattgaaaaagctggcaacgccataaatggagctaaatttacagcactttggcatggtgacatttcggcttacccttctcatagcgaagcagatgccgcgcttgtgtctattcttgccttttactgtggcggtaacaaggagcaaatagaccgactttttcgtaagtctgctttattccgtcctaagtgggatgaacaccgtggcgcggatacttatggcaacacaaccattcagaaagctgtttctaaatgtcataccttctatgagcctttccataatgcaagtgctgaggaagactttgatgatctcttatctaaattacaggaactaaagcctgatgaaaatatacgatatcgcaacggtgatttaggtaatggcagattgtttgctgatattttccaaaacattctgcactatgtaccggagcgcaaaatgtggttcatcttcgatggtgtacgttggacttgcgatattggaacgcttaaaacgatggaactatgcaaggatttagctctttctcttatacgttatgctggtgtcattaaagacgagagaacccgttccatgcttgttgagtattggaacaaatggagcagccgtcgtaaccgtgagatttatatcaaggaagctcaaagcgtttaccccatttcgatggaagcgttcgataagaacatttatctatttaactgccaaaacggaactttagaccttcagcacggtgtatttcgcaagcacttagcaacagatcttattaccaaagtatcacctgtgttttatgacccgaaggcaagaagtgaacgttttcgccagtttgtcgatgaaattatgagcggagattgtgagaaagccttgtatcttcaaaagtcattaggctatgcgttaagcggtgatacacgctatgagtgcatgttctttctttttggagaaagcacaagaaacggtaaaggcacactcatggaaagcgttctgtctgtgatgggcgattacggaaaagcggtacgcgcggaaaccattgctctaaagaagaaccctaatagctcacagccgaccgaggatgtagcacgccttgccggtgttcgctttgccaatatatctgagccgagccgaggactattccttaattcagcccaagttaaatacatgacgggaagtgataccttaaacgctcgattcctgcatgagaacagttttgactttaaaccacagttcaaactgtacgtgaacaccaattatctgcccgtcatcagcgatatgacagtgtttagtagcgaccgcatgcagattattccctttaacaggcattttgaagcgtgggaacaggataaaaccttaaaggcggagttttctaaaaaagaggtgcaaagtgccattttaaactggcttcttgaaggctttacccacctccgagatgaaggctttaagccgcctaatagcgttcttgatgccatttttagttatgcccacgacagtgacaagatggcacagtttgctgaagatgtactcgttaaagaccagagctctgagattcgaacggcagttgtatacgaccactacaagaagtggtgcattgataacggctgtttttctgagaacagcagaaacttcaatcaggaattaagaaaatttgccgaggttgtaagaaagcgtcccaagacaggcggagaaaaaaccacgcttcttaaaggctacaggcttaaaagtgagtttagcgattttttaagtggcaactag
>JCP8481A-6
atggatctagagaaactgccaaaagcactaaagaacaagaatatcttttgttcatggaagtacgagcagcaagaaaacggtaggctcactaagccgccttataaccccataacgggaaagaaagcagctacagacaacttaagcgatttcacctcgcttgatgatgccatgaaagtaaaagaccaatacgacggaattggtataaagcttgttgataacctcttaggcatcgatttagaccactgcatcgataatggcatcattaaagactgggcaaaagagattattgcccatttcaagcacgcttatatcgaatacagcccaagtaagcatggctttcatatcttgcttctgtttaacggcgcatacgataaaaagtcttattacatcaagcatggggatattgaggtttacagcgctctagctacgaatcgctatctaacagttacgggcgacgtgtatcaggaaggcgagcttttagaagacgatgaagccatcatgtggcttttagacacgtacatgaagcgaaacataaacactcatgaaaaagaaaataacgcgtgtacaaggtcatatttaagcgatacatctgttattgaaaaagctggcaacgccataaatggagctaaatttacagcactttggcatggtgacatttcggcttacccttctcatagcgaagcagatgccgcgcttgtgtctattcttgccttttactgtggcggtaacaaggagcaaatagaccgactttttcgtaagtctgctttattccgtcctaagtgggatgaacaccgtggcgcggatacttatggcaacacaaccattcagaaagctgtttctaaatgtcataccttctatgagcctttccataatgcaagtgctgaggaagactttgatgatctcttatctaaattacaggaactaaagcctgatgaaaatatacgatatcgcaacggtgatttaggtaatggcagattgtttgctgatattttccaaaacattctgcactatgtaccggagcgcaaaatgtggttcatcttcgatggtgtacgttggacttgcgatattggaacgcttaaaacgatggaactatgcaaggatttagctctttctcttatacgttatgctggtgtcattaaagacgagagaacccgttccatgcttgttgagtattggaacaaatggagcagccgtcgtaaccgtgagatttatatcaaggaagctcaaagcgtttaccccatttcgatggaagcgttcgataagaacatttatctatttaactgccaaaacggaactttagaccttcagcacggtgtatttcgcaagcacttagcaacagatcttattaccaaagtatcacctgtgttttatgacccgaaggcaagaagtgaacgttttcgccagtttgtcgatgaaattatgagcggagattgtgagaaagccttgtatcttcaaaagtcattaggctatgcgttaagcggtgatacacgctatgagtgcatgttctttctttttggagaaagcacaagaaacagtaaaggcacactcatggaaagcgttctgtctgtgatgggcgattacggaaaagcggtacgcgcggaaaccattgctctaaagaagaaccctaatagctcacagccgaccgaggatgtagcacgccttgccggtgttcgctttgccaatatatctgagccgagccgaggactattccttaattcagcccaagttaaatacatgacgggaagtgataccttaaacgctcgattcctgcatgagaacagttttgactttaaaccacagttcaaactgtacgtgaacaccaattatctgcccgtcatcagcgatatgacagtgtttagtagcgaccgcatgcagattattccctttaacaggcattttgaagcgtgggaacaggataaaaccttaaaggcggagttttctaaaaaagaggtgcaaagtgccattttaaactggcttcttgaaggctttacccacctccgagatgaaggctttaagccgcctaatagcgttcttgatgccatttttagttatgcccacgacagtgacaagatggcacagtttgctgaagatgtactcgttaaagaccagagctctgagattcgaacggcagttgtatacgaccactacaagaagtggtgcattgataacggctgtttttctgagaacagcagaaacttcaatcaggaattaagaaaatttgccgaggttgtaagaaagcgtcccaagacaggcggagaaaaaaccacgcttcttaaaggctacaggcttaaaagtgagtttagcgattttttaagtggcaactag
>JCP8481B-4
atggatctagagaaactgccaaaagcactaaagaacaagaatatcttttgttcatggaagtacgagcagcaagaaaacggtaggctcactaagccgccttataaccccataacgggaaagaaagcagctacagacaacttaagcgatttcacctcgcttgatgatgccatgaaagtaaaagaccaatacgacggaattggtataaagcttgttgataacctcttaggcatcgatttagaccactgcatcgataatggcatcattaaagactgggcaaaagagattattgcccatttcaagcacgcttatatcgaatacagcccaagtaagcatggctttcatatcttgcttctgtttaacggcgcatacgataaaaagtcttattacatcaagcatggggatattgaggtttacagcgctctagctacgaatcgctatctaacagttacgggcgacgtgtatcaggaaggcgagcttttagaagacgatgaagccatcatgtggcttttagacacgtacatgaagcgaaacataaacactcatgaaaaagaaaataacgcgtgtacaaggtcatatttaagcgatacatctgttattgaaaaagctggcaacgccataaatggagctaaatttacagcactttggcatggtgacatttcggcttacccttctcatagcgaagcagatgccgcgcttgtgtctattcttgccttttactgtggcggtaacaaggagcaaatagaccgactttttcgtaagtctgctttattccgtcctaagtgggatgaacaccgtggcgcggatacttatggcaacacaaccattcagaaagctgtttctaaatgtcataccttctatgagcctttccataatgcaagtgctgaggaagactttgatgatctcttatctaaattacaggaactaaagcctgatgaaaatatacgatatcgcaacggtgatttaggtaatggcagattgtttgctgatattttccaaaacattctgcactatgtaccggagcgcaaaatgtggttcatcttcgatggtgtacgttggacttgcgatattggaacgcttaaaacgatggaactatgcaaggatttagctctttctcttatacgttatgctggtgtcattaaagacgagagaacccgttccatgcttgttgagtattggaacaaatggagcagccgtcgtaaccgtgagatttatatcaaggaagctcaaagcgtttaccccatttcgatggaagcgttcgataagaacatttatctatttaactgccaaaacggaactttagaccttcagcacggtgtatttcgcaagcacttagcaacagatcttattaccaaagtatcacctgtgttttatgacccgaaggcaagaagtgaacgttttcgccagtttgtcgatgaaattatgagcggagattgtgagaaagccttgtatcttcaaaagtcattaggctatgcgttaagcggtgatacacgctatgagtgcatgttctttctttttggagaaagcacaagaaacagtaaaggcacactcatggaaagcgttctgtctgtgatgggcgattacggaaaagcggtacgcgcggaaaccattgctctaaagaagaaccctaatagctcacagccgaccgaggatgtagcacgccttgccggtgttcgctttgccaatatatctgagccgagccgaggactattccttaattcagcccaagttaaatacatgacgggaagtgataccttaaacgctcgattcctgcatgagaacagttttgactttaaaccacagttcaaactgtacgtgaacaccaattatctgcccgtcatcagcgatatgacagtgtttagtagcgaccgcatgcagattattccctttaacaggcattttgaagcgtgggaacaggataaaaccttaaaggcggagttttctaaaaaagaggtgcaaagtgccattttaaactggcttcttgaaggctttacccacctccgagatgaaggctttaagccgcctaatagcgttcttgatgccatttttagttatgcccacgacagtgacaagatggcacagtttgctgaagatgtactcgttaaagaccagagctctgagattcgaacggcagttgtatacgaccactacaagaagtggtgcattgataacggctgtttttctgagaacagcagaaacttcaatcaggaattaagaaaatttgccgaggttgtaagaaagcgtcccaagacaggcggagaaaaaaccacgcttcttaaaggctacaggcttaaaagtgagtttagcgattttttaagtggcaactag
