# Supplementary material for: Genomes of Gardnerella Strains Reveal an Abundance of Prophages within the Bladder Microbiome
Source: PLoS One. 2016 Nov 18;11(11):e0166757. doi: 10.1371/journal.pone.0166757 (PMC5115800; doi:10.1371/journal.pone.0166757)
Supplement: S1 File — (ZIP) [file pone.0166757.s009.zip › Cluster28.fasta]

>75712-1
atgtctgatagacttgctgataacagcagccccctaagcctactaacagtgctcaaacctgggggttcttcttgtttttcagctaattcaaagcctccaaaatctgttgacgatatgattcaactcatgaaaactcgagaattagtagttacagatgaaaataatttaaaaagtatgctatataactgcaactactatagattatctgggtattttcgagtgtttcaagtcgatccttcttctggcaataatcagtttaagccaggcagcaaagatgttgattttcttgtgccgtacaaaatggatgaagaattgcgaacaattattcttaaaggtaccgcacaagtagagttaacattaagatctagatttgcatatcacgttgcaaactctggaggagcatatacatacctcaattcagattcgtatattaaaaaatctaacataagcataaataatcttttatctaatatgaacaaatggctggaaaaatctaacgaagtttgtataaaacattacaagagtaagaaacaacctataccaatatgggctgccgttgaagcttttccatttgatactatttcacgaatgatttctttgtataaagatactaatgtgttgcgaaaactttttgattcaatggggttaaaaacagaaattcgtaaatcttctgaagcaatccattcaatagtttacttgcgtaatttgtgttctcatcattgtagattatggtataaggaaactgtaatatcgactccttcaattcgtgatgttaaaaattcttctttattaaatggttatacggataaatctattgctgcagcattagtaaatttaatgtatttagtatcaaaaatagaaaacaatcataattatgagactgaaataaaagattttctgaataaaaatgaagaatataaaaatgggatatttaaccatttacattggagataa
>00703B-2
atgaaaactcgagaattagtagttacagatgaaaataatttaaaaagtatgctatataactgcaactactatagattatctgggtattttcgagtgtttcaagtcgatccttcttctggcaataatcagtttaagccaggtagtaaagatgttgattttcttgtgccgtacaaaatggatgaagaattgcgaacaattattcttaaaggtaccgcacaagtagagttaacattaagatctagatttgcatatcacgttgcaaactctggaggagcatatacatacctcaattcagattcatatattaaaaagtctaatataagcataaataatcttttatctaatatgaataaatggctggaaaaatctaacgaagtttgtataaaacattataagagtaagaaacaacctgtaccaatatgggctgctgttgaagcttttccatttgatactatttcacgaatgatttctttgtataaagatactaatgtgttgcgaaaactttttgattcaatggggttaaaaacagaaattcgtaaatcttctgaatcaatccattcaatagtgtacttgcgtaatttgtgttctcatcattgtaggttatggtataaggaaactgtaatatcgactccttcaattcgtgatgttaaaaattcttctttattaaacggttatacagataaatctattgctgcagcattagtaaatttaatgtatttagtatcaaaaatagaaaacaatcataattatgagactgaaataaaagaatttctgaataaaatgaagaatataaaaatggaatatttaaccatttacattggagataatttaaatttgtag
>00703C2mash-2
atgtctgctaaacttgccagtaatagcagccccctaagcctactaacagtgctcaaacctgggggttcttcttgtttttcagataattcaaagcctccaaaatctattgacgatatgattcaactcatgaaaactcgagaattagtagttacagatgaaaataatttaaaaagtatgctgtatgactgcaactactatagattatctgggtattttcgagtgtttcaagtcgatccttcttctggcaataatcagtttaagccaggtagtaaagatgttgattttcttgtgccgtacaaaatggatgaagaattgcgaacaattattcttaaaggtacagcacgagtagagttaacattaagatctagatttgcatatcacgttgcaaactctggaggagcatatacatacctcaattcagattcatatattaaaaagtctaatataagcataaataatcttttatctaatatgaataaatggctggaaaaatctaacgaagtttgtataaaacattataagagtaagaaacaacctataccaatatgggctgctgttgaagcttttccatttgatactatttcacgaatgatttctttgtataaagatactaatgtgttgcgaaaactttttgattcaatggggttaaaaacagaaattcgtaaatcttctgaatcaatccattcaatagtgtacttgcgtaatttgtgttctcatcattgtaggttatggtataaggaaactgtaatatcgactccttcaattcgtgatgttaaaaattcttctttattaaacggttatacagataaatctattgctgcagcattagtaaatttaatgtatttagtatcaaaaatagaaaacaatcataattatgagactgaaataaaagaatttctgaataaaaatgaagaatataaaaatggaatatttaaccatttacattggagataa
>315_A-1
atgtctgataaaattgacggtaacagcagccccctaagcctactaacagtgctcaaacctgggggttcttcttgtttttcagctaattcaaagcctccaaaatctattgacgatatgattcaactcatgaaaactcgagaattagtagtcactgatgaaaataatttaaaaagtatgctgtatgactgcaactactatagattgtctggatattttcgagtgtttcaaatcgatccttcttctggcaataatcagtttaagccaggtagcaaagatgttgattttcttgtgccatacaaaatggatgaagaattgcgaacaattatccttaaaggtacagcacaagtagagttaacattaagatctagatttgcatatcacgttgcaaactctggaggagcatatacatacctcaatccagattcatatattaaaaagtctaatataagcataaataatcttttatctaatatgaacaaatggatggaaagatctaacgaagtttgtataaaacattacaagagtaagaaacaacctataccaatatgggctgccgttgaagcttttccatttgatactatttcacgaatgatttctttgtataaagataccaatgtgttgcgaaaactttttgattcaatggggttaaaaacagaaattcgtaaatcttctgaatcaatccattcaatagtgtacttgcgtaatttgtgttctcatcattgtagattatggtataaggaaactgtaatatcgactccttcaattcgtgatgttaaaaattcttctttattaaacggctatacagataaatctattgctgcaatattagtaaatttaatgtatttagtatcaaaaatagaaaacaatcataattatgagaacgaaataaaagaatttctgaataaaaatgaagaatataaaaatggaatatttaaccatttacattggagataa
>JCP7719-3
atgtctgctaaacttgccagtaatagcagccccctaagcctactaacagtgctcaaacctgggggttcttcttgtttttcagctgattcaaagcctccaaaatctatcgacgatatgattcaactcatgaaaactcgagaattagtagttacagatgaaaataatttaaaaagtatgctatataactgcaactactatagattatctgggtattttcgagtgtttcaagtcgatccttcttctggcaataatcagtttaagccaggtagtaaagatgttgattttcttgtgccgtacaaaatggatgaagaattgcgaacaattattcttaaaggtaccgcacaagtagagttaacattaagatctagatttgcatatcacgttgcaaactctggaggagcatatacatacctcaattcagattcatatattaaaaagtctaatataagcataaataatcttttatctaatatgaataaatggctggaaaaatctaacgaagtttgtataaaacattataagagtaagaaacaacctataccaatatgggctgctgttgaagcttttccatttgatactatttcacgaatgatttctttgtataaagatactaatgtgttgcgaaaactttttgattcaatggggttaaaaacagaaattcgtaaatcttctgaatcaatccattcaatagtgtacttgcgtaatttgtgttctcatcattgtaggttatggtataaggaaactgtaatatcgactccttcaattcgtgatgttaaaaattcttctttattaaacggttatacagataaatctattgctgcagcattagtaaatttaatgtatttagtatcaaaaatagaaaacaatcataattatgagactgaaataaaagaatttctgaataaaaatgaagaatataaaaatggaatatttaaccatttacattggagataa
>0288E-21
atgtctgatagacttgctgataacagcagccccctaagcctactaacagtgctcaaacctgggggttcttcttgtttttcagctaattcaaagcctccaaaatctattgacgatatgattcaactcatgaaaactcgagaattagtagttacagatgaaaataatttaaaaagtatgctatataactgcaactactatagattatctgggtattttcgagtgtttcaaatcgatccttcttctggcaataatcagtttaagccaggcagcaaagatgttgattttcttgtgccgtacaaaatggatgaagaattgcgaacaattattcttaaaggtaccgcacaagtagagttaacattaagatctagattcgcatatcacgttgcaaactctggaggagcatatacatacctcaattcagattcgtatattaaaaaatctaacataagcataaataatcttttatctaatatgaacaaatggctggaaaaatctaacgaagtttgtataaaacattacaagagtaagaaacaacctataccaatatgggctgccgttgaagcttttccatttgatactatttcacgaatgatttctttgtataaagatactaatgtgttgcgaaaactttttgattcaatggggttaaaaacagaaattcgtaaatcttctgaagcaatccattcaatagtttacttgcgtaatttgtgttctcatcattgtagattatggtataaggaaactgtaatatcgactccctcaattcgtgatgttaaaaattcttctttattaaatggttatacggataaatctattgctgcagcattagtaaatttaatgtatttagtatcaaaaatagaaaacaatcataattatgagacggaaataaaagaatttctgaataaaaatgaagaatataaaaatggaatatttaaccatttacattggagataa
