# Supplementary material for: Genomes of Gardnerella Strains Reveal an Abundance of Prophages within the Bladder Microbiome
Source: PLoS One. 2016 Nov 18;11(11):e0166757. doi: 10.1371/journal.pone.0166757 (PMC5115800; doi:10.1371/journal.pone.0166757)
Supplement: S1 File — (ZIP) [file pone.0166757.s009.zip › Cluster29.fasta]

>1400E-3
atgaatgaattacaagtatttaagaatgtagagcttggctctgttcgcacaacagtagtagatggtattccttattttgtgggtaaggatgtggctgagattcttggttatcgtgatacatctgatgcactgaaaagacatgtagatgaagatgataagctgactcggtgtttcaccgactcaggtcagaacagagaaatgtatgttattaacgagtctggtttatacagtcttattcttagaagtcagctccctaaagcgtgtcagtttaaacgatgggttacatcacaggttcttccgagtatccgtaagcacggtatgtatgcgacagaggagcttattaacaaccctgatatggctatcgctgtttttaatgcattgaaagaagagcgtgctaaaagagaggcgttagagcttacgactgctgtgcaaaaacagcagatagctgagcttaagccaaaagccagctattacgatgttgtgcttaaatgcaaagacataatctctatgcgtgtgattgcaaaagattatggcaagtcagcacagtggatgaataatttcttgcatgaactcggtgtgcagtataagcagtctgatacttggcttttatatcaaaagtatgccgatcaggaatatacgaaatctcgtacaaatacctacgaggattctaatggtgttacacactcaaaaatgcatacttattggactcagaaaggcaggcttttcatctatcacctcatgacacaacacgggatctaccccttgattgaaaaggaggctaaagatgagtaa
>JCP7276-14
atgaatgagttacaagtttttaagaatgtagagcttggatctgttcgcacaacagtagtagatggtattccttattttgtgggtaaggatgtggctgagattcttggttatcgtgatacatctgatgctctgaaaaggcatgtagatgaagatgataagctgactcggtgtttcaccgactcaggtcagaacagagaaatgtatgttattaacgagtctggtttatacagtcttattcttagaagtcagctccctaaagcgtgtcagtttaaacgatgggttacatcacaggttcttccgagtatccgtaagcacggtatgtatgcgacagatgagcttatcaacaatcctgatatggctatcgctgtttttaacgcattgaaagaagagcgtgctaaaagagaggcgttagagcttacgactgctgtgcaaaaacagcagatagctgagcttaaaccgaaagccagctattacgatgttgtgcttaaatgcaaagacataatctctatgcgtgtgattgcaaaagattatggcaagtcagcacagtggatgaataatttcttgcatgaccttggcgtgcagtataagcagtctgatatttggcttttatatcaaaagtatgccgatcaggaatatacgaaatctcgcacaaatacctacgaggattctaatggtgttacacactcaaaaatgcatacttattggactcagaaaggcaggcttttcatctatcacctcatgacacaacacgggatctacccgttgattgaacaggaggctaaagatgagtaa
>5_1.51-4
atgaatgaattacaagtatttaagaatgtagagcttggctctgttcgcacaacagtagtagatggtatcccatattttgtgggcaaggacgtggctgagattcttggttatcgtgatacatctgatgcactgaaaaggcatgtagatgaagatgataagctgactcggtgtttcaccgactcaggtcagaaccgagaaatgtatgttattaacgagtctggtctttacagtcttattcttagaagtcagctccctaaagcgtgtcagtttaaacgatgggttacatcacaggttcttccgagtatccgtaagcacggtatgtatgcgacagatgagcttatcaacaatcctgatatggctatcgctgtttttaacgcattgaaagaagagcgtgctaaaagagaagcgttagagcttacgactgctgtgcaaaaacagcagatagctgagcttaaaccgaaagccagctattacgatgttgtgcttaaatgcaaagacataatctctatgcgtgtgattgcaaaagattatggcaagtcagcacagtggatgaataactttttgcatgagctcggtgtgcagtataggcagtctgatatctggcttttatatcaaaagtatgccaatcaggaatatacgaaatctcgcacaaatacatacgaggattctaatggtgttacacactcaaaaatgcatacttattggactcagaaaggcaggcttttcatctatcacctcatgacacaacacggtatctacccgttgattgaacaggaggctaaagatgagtaa
>JCP7719-16
atgaatgaattacaagtatttaagaatgtagagcttggctatgttcgcacaacagtagtagatggtatcccatattttgtgggcaaggacgtggctgagattcttggttatcgtgatacatctgatgcactgaaaaggcatgtagatgaagatgataagctgactcggtgtttcaccgactcaggtcagaaccgagaaatgtatgttattaacgagtctggtctttacagtcttattcttagaagtcagctccctaaagcgtgtcagtttaaacgatgggttacatcacaggttcttccgagtatccgtaagcacggtatgtatgcgacagatgagcttatcaacaatcctgatatggctatcgctgtttttaacgcattgaaagaagagcgtgctaaaagagaagcgttagagcttacgactgctgtgcaaaaacagcagatagctgagcttaaaccgaaagccagctattacgatgttgtgcttaaatgcaaagacataatctctatgcgtgtgattgcaaaagattatggcaagtcagcacagtggatgaataactttttgcatgagctcggtgtgcagtataggcagtctgatatctggcttttatatcaaaagtatgccaatcaggaatatacgaaatctcgcacaaatacctacgaggattctaatggtgttacacactcaaaaatgcatacttattggactcagaaaggcaggcttttcatctatcacctcatgacacaacacgggatctacccgttgattgaacaggaggctaaaagtgagtaa
>GV18_4-15
atgaatgaattacaagtttttaagaatgtagagcttggctctgttcgcacaacagtagtagatggtatcccatatttcgtgggcaaggacgtggctgagattcttggttatcgtgatacatctgatgcactgaaaaggcatgtagatgaagatgataagctgactcggtgtttcaccgactcaggtcagaaccgagaaatgtatgttattaacgagtctggtttatacagtcttattcttagaagtcagctacctaaagcgtgtcagtttaaacgatgggttacatcacaggttcttccaagtatccgtaagcacggcatgtatgcgacagatgagcttatcaacaatcctgatatggctatcgctgtttttaacgcattgaaagaagagcgttctaaaagagaagcgttagagcttacgactgctgtgcaaaaacagcagatagctgagcttaagccaaaagccagctattacgatgttgtgcttaaatgcaaagacataatctctatgcgtgtgattgcaaaagattatggcaagtcagcacagtggatgaataactttttgcatgaactcggtgtgcaatataagcagtctgatatctggcttttatatcaaaagtatgccaatcaggaatatacgaaatctcgcacaaatacatacgaggattctaatggtgttacacactcaaaaatgcatacttattggactcagaaaggcaggcttttcatctatcacctcatgacacaacacggtatctacccgttgattgaacaggaggctaaagatgagtaa
>JCP8108-6
atgaatgaattacaagtatttaagaatgtagagcttggctctgttcgcacaacagtagtagatggtatcccatattttgtgggcaaggacgtggctgagattcttggttatcgtgatacatctgatgcactgaaaaggcatgtagatgaagatgataagctgactcggtgtttcaccgactcaggtcagaaccgagaaatgtatgttattaacgagtctggtctttacagtcttattcttagaagtcagctccctaaagcgtgtcagtttaaacgatgggttacatcacaggttcttccgagtatccgtaagcacggtatgtatgcgacagaggagcttatcaacaatcctgatatggctatcgctgtttttaatgccttgaaagaagagcgtgctaaaagagaagcgttagagcttacgactgctgtgcaaaaacagcagatagctgagcttaaaccgaaagccagctattacgatgttgtgcttaaatgcaaagacataatctctatgcgtgtgattgcaaaagattatggcaagtcagcacagtggatgaataactttttgcatgagctcggtgtgcagtataagcagtctgatatctggcttttatatcaaaagtatgccaatcaggaatatacgaaatctcgtacaaatacctacgaggattctaatggtgttacacactcaaaaatgcatacttattggacgcagaaaggcaggcttttcatctatcacctcatgacacaacacggtatctacccgttgattgaacaggaggctaaagatgagtaa
