# Supplementary material for: Genomes of Gardnerella Strains Reveal an Abundance of Prophages within the Bladder Microbiome
Source: PLoS One. 2016 Nov 18;11(11):e0166757. doi: 10.1371/journal.pone.0166757 (PMC5115800; doi:10.1371/journal.pone.0166757)
Supplement: S1 File — (ZIP) [file pone.0166757.s009.zip › Cluster31.fasta]

>3549624-16
atggcaaacaggattaaaggtattaccgttgaaatcggcggagatacgacaggcttggataaagcgttaaaagacgtgaatacgactatccgatccacgcaagctcagcttcgtgacgtaaacaggctgttaaaactcgatccgtccaacgctaaacttttagcacaaaaacagcagttgttgcagcaggaaatagcaaacacttccgagaaacttaacgctttaaaacaggcggataagcaggctaaagtacagcttgaaaacggggatctcggtaaagacaagtatgatgctttgcagcgtgagattattgaaaccgagcagaatcttaaaaatttagaacagcaggccaagaaagtcccatcagcgttagcagtttctatgaaagaaaccggggataaaattaaaagtgtcggtgagaaaacagcccaagtcggcacaagcctatccacgcatgttaccgcaccaattgtggggcttggagccgcatcgttagccgcgtttaacgaagttgatgcaggcatggacacgattgttactaaaacaggcgcaacaggaaaagcactggagggtatgcaagatagtatgaaaaatcttgctaccagtattcctactgattttcaaaccgcaggtgctgctatcggcgaggtgaacacaagattcggtttaacaggtaaaagccttgaagacctgtcaggcaggtttattaaatttgctcaaattaacaacatggacgtttccacggctgttgataacacgcagaaagttgtggctgcgtttgggcttaaagcacaggatgccggggctttacttgatacgatgaacgcagtcggtcagcgtaccggtgtcagcatggatacgcttgctaaaaccatggttactaacagtgcctccttacagcagcttgggtttagtgcatctgatgctgctaatttcttaggcaatgttgaaatgtccggtgctgacacgtcacaggttatgactgctcttactaaagcattggctgctgctacagctaaaggcacgcctatgaaacaggctttagaggatattcaaaacagtatggtgaatgcgaaaagcgacactgaaggtttaaaagtagcttacgagctgtttggtaagcgtgcgggtgcggctatttatcaggcgtgtaaaaacggttcgctgtcttttgctgagcttggcacttcccttaaagataatgccggtagcgtggagaaaacgtttaacgaaacgcttgatccgatagataagtttaagacctcgatgaatagtctgaaaatcgtgggagcagatcttggcagttctcttgcaacggttttacagcctatgcttgaaaagttcgcttcctgtatgaagtctttaagtgaagcttggaacggattgtctccgggaatgaaggatgcgatagtaaaaatcacgcttattgctgcaacagtcgggcctgtgctcattgtgatcgggaaaattattagtgctgttggaacaatcacttctgctctgggaggtcttatcggacttcttggaggaacagccacagccactactgcggtaggtgtggcaggaggagctagtgctgcaggaacagcagcagcgggaacagcagccggaacagcggctgttgggtttggtgcgttaaacgtttcacttcttcctattatcggtattattgcggcgattattgccgcggttgtggcgattattgcgattattaaaaactggggtgctataagcgaatggtttaaaaacctgtggcgggatgtttgccagagcgtgagcagtatttggcaaaacatctcggagtttttccaaaacgtgtggcaaggcttagttcaggtttttaccggtgtgtgggatacgattaaaaacgtgctcacggtagctctcatgtttatcgtagagcttataaaaggctatttttcgcttatcacactaccgtttaggtttatttgggaaaactgtaaagacgtgattataggcgcatgggatgcgattaaaaccacggtaagcagcgtgcttgaagccataaacagtgtaataacaagtgttatgaacacgattatgtcgtttataacaagcgtgctaaacactataagcagtgtgtttacgagcgtattcaatgcgattttaagtgttgtaacgtctgtttttaacagtataaaatcggtggctgaaacaatatggaatggaatttgcagtgttataacaaacgtggtgaacacagttaaaaatacggtttctacggtgtttaacgcggtggcaggcgttgtaagcaacgtatttaacggtattaaaaacacggccgtatcaatttggaatggtattaaaaacgctatcatcactccgattgaagcggcgaaaaacaaggttaaggcagtagttgacgctataacaggcttttttgcaggtattagacttagtcttcctcatattaaactgcctcattttagtattagcggacacttctcactcgcaccaccgtctgtaccgtatcttgctatcgactggtataagaaggcaatggataagccgatgctgttaaacggggctactatcttcggtgagaaaaacgggcatttgcttggcggcggtgaaaaaggccctgaggtgattatggggcttgatgctttgcagaatatgagcgcgggagcaaacacgcaaatgcttagtgttatgaaccagattctagcgattatggactcgtatttcccacagttttccaaccagagtattgtgcttgactcaggcgagcttgtgggcggtattgcacacaagatggacagtgagctttttaagcttcaaacaagaaaaacaagggggtggtaa
>G30_4-13
atggcaaacaggattaaaggtattaccgttgaaatcggtggagataccacaggcttggataaagcgttaaaagacgtgaatacgactatcagatccacgcaagctcagcttcgtgacgtaaacaggctgttaaaactcgatccgtccaacgctaaacttttagcacaaaaacagcagttgttgcagcaggaaatagcaaacacttccgagaaacttaacgctttaaaacaggctgataagcaggctaaagtacagcttgaaaacggggatctcggtaaagacaagtacgatgcgctgcagcgtgagattattgaaaccgagcagaatcttaaaaatttagaacagcaggccaagaaagtcccatcagcgttagcagtttctatgaaagaaaccggggataaaattaaaagtgtcggtgagaaaacagcccaagtcggcacaagcctatccacgcatgttaccgcaccaattgtggggcttggagccgcatcgttagccgcgtttaacgaagttgatgcgggcatggacacaattgttactaaaacaggcgcaacaggaaaagcactggagggtatgcaagatagtatgaaaaatcttgctaccagtattcctactgattttcaaaccgctggtgctgctatcggagaggtgaacacaagattcggtttaacgggtaaaagccttgaagacctgtcaggcaggtttattaaatttgctcaaattaacaacatggacgtttccacggctgttgataacacgcagaaagttgtggctgcttttgggcttaaagcacaggatgccggggctttacttgatacgatgaacgctgtaggtcagcgtaccggtgtcagcatggatacgcttgctaaaaccatggtgactaacagtgcctccttacagcagcttgggtttagtgcatctgatgctgctaatttcttaggcaatgttgaaatgtccggtgctgacacgtcacaggttatgactgctcttactaaagcattggctgctgctacagctaaaggcacgcctatgaaacaggctttagaggatattcaaaacagtatggtgaatgcgaaaagcgacactgaaggtttaaaagtagcttacgagctgtttggtaagcgtgcaggtgcggctatttatcaggcgtgtaaaaacggctcgctgtctttcgctgagcttggcacttcccttaaagataatgccggtagcgtggagaaaacgtttaacgaaacgcttgatccgatagataagtttaagacttcaatgaatagtctgaaaatcgtgggagcagatcttggcaattctcttgcaacggttttacagcctatgcttgaaaagttcgcttcctgtatgaaatctttaagcgaagcctggaacgggctgtctccgggaatgaaggatgcgatagtaaaaatcacgcttattgctgcaacagtcggccctgtactcattgtgatcgggaaaattatcagtgctgttggaacaatcacttctgctctgggagggttaatcggacttcttggaggaacagccacagccactactgcggcaggcgtggcaggaggagccagtgcggcaggaacagcggcagcagggacagcagcagggacagcggctgttgggtttggtgcgttaaacgtttcgcttcttcctattatcgctattattgcggcgattattgccgcggttgtggcgattattgcgattattaaaaactggggtgctataagcgaatggtttaaaaacctgtggcagggtgtttgccagagtgtgagcagtatttggcaaaacatctcggagtttttccaaaacgtgtggcaaggcttagttcaggtttttaccggcgtgtgggatacgattaaaaacgtgctcacggtagctctcatgtttatcgtagagcttataaaaggctatttttcgcttatcacactaccgtttaggtttatttgggaaaactgtaaagacgtgattataggcgcatgggatgcgattaaaaccacggtaagtagcgtgcttgaagccataaacagtgtaataacaagtgttatgaacacgattatgtcgtttataacaagcgtgctaaacactataagcagtgtgtttacgagcgtgttcaatgcgattttaagtgttgtaacctctgtttttaacagtataaaatcagtggctgaaacgatatggaatggaatttgcagtgttataaccaacgtggtaaacacggttaaaaatacggtttctacagtgtttaacgcggtggcaggcgttgtaggcaacgtatttaacggtattaaaaacacagccgtatcaatttggaacggtattaaaaacgctatcatcactccgattgaagcggcgaaaaacaaggttaaagcagtagttgacgctataacaggcttttttgcaggtattagacttagtcttcctcatattaaactgcctcattttagtattaaaggacacttctcacttgcaccaccgtctgtaccgtatcttgctatcgactggtataagaaagcaatggataagccgatgctgttaaacggggctactatcttcggtgagaaaaacgggcatttgcttggcggcggtgaaaaaggtcctgaggtgattatggggcttgatactttgcagaatatgagtgcgggagcaaacacgcaaatgcttagtgttatgaaccagattctagcgattatggactcgtatttcccacagttttccaaccagagtattgtgcttgactcaggcgagcttgtgggaggtattgcacacaagatggacagtgagcttttcaagcttcaaacaagaaaaacaagggggtggtaa
>GV18_4-29
atggcaaacaggattaaaggtattaccgttgaaatcggtggagatacgacaggcttggataaggcgttaaaagacgtgaatacgactatcagatccacgcaagctcagcttcgtgacgtaaacaggctgttaaaactcgatccgtccaacgctaaacttttagcacaaaaacagcagttgttgcagcaggaaatagcaaacacttccgagaaacttaacgctttaaaacaggcggataagcaggctaaagtacagcttgaaaacggggatctcggtaaagacaagtatgatgcactgcagcgtgagattattgaaaccgagcagaatcttaaaaatttagaacagcaggccaagaaagtcccatcagcgttagcagtttctatgaaagaaaccggggataaaattaaaagtgtcggtgagaaaacagcccaagtcggcacaagcttatccacgcatgttaccgcaccaattgtggggcttggagccgcatcgttagccgcgtttaacgaagttgatgccggtatggacacaattgttactaaaacaggcgcaacaggaaaagcacttgagggtatgcaagatagtatgaaaaatcttgctaccagtattcctactgattttcaaaccgcaggtgctgctatcggcgaggtgaacacaagattcggtttaacaggtaaaagccttgaagacctgtcaggcaggtttattaaatttgctcaaattaacaacatggatgtttctacggctgttgataacacgcagaaagttgtggctgcttttgggcttaaagcacaggatgccggggctttacttgatacgatgaacgcagtcggtcagcgtaccggtgtcagcatggatacgcttgctaaaaccatggttactaacagtgcctccttacagcagctcgggtttaatgcatcggatgctgctaatttcttaggtaatgttgaaatgtcgggtgctgacacgtcacaggttatgactgctcttactaaagcattggctgctgctactgctaaaggcacgcctatgaaacaggctttagaagatattcaaaacagtatggtgaatgcgaaaagcgacactgaaggtttaaaagtagcttatgagctgtttggtaagcgtgcaggcgcggctatttatcaggcgtgtaaaaacggttcgctgtcttttgctgagcttggtacttcccttaaagataatgccggtagcgtggagaaaacgtttaacgaaacgcttgatccgatagataagtttaagacttcaatgaatagtctgaaaatcgtgggagcagatcttggcagttctcttgcaacggttttacagcctatgcttgaaaagttcgcttcctgtatgaaatctttaagcgaagcctggaacgggctgtctccgggaatgaaggatgcgatagtaaaaatcacgcttattgctgcaacagtcggtcctgtgctcattgtgatcgggaaaattattagtgctgttggaacaataacttctgctctgggagggttaatcggacttcttggaggcacagccacagccactactgcggtaggtgtggcaggaggagcaagtgcggcaggaacagcggcggcagggacagcagcaggaacggcggctgtagggtttggtgcgttaaacgtttcacttcttcctattatcggtattattgcagcgattattgccgcggttgtggcgattattgcgattattaaaaactggggtgctataagcgaatggtttaaaaacctgtggcagggtgtttgccagagcgtgagcagtatttggcaaaacatctcggagtttttccaaaacgtgtggcaaggcttagttcaggtttttaccggcgtgtgggatacgattaaaaacgtgctcacggtagctctcatgtttatcgtagagcttatcaaaggctatttttcgcttatcacactaccgtttaggtttatctgggaaaactgtaaagacgtgattataggcgcatgggatgcgattaaaaccacggtaagtagcgtgcttgaagccataaacagtgtaataacaagtgttatgaacacgattatgtcgtttataacaagcgtgctaaacactataagcagcgtgtttacgagcgtgttcaatgcgattttaagtgttgtaacctctgtttttaacagtataaaatcggtggctgaaacgatatggaatggaatttgcagtgttataacaaacgtggtgaacacggttaaaaatacggtttctacagtgtttaacgcggtagcaggcgttgtaggcaacgtttttaacggtattaaaaacacggccgtatcaatttggaacggtattaaaaacgctatcatcactccgattgaagcggcgaaaaacaaggttaaagcagtagttgacgctataacaggcttttttgcaggtattagacttagtcttcctcatattaaactgcctcattttagtattaaaggacacttctcactcgcaccaccgtctgtaccgtatcttgctatcgactggtataagaaggcaatggataagccgatgctgttaaacggggctactatcttcggtgagaaaaacgggcatttgcttggcggtggcgaaaaaggccctgaggtgattatggggcttgatactttgcagaatatgagtgcgggagcaaacacgcaaatgcttagtgttatgaaccagattctagcgattatggactcgtatttcccacagttttccaaccagagtattgtgcttgattcaggcgagcttgtgggaggtattgcacacaagatggatagtgagcttttcaagcttcaaacaagaaaaacaagggggtggtaa
>JCP8017A-2
atggcaaacaggattaaaggtattaccgttgaaatcggtggagatacgacaggcttggataaagcgttaaaagatgtgaatacgactatcagatctacgcaagctcagcttcgtgacgtaaacaggctgttaaaactggatccgtccaacgctaaacttttagcacaaaaacagcagttgttgcagcaggaaatagcaaacacttccgagaaacttaacgctttaaaacaggctgataagcaggctaaagtacagcttgaaaacggggatctcggtaaagacaagtatgatgctttgcagcgtgagattattgaaaccgagcagaatcttaaaaatttagaacagcaggcaaagaaagtcccttcagcgttagcagtttctatgaaagaaaccggggataaaattaaaagtgttggtgagaaaacagcacaggtcggtacaagcttatccacgcatgttaccgcaccaattgtggggcttggagccgcatcgttagccgcgtttaacgaagttgatgcgggcatggatacgattgttactaaaacaggcgcaacaggaaaagcactggagggtatgcaagatagtatgaaaaatcttgctaccagtattcctactgattttcaaactgcaggtgctgctatcggcgaggttaacaccagattcggtttaacaggtaaaagccttgaagacctgtcaggcaggtttattaaatttgctcaaattaacaacatggatgtttccacggctgttgataatacgcagaaagttgtggctgcgtttgggcttaaagcacaggatgccggggctttacttgatacgatgaacgcagtcggtcagcgtaccggtgtcagcatggatacgcttgctaaaaccatggtgactaacagtgcctccttacagcagctcgggtttagcgcatcggatgctgctaatttcttaggcaatgttgaaatgtcgggtgctgacacatcacaggttatgacagctctaactaaagcactagctgctgctacagctaaaggcacgcctatgaaacaggctttagaagatattcaaaacagtatggtgaatgcgaaaagcgacactgaaggtttaaaagtagcttatgagctgtttggtaagcgtgcgggcgcggctatttatcaggcgtgtaaaaacggttcactgtcttttgctgagcttggtacttcccttaaagataatgctggcagcgtggagaaaacgtttaacgaaacgcttgatccgatagataagtttaagacttcgatgaatagtctgaaaatcgtgggagcagatcttggcagttctcttgcaacggttttacagcctatgcttgaaaagttcgcttcctgtatgaagtctttaagcgaagcctggaacggattgtctccgggaatgaaggatgcgatagtaaaaatcacgcttattgcggcaacagtcggacctgtactcattgtgatcgggaaaattattagtgctgttggaacaatcacttctgctctgggaggtcttatcggacttcttggaggaacagccacagccactactgcggtaggtgtggcaggaggtgctagtgcggcagggacagcggcagcaggaacagcagccggaacagcggctgttgggtttggtgcgttaaacgtttcgcttcttcctattatcgctattattgcggctattattgcagcggttgtggcgattattgcgattattaaaaactggggtgctataagcgaatggtttaaaaacctgtggcagggtgtttgccagagcgtgagcagtatttggcaaaacatctctgagtttttccaaaacgtgtggcaaggcttggttcaggtttttaccggtgtgtgggatacgattaaaaacgtgctcacggtagctctcatgtttatcgtagagcttatcaaaggctatttttcgcttatcacactaccgtttaggtttatttgggaaaactgtaaagacgtgattataggcgcatgggatgcgattaaaaccacggtaagcagcgtgcttgaagccataaacactgtgataacaagtgttatgaacacgattatgtcgtttataacaagcgtgttaaacactataagcagtgtgtttacgagcgtgttcaatgcgattttaagtgttgtaacctctgtttttaacagcataaaatcagtggctgaaacgatatggaatggaatttgcagtgttataacaaacgtggtgaacacggttaaaaatacggtttctacggtgtttaacgcggtggcaggcgttgtaggcaacgtttttaacggtattaaaaacacggccgtatcaatttggaatggtattaaaaacgctatcatcactccgattgaagcggcgaaaaacaaggttaaggcagtagttgacgctataacaggcttttttgcaggtattagacttagtattcctcatattaaactgcctcattttagtattaaaggacacttctcactcgcaccaccgtctgtaccgtatcttgctatcgactggtataagaaggcaatggataagccaatgctgttaaacggggcgactatcttcggtgagaaaaacgggcacttgcttggcggcggagagaaaggccctgaggtgattatggggcttgatactttgcagaatatgagtgcgggagcaaacacgcaaatgcttagtgttatgaaccagattctagcgattatggacgcgtatttcccacagttttccaaccagagtattgtgcttgattcaggcgagcttgtaggcggtattgcaaacaagatggacagtgagcttttcaagcttcaaacaagaaaaacaagggggtggtaa
>JCP8017B-10
atggcaaacaggattaaaggtattaccgttgaaatcggtggagatacgacaggcttggataaagcgttaaaagatgtgaatacgactatcagatctacgcaagctcagcttcgtgacgtaaacaggctgttaaaactggatccgtccaacgctaaacttttagcacaaaaacagcagttgttgcagcaggaaatagcaaacacttccgagaaacttaacgctttaaaacaggctgataagcaggctaaagtacagcttgaaaacggggatctcggtaaagacaagtatgatgctttgcagcgtgagattattgaaaccgagcagaatcttaaaaatttagaacagcaggcaaagaaagtcccttcagcgttagcagtttctatgaaagaaaccggggataaaattaaaagtgttggtgagaaaacagcacaggtcggtacaagcttatccacgcatgttaccgcaccaattgtggggcttggagccgcatcgttagccgcgtttaacgaagttgatgcgggcatggatacgattgttactaaaacaggcgcaacaggaaaagcactggagggtatgcaagatagtatgaaaaatcttgctaccagtattcctactgattttcaaactgcaggtgctgctatcggcgaggttaacaccagattcggtttaacaggtaaaagccttgaagacctgtcaggcaggtttattaaatttgctcaaattaacaacatggatgtttccacggctgttgataatacgcagaaagttgtggctgcgtttgggcttaaagcacaggatgccggggctttacttgatacgatgaacgcagtcggtcagcgtaccggtgtcagcatggatacgcttgctaaaaccatggtgactaacagtgcctccttacagcagctcgggtttagcgcatcggatgctgctaatttcttaggcaatgttgaaatgtcgggtgctgacacatcacaggttatgacagctctaactaaagcactagctgctgctacagctaaaggcacgcctatgaaacaggctttagaagatattcaaaacagtatggtgaatgcgaaaagcgacactgaaggtttaaaagtagcttatgagctgtttggtaagcgtgcgggcgcggctatttatcaggcgtgtaaaaacggttcactgtcttttgctgagcttggtacttcccttaaagataatgctggcagcgtggagaaaacgtttaacgaaacgcttgatccgatagataagtttaagacttcgatgaatagtctgaaaatcgtgggagcagatcttggcagttctcttgcaacggttttacagcctatgcttgaaaagttcgcttcctgtatgaagtctttaagcgaagcctggaacggattgtctccgggaatgaaggatgcgatagtaaaaatcacgcttattgcggcaacagtcggacctgtactcattgtgatcgggaaaattattagtgctgttggaacaatcacttctgctctgggaggtcttatcggacttcttggaggaacagccacagccactactgcggtaggtgtggcaggaggtgctagtgcggcagggacagcggcagcaggaacagcagccggaacagcggctgttgggtttggtgcgttaaacgtttcgcttcttcctattatcgctattattgcggctattattgcagcggttgtggcgattattgcgattattaaaaactggggtgctataagcgaatggtttaaaaacctgtggcagggtgtttgccagagcgtgagcagtatttggcaaaacatctctgagtttttccaaaacgtgtggcaaggcttggttcaggtttttaccggtgtgtgggatacgattaaaaacgtgctcacggtagctctcatgtttatcgtagagcttatcaaaggctatttttcgcttatcacactaccgtttaggtttatttgggaaaactgtaaagacgtgattataggcgcatgggatgcgattaaaaccacggtaagcagcgtgcttgaagccataaacactgtgataacaagtgttatgaacacgattatgtcgtttataacaagcgtgttaaacactataagcagtgtgtttacgagcgtgttcaatgcgattttaagtgttgtaacctctgtttttaacagcataaaatcagtggctgaaacgatatggaatggaatttgcagtgttataacaaacgtggtgaacacggttaaaaatacggtttctacggtgtttaacgcggtggcaggcgttgtaggcaacgtttttaacggtattaaaaacacggccgtatcaatttggaatggtattaaaaacgctatcatcactccgattgaagcggcgaaaaacaaggttaaggcagtagttgacgctataacaggcttttttgcaggtattagacttagtattcctcatattaaactgcctcattttagtattaaaggacacttctcactcgcaccaccgtctgtaccgtatcttgctatcgactggtataagaaggcaatggataagccaatgctgttaaacggggcgactatcttcggtgagaaaaacgggcacttgcttggcggcggagagaaaggccctgaggtgattatggggcttgatactttgcagaatatgagtgcgggagcaaacacgcaaatgcttagtgttatgaaccagattctagcgattatggacgcgtatttcccacagttttccaaccagagtattgtgcttgattcaggcgagcttgtaggcggtattgcaaacaagatggacagtgagcttttcaagcttcaaacaagaaaaacaagggggtggtaa
