# Supplementary material for: Genomes of Gardnerella Strains Reveal an Abundance of Prophages within the Bladder Microbiome
Source: PLoS One. 2016 Nov 18;11(11):e0166757. doi: 10.1371/journal.pone.0166757 (PMC5115800; doi:10.1371/journal.pone.0166757)
Supplement: S1 File — (ZIP) [file pone.0166757.s009.zip › Cluster37.fasta]

>JCP8017A-16
atgcgcaaacgagtgcttgcttactatgacacttgctacttgtgcggcaagccagtagataaaactattaagactccagacccattgagtcctgaagtggatgagatagttccagtgagtagaggtggaagcccaacagactggaataatgttcgacttacacacagacaatgcaatcagcttaagaaagcacacactgcagcttgggcacaagcaagaatatatgagaaagaacacggattagacacaggcgtagcgcctgaagcatgttgcgacgcatacaatcagaaaaatagacactcgaattggtaa
>JCP8017B-1
atgcgcaaacgagtgcttgcttactatgacacttgctacttgtgcggcaagccagtagataaaactattaagactccagacccattgagtcctgaagtggatgagatagttccagtgagtagaggtggaagcccaacagactggaataatgttcgacttacacacagacaatgcaatcagcttaagaaagcacacactgcagcttgggcacaagcaagaatatatgagaaagaacacggattagacacaggcgtagcgcctgaagcatgttgcgacgcatacaatcagaaaaatagacactcgaattggtaa
>JCP8151A-8
atgcgcaaacgagtgcttgcttactatgacacttgctacttgtgcggcaagccagtagataaaactattaagactccagacccattgagtcctgaagtagatgagatagttccagtgagtagaggtggaagcccaacagactggaataacgttcgacttacacacaggcaatgcaatcagcttaagaaagcacacactgcagcttgggcgcaagcaagaatatacgagaaagaacacggattagacacaggtgtagcgcctgaagcatgttgcgacgcatacaatcagaaaaacagacactcgaattggtaa
>JCP8151B-8
atgcgcaaacgagtgcttgcttactatgacacttgctacttgtgcggcaagccagtagataaaactattaagactccagacccattgagtcctgaagtagatgagatagttccagtgagtagaggtggaagcccaacagactggaataacgttcgacttacacacaggcaatgcaatcagcttaagaaagcacacactgcagcttgggcgcaagcaagaatatacgagaaagaacacggattagacacaggtgtagcgcctgaagcatgttgcgacgcatacaatcagaaaaacagacactcgaattggtaa
>G30_4-8
atgcgcaaacgagtgcttgcttactatgacacttgctacttgtgcggcaagccagtagataaaaccattaagactccagacccattgagtcccgaagtagatgagatagtcccagtaagtagaggcggaagcccaacagactggaacaacgttcgacttacacacaggcaatgcaaccagcttaagaaagcacacactgcagcttgggcacaagcaagaatatacgagaaagaacatggattagacacaggcgtaacgcctgaagcatgttgcgacgcatacaaacagcacaacaaacactcaaattggtaa
