# Supplementary material for: Genomes of Gardnerella Strains Reveal an Abundance of Prophages within the Bladder Microbiome
Source: PLoS One. 2016 Nov 18;11(11):e0166757. doi: 10.1371/journal.pone.0166757 (PMC5115800; doi:10.1371/journal.pone.0166757)
Supplement: S1 File — (ZIP) [file pone.0166757.s009.zip › Cluster40.fasta]

>p1400E-4
atgaaaaaagcagaccgtgatctagcaaaagaccacggtggtttcgttgcaggagcgttggcttatggtaggcgaaaagtcgacagtgttgagttccgatccatgcttgccttagacggggatcatgttgctaaagactttattgcactctacgagagtgttgcgccttacacgtcttttctgtacacgacacacagtcacacgcctgataatccgagggtgagaattgtttttcctttaacaagaaatgtaacacctgacgagtttgtagcagtatcaaggtatttagctgacatgctgggtattgaccagtttgatgagtgctcttacttgcctaaccagctcatgtactggccgtccacgccacgaaacggcgtgtatgagtataaagaggttgaaaaagactggcttaatcctgatgatattttatccgctcacccagagtgggtggatccaaccaggcttccgacctcgtctcgtgagagtaaagcgaatcaggtgcagaagcagaaagtgcaagatccactcacaaaaaacggtgtggttggactgtttaaccgcgtgttctatccgataactcttgctttggaaaagtttttaagcgacgtgtatgagccgacggataatgaaaaccgctggcatcttatagtctcacacagtatggcaggagttgagattatcgaagacaagtttgtttactctcatcatgctaaagacccggcgtatttgaaactgtgtaacgcttttgatattgttcgcacgcacaaattcgctagcttggacgagaaagagtcgtttaagaaaatgagcgagtttgcgatgagtcttgatgaggtaaaacttcaagcggcaaacgagaggctctcggaagcggaagatgattttgttgacagtgaggattggaagaaaaaactacgctacacgtctaaaggcgcggttttagaaaactcgctttataatgcgaaactcattattaaacatgatcctttgcttaaaggaatcgtttttaaccagctggctgatggtcttgaaattaaaggcgatgtgccttggcagcatcctgcgaagttttggagggacgcggacgatgcgcagcttatctgctatgtggacgaccattatggctcgttttcacagagaaactatgatattgctgtcacgaaagtatcagatgatagaagttatcatccgataagacgctattttgagagtcttcctcaatgggatggtgttaaacgtgtagacacgctttttatcgactatcttggtgctgaagataacgcgtatattcgtgcagtgtgtagaaaaacactgtgtgcagcatacatgcgtatctaccatcccggcattaaatttgactaccttcctgtttttaacggtgcgcaaggtatcggcaagtcaacgtttatagcaaaccttggcatggaatggttttcagacagtctcacgctttcagacatgaacgataagacggcggctgaaaaactccaaggatattggattcatgaaatcagcgagcttgccggcatgaaaaaagctgaccttgataaggtaaaagcttttgtttcaagacgtgacgataagtatcgtgcttcttttggaaaacgcgtagcaccacacccgaggcagtgcgtgttcttcggtacaacgaatagtgaaaacggttatttaagggatgttactggtaaccggcgtttttggaatgtgaaagtgtcgggaaacggtaagtataagccttgggaaatgacacgagaactggttgaccaaatatgggcggaaaccatggttatttccaaggcgggtgaagaactgttccttgatgcgagcttggaggctttcgctaaagaagaacagcgtgaagccatgcagcaagacgaccgtgaaggcattgtcagagagtatcttaacatgcttctacccgatacttgggatgaaatggacatttacaggcggcgagattacttccgtgacatggaggatccgacacgacctaaaggcacgattaaacgcatggaagtatccaacattgaaatatggtgcgaatgcttcggaaaagccaaagaagatattaagcctatcgacagttacgcaatatcggcgattatgaaacgtttgaaagactggcaaaaaacaggcacgcgaaagcatgtgggaatttatggtttacaacgagtctatgaaagacaagatgtgtga
>pJCP8108-7
atgcgtagtttagctatcgcttacggtaacaacaggcaggcaaagacatgggtaaataagaccatcacctatgatgagctgaaagaccgtcttaaagtgacgattcgcacctcagagtcagcggaagagtatgcaaaaatgaaaaaagcagaccgtgatcttgcaaaagaccacggtggtttcgttgcaggagcgttggcttacggtagacgaaaagtcgacagcgttgaatttcgctccatgctcgccttagacggggatcatgttgctaaagactttattgcactctacgagagtgttgcgccttacacgtcttttctgtacacgacacacagccacacgcctgataatccgagggtgagaattgtttttcctttaacaagaaatgtaacgcctgacgagtttgtagcagtatcaaggtatttagctgacgtgctgggtattgaccagtttgatgaatgctcttacttgcctaaccagctcatgtactggccgtccacgccacgaaacggcgtgtacgagtataaagaggttgaaaaagactggcttaatcctgatgatattttatccgctcacccagagtgggtggatccaaccaggcttccgacctcgtctcgtgagagtaaagcgaatcaggtgcagaagcagaaagtgcaagatccactcgcgaaaaatggcgtggttggattgtttaaccgagtattctatccgataactcttgctttggaaaagtttttaagcgacgtgtatgagtcgacggataatgaaaaccgctggcatcttatagcctcacacagtatggcaggagttgagattatcgaagacaagtttgtttactctcatcatgctaaagacccagcgtatttgaaactgtgtaacgcttttgatattgttcgcacacacaaattcgctagcttggacgagaaagagtcgtttaagaaaatgagcgagtttgcgatgagtcttgatgaggtaaaacttcaagcggcaaacgagagggtctcggaagcggaagatgattttgttgacagtgaggattggaagaaaaaactacgctacacgtctaaaggcgcggttttagaaaactcgctttataatgcgaagctcattattaaacacgatcctttgcttaaaggaatcgtttttaaccagctggctgatggtcttgaaattaaaggcgatgttccttggcagcatcctgcgaagttttggagggacgcggacgatgcgcagcttatctgctatgttgacgaccattatggctcgttttctcaaagaaactatgatattgctgtcacgaaagtatcagatgatagaagttatcatccgataagacgctattttgagagtcttcctcaatgggatggtgtgaaacgtgtagacacgctttttatcgactatcttggcgctgaagacaacgcgtatattcgtgcagtgtgtagaaaaacactgtgtgcagcatacatgcgtatctaccatcccggtattaaatttgactaccttcctgtttttaacggtgcacaaggtatcggcaagtcaacgtttatagcaaaccttggcatggaatggttttcagacagtctcacgctttcagacatgaacgataagacggcggctgaaaaactccaaggatattggattcatgaaatcagcgagcttgccggcatgaaaaaagctgaccttgataaggtaaaagcttttgtttcaagacgtgacgataagtatcgtgcttcttttggaaaacgtgtagcaccacacccgaggcagtgcgtgttcttcggtacaacgaatagtgaaaacggttatttaagggatgttactggtaaccggcgtttttggaatgtgaaagtgtcgggaaacggtaagtataagccttgggaaatgacgcgagaactggttgaccaaatatgggcggaaaccatggttatttccaaggcgggtgaagaactattccttgacaagagcttggaggctttcgctcaagaagaacagcgtgaagccatgcagcaagacgaccgtgaaggcattgtcagagagtatcttaacatgcttctacccgatacttgggatgaaatggacatttacaggcggcgagattacttccgtgacatggaggatccgacacggcctaaaggcgcgattaaacgcatggaagtatccaacattgaaatatggtgcgaatgcttcgggaaagcgaaagaagatattaagcctatcgacagttacgcaatatcggcgattatgaaacgtttgaaagactggcaaagatctgacaatcgtagaaccataccaatctatggaaggcaaagaatttacaccagaatttga
>p0288E-15
atgcgtagtttagctatcgcttacggtaacaacaggcaggcaaaaacatgggtgaataagaccatcacctatgatgagctgaaagaccgtcttaaagtaacgattcgtacctcagagtcagcggaagagtatgcgaaaatgaaaaaagcagaccgtgatctagcaaaagaccacggtggtttcgttgcaggagcgttggcttatggtaggcgaaaagtcgacagtgttgagttccgatccatgcttgccttagacggggatcatgttgctaaagactttattgcactctacgagagtgttgcgccttacacgtcttttctgtacacgacacacagccacacgcctgataatccgagggtgagaattgtttttcctttaacgaggaatgtaacgcctgacgagtttgtagcagtatcaaggtatttagctgacatgatgggtattgaccagtttgatgaatgctcttacttgcctaaccagctcatgtactggccgtccacgccacgaaacggcgtgtacgagtataaagaggttgaaaaagactggcttaatcctgatgatattttatccgctcacccagagtgggtggatccaaccaggcttccgacctcatctcgtgagagtaaagcgaaccaggtgcaaaagcagaaagtgcaagacccactcgcaaaaaatggtgtagttggattgtttaaccgagtatttaacccagtaactcttgctttagaaaagtttttaagcaacgtgtatgagccgacggataacgaaaaccgctggcatcttatagcctcacacagtatggcaggagttgagattatcgaagacaagttcgtttactctcatcatgctaaagacccagcgtatttgaaactgtgtaacgcttttgatattgttcgcacgcacaaattcgctagcttggacgagaaagagtcgttcaaaaaaatgagcgagtttgcgatgagtcttgatgaggtaaaacttcaagcggcaaacgagagactctcggaagcggaagatgattttgttgacagtgaggattggaagaaaaaactacgctacacgtctaaaggcgcggttttagaaaactcgctgtataatgcgaaactcattattaaacatgatcctttgcttaaaggaatcgtttttaaccagctggctgatggtcttgaaattaaaggcgatgtgccttggcagcatcctgcgaagttttggagggatgcggacgatgcgcagcttatctgctatgtggacgaccattatggctcgttttcacagagaaactatgatattgctgtcacgaaagtatcagatgatagaagttatcatccgataagacgctattttgagagtcttgttcaatgggatggtgtgaaacgtgtagacacgctttttattgattatcttggtgctgaagacaatgagtatattcgtgcagtgtgtagaaaaacactgtgtgcagcatacatgcgtatctaccatcccggtattaaatttgactaccttcctgtttttaacggtgcgcaaggtatcggcaagtcaacgtttatagcaaaccttggtatggaatggttttcagacagtctcacgctttcagacatgaacgataagactgcggctgaaaaactccaaggatattggattcatgaaatcagcgagcttgcgggcatgaaaaaagctgaccttgataaggtaaaagcttttgtttcaagacgtgacgataagtatcgtgcttcttttggaaaacgcgtagcaccacacccgaggcagtgcgtgttcttcggtacaacgaatagtgaaaacggttatttaagggatgttacgggtaaccggcgtttttggaatgtgaaagtgtcgggaaacggtaagtataagccttgggaaatgacacgagaactggttgaccaaatatgggcggaaaccatggttatttccaaggcgggtgaagaactattccttgacaagagcttggagtctttcgctcaagaagaacagcgtgaagccatgcagcaagacgaccgtgaaggcattgtcagagagtatcttaacatgcttctacctgatacttgggatgaaatggatatttacaggcggcgggattacttccgtgacatggaggatccgacacggcctaaaggcgcgattaaacgcatggaagtatccaacattgaaatatggtgcgaatgcttcgggaaagccaaagaagatattaagcctatcgacagttacgcaatatcggcgattatgaaacgtttgaaagactggcaaagatctgacaatcgtagaaccataccaatttatggtaggcaaagaatttataccagaatttga
>p5-1.51-5
atgttgatgcgtagtttagctatcgcttacggtaacaacaggcaggcaaagacatgggtgaataagaccatcacctatggtgagctgaaagaccgtcttaaagtgacgattcgcacctcagagtcagcggaagagtatgcaaaaatgaagaaaacggatcgtgatcttgcaaaagaccacggtggtttcgttgcaggagcgttggcttacggtagacgaaaagtcgacagcgttgaatttcgctccatgctcgccttagatggggatcatgttgctaaagactttattgtactctacgagagtgttgcgccttacacgtcttttctgtacacgacacacagccacacgcctgataatccgagggtgagaattgtttttcctttaacaaggaatgtaacacctgacgagtttgtagcagtgtcaaggtatttagctgacatgctgggtattgaccagtttgatgaatgctcttacttgcctaaccagctcatgtactggccgtccacgccacaaaacggcgtgtacgagtataaagaggttgaaaaagactggcttaatcctgatgatattttatccgctcaccctgagtggacagatccgaccaggcttccgacctcgtctcgtgagagtaaagcgaatcaggtgcagaaacagaaagtgcaagatccactcgcgaaaaatggtgtggttggattgtttaaccgagtatttaacccagtaactcttgctttggaaaagtttttaagcgacatatatgagccgacagataatgaaaaccgctggcatcttatagcctcacacagtatggcaggagttgagattatcgaagacaagttcgtttactctcatcacgctaaagacccggcgtatttaaaactgtgtaacgcttttgatatcgttcgcacgcacaaattcgctagcttagacgagaaagagtcgtttaagaaaatgagcgagtttgcgatgagtcttgatgaggtaaaacttcaagcagcaaacgagaggctctcggaagcggaagatgattttgttgacagtgaggattggaagaaaaaactacgctatacgtctaaaggcgctgttttagaaaactcgctttataatgcgaaactcattattaaacatgatcctttgcttaaaggaatcgtttttaaccagctggctgatggtcttgaaattaaaggcgatgttccttggcagcatcctgcgaagttttggagggatgcggacgatgctcagcttatctgctatgttgacgaccattatggctcgttctcacagagaaactatgatattgctgtcacgaaagtgtcagatgatagaagttatcatccgataagacgctattttgagagtcttcctcaatgggatggtgtgaaacgtgtagacacgctttttatcgactatcttggtgctgaagacaacgcgtatattcgtgcagtgtgtagaaaaacactgtgtgcagcatacatgcgtatctaccatcctggtattaaatttgactaccttcctgtttttaatggtgcgcaaggtatcggcaagtcaacgtttatagcaaaccttggcatggaatggttttcagacagtctcacgctttcagacatgaacgataagactgcggctgaaaaactccaaggatattggattcatgaaatcagcgagcttgcgggcatgaaaaaagctgatcttgataaggtaaaagcttttgtttcaagacgagatgataagtatcgtgcttcttttggaaaacgtgtctccccacacccgaggcagtgcgtgttcttcggtacaacgaatagtgaaaacggttatttaagggatgttacgggtaaccggcgtttttggaatgtgaaagtgtcgggaaacggtaagtataagccctgggaaatgacgcgagaactggttgaccaaatatgggcggaaaccatggttatttccaaggcgggtgaagaactgttccttgatgcgagcttggaggctttcgctcaagaagaacagcgtgaagccatgcagcaagacgaccgtgaaggcattgttagagagtatcttaacatgcttctacctgatacttgggatgaaatggatatttacaggcggcgggattacttccgtgacatggaggatccgacacgtcctaaaggcacggttaaacgcatggaagtatccaacattgaaatatggtgcgaatgcttcgggaaagccaaagaagatattaagcctatcgacagttacgcaatatcggcgattatgaaacgtttgaaagactggcaaagatctgacaatcgtagaaccataccaatctatggaaggcaaagaatttataccagaatctga
