# Supplementary material for: Genomes of Gardnerella Strains Reveal an Abundance of Prophages within the Bladder Microbiome
Source: PLoS One. 2016 Nov 18;11(11):e0166757. doi: 10.1371/journal.pone.0166757 (PMC5115800; doi:10.1371/journal.pone.0166757)
Supplement: S1 File — (ZIP) [file pone.0166757.s009.zip › singleton_clusters.fasta]

>Cluster56_p00703Dmash-1
gtggctaaaaatattatattagaagaaattattaaacaatatagagaaggctttgacgaaaacattaacgatgataaattatttgaatatttcgcggcagaacagttattaaaagatgaaaatttggatgaagatgaaataaattcaggattagttggggattcttatgataatggaatagatggtttttatatttttttggatggtgagttggttcgtgaaataggacagttagaaggcacctataaagaaatgagggtgtattttcatcaatacaaaaatagttataagattcaagaagatgtagttttaaaatttaataatgcatttagagatatcttaaactttgataatgaggttcttaaagggtggaacgatgaaattaaagataaaattattttattgagagatgtgatattaaaaacggctacatatgcaataaaaattaaatttattataaatcatatatctaaagctaactctagtgatattaaagataatgaatcatattggggaaaagttagaaatatgaaagaaaccataaaggagtctggtataagtaggttggaggtagaatataatttcataggaggagaagagttaaaagagctaagctataaaaaaccagagtactctatagagttaacacttaaagattctcctttaacaatggagtttgggaataatataggttatattgcacttgtaagtttaagtaattattacaattttataacagatgatggtaggataaggaaatatgtattcgataataatgtcagagattatcaaaacaagactgttgtaaacaaggaaatagagggcactataaaagacgatctaaatacagatttttggtggctaaacaatggtataacaattattgcaggtagagacagtagtcaaataggtaagaaattatctttaaaaaatgttcagatagttaatggtttacaaacatcatattcaatatttaattcttttcaagaattagaaattgataaaaatagtgatactaggagtttgtttgttaaaattatcatatcagatgaaaaagatacaatagataaaattataagagcaacaaattctcaaaattcaatcccttcaggagttctcaggtcgacagataatatacaaagagatattgaacaatattttttaagcaaaggttattattacgatagaagaaaaaattattataaaaacttaggaaaacctagagaaaaaatcatatctattaatttattatctcagtgcatagtatctttaatattacctgaaaagaatccttcaagagctagatcgaatcctacgatattaattaaaaaagatgaagattataaaaaggtgttttatacaataaaggattttcaaacatacttaaatgcagtaatgatatttaaatcggtagaaaaagaaatgaaagcaataatgtcagatgaagaatttaaaaatgattcaattttagaaagtataactaaaatatttaaattccatgtgtctagaattttgatcagcgaattaacaaaaaaaggaaaccctcaggaaaacgaactaaaaaatgaaaatattacgaaaaatatagataaaaaacaaataaaagaatcaatctttatgttaaaagaaataatacaaaactacatagaaaacaatcctcagtctatagataatatatcaaaacaatctgagtttagtaattatattactgaaaagatgaatgaaaaatacaaggaaaaatag
>Cluster57_p00703Dmash-3
atggaggtcaagccgtcaaccacgttggaacagcagctgaatattctgtctgaacgaggaatgaaacttgatgaaccacttgcgcgtcagtggttaacgagtgtctcttactatcgcttgtctggctactggtacgcctaccgcgttctaccagaggatgctaatccaaagcaaccagttcgtttagaccaattcgtagaaggcacatcgtttactgaggtcgctggattatacgagttcgatcgtaagttacgcacgttagtacacgatggaattgagcgtattgaagttgccctacgcactcgcgttggcgagtggattgtgcggaatgatgcattggcttattgtaatccatcgttgttccgcgagggattcgaccatgttgcttggcttgcaaaagtgtatggtcgaattgtgcgagccaggtcaagtaatgcagcaattttacattacgcgaacgagtacggtcattacccattctgggtagtagcggaggttctggatttttcagatgtgtcccttttatttgatggattacctgctgatgctcaacacagtatttctactgattttggatttgatgttgatgccggtaagctaaactcgaagcagaagaaaagctatcacgataaggaccctcttgtgcgttggtgcgagcagctgactgttgttcgcaacgtttgtgcacaccacgctcgtctgttcaacaggcatctgacgccagcatcaacgaacgctttccgcaccattcccgctctctcatcgttaccggatgggcagagcgataaactctatggggcgctactggtgatggcattcatgctgcgcaccatatctccgggcacaacatggccatcaaagctcacaaaattgatacatacggacttcgaaaaactcagcctacgcagtatcgctgaaatggggtttcctgacaattgggaagacagcctaaacgcctcacacaagtccgaatcctccatataa
>Cluster58_p3549624-6
atgcttaagtttatagttttatcctctacagaaaagcctaaagctgagattacacacttgttgaaggctgagcgcactcgtgcgcttgatggtaccgacacactcgaactcatggtagaaaatgccaacattgcaaaaaacgataggatcatctacacggattgcaatgatacgtacgagtatattgttcaatctgttgaagaggaacgttcggaaaatacgcctcttgtaactatcaatgcggccaacagtgtgtgtgagcttgttaatagttacattgtttatgatcctaggcgagatactacggctattgagcgcgctcaaaccgccattgacggcacgcgctgggagcttgaagctgtagagaacggaactctttcacaccgtgctaatttaagcttttatcatattaatgctcttgatgctcttatgaaagtatgcaaggtttttggactcgaactagaaacgcatattgttgttgaagatggcgctatcactcataggaaaattagcttgcttgagcgtcgcggtaatcgtattgcgtcaaaacgttttgaatacggtcgtgaccttaaaaatgtgaagcgaattattgatcctgctcaggtcattacaaagctttatgtgtgggggaaaggtgttgagcgcgattatgacaaagagaaagctgagctagataagaaagagtctaaattagaaggtggaactaatgagtaa
>Cluster59_p3549624-11
atgagtagtgaactcactatcaaacaagaccaagaagcctggacgcagcggcaaatagccgcactcaaacagcttggcgtatcaaacaacgttacacaagccgacctcgatattttcctcgcacaatccaagcgtactggcttagaccccttcagcaatcaaatctacatgatagggcgcaaacaaaaaaacaaagaaactggacagtttgaaattaagcaaacgattcaagttagtatcgacggcttgcgcttaatcgcacacagagtcgctcaacaatgccatgaagtattcagcatgagcgacacattatgggcagacaatagcggcacgtggcatgatgtgtggctagcaccaacgccaccagccgccgcaaaagtatcagtaaaacgcggcggcggtgtctttagcgccgttgcactcttcaaagagtacgcgccaatatacgacggcaagctcaacggcatgtggaaatcaaagccagcgttgatgatagcaaaatgtgctgaagcgttagccttgcgaaaagcgtttccaacagatctgagtggcatctacacagacgatgaaatggaaaatgctaaagactactcagaacccgtagaacctacacaaaacaaaacagtagaacctacgaaaaacatagatcctaagcaaaacgtcgaaatcattgaggcggaagtagtcaacgaaccacaatcaaacccagcaacaccacgcctagcaacaagagaacaaaaggacaagattctaaaactcttacacgacgctggaattctaagccgaatgctggcaacgcactttatgcaagaacaaatcctaccaacaccaaccgcagcaatgacctacactgatgcggaagcaatacttgcaaaccctcaaacactaatgcgccaagcgcacgagtgggtacgcgagcaaagcactagccgtacgcaaggatcaacacaagaaggagaacagaaatga
>Cluster60_p3549624-12
atgcagcagcgtgcggcggaggactggctacgtaaagccgagtatgagattgaagagcgtatctgggtgccgcctcaagaggttaaacgacgcgaggcgtcaaaaactattaccttcgacgcgtactttcccgactggcttgagcaaagacgctttagaggcaagccactaaaagctagcacaaaataccataatgaaggctactatcgcaatcacattagccccgttcttggagacaaacctattagcgagattacggctcaagacgtgcacgattttagagaaagcctagactcttcgcaaccagacatggttcattgcacaatgaaagtattacgcgctatgatccactcagcaatgaagactggattagacggcacgccgccactactagctacaaatccgctgatagagtcagagcctaacgtgactcgcaagaaagagattgagccaggaaccgaaaacgagattaaactaatttatgaggctatgcctccacagtatgcgcttagcgtgtatattgccgctcttgttggcttgcgtattggcgaagtatgcgcgctgaaagttagtgatatcgagttgcgctcgcataggctaagagtagaaagaacgcgcaccacgacgccgaacgcgttagaacctactacgagtcctaaaacggagcgttcgacgcgtacagagcctataccatccgaacttgtgccaatgattagagagcatgttaaaacacttaatcttgacgactctgattggcttttcccatcaacactgaatcacgctgagcctgttagaacgaacacgcttagaaagtattacacttgtgctaagaagagtgctggcgtgcgcatgagtcttaactttcacgctttgcgtcacacgtgtttgacgtggcttgcgcagagcggcgcaactgttaaggagctgatggatatggcaggtcattcagatccgaagattgcgatgatatatcagcatgcggcggacgagcgacgccgtgagcaagctgaggcgcttggcggcaggctgtttggtgagagctga
>Cluster61_p0288E-16
atgaatgaattacaagtatttaagaatgtagagcttggctctgttcgcacaacagtagtagatggtatcccttattttgtgggtaaggatgtggctgagattttaggctacagcaatcatcgtaaggcattagcagatcatgtggatatggaagataaaacggatggggtaacgattcgtgactccatcggcagagagcaaaatccgattttaatcaatgagtctggtttatacagtcttattcttagaagtcagctccctaaagcgtgtcagtttaaacgatgggttacatcacaggttcttccgagtatccgtaagcacggtatgtatgcgacagatgagcttatcaacaatcctgatatggctatcgctgtttttaacgcattgaaagaagagcgtgctaaaagagaagcgttagagcttacgactgctgtgcaaaaacagcagatagctgagcttaagccaaaagccagctattacgatgttgtgcttaaatgcaaagacataatctctatgcgtgtgattgcaaaagattatggcaagtcagcacagtggatgaataactttttgcatgaccttggtgtgcagtataagcagtctgatatctggcttttatatcaaaagtatgccaatcaggaatacacgaaatctcgcacaaatacctacgaggattctaacggcgttgcacactcaaaaatgcatacttattggacgcagaaaggcaggcttttcatctatcacctcatgacacaacacgggatctaccccttgattgaacaggaggctaaagatgagtaa
>Cluster62_p0288E-19
atgacaacaatttttaatgtggctgcgtatatccttgagcttactggaactgttactactatgaagttgcagaagttggcttattattcgcaggcttattgtttagccactactggaaatccgttgttttgtgagaattttcaggcttggagaaatggtcctgtagctccgactctgtttagtcgccatcgcggtaagtttttgattcgtaaaggcgagatcaatctttcggatattgagcagtctgattccaatattttaactgacgatcaaaagcgtattattgagaaagtatgcgataaatttggtgcgtatactggcagtcagttgagtgaaagaacgcacaaagaagctccatggagtgatttgcgtgaaggtgttgatgactcggctgtttgctctaaagtgattaccaaagattctttgaaagagtactatactcgtaatcctttgttttaa
>Cluster63_p41V-3
atgagtgcaagtagtgtagcgtttgatgttcccgcgcttcttgatgactatacgtcgtggttgcgtaagtcttctactgttgagcgaattggcgaatggaatgaggttacgttgccttttcttgattgttctggcgatgaccttgttttttatgtgcgtattgatcgtggcaacagtgttgctttcactgacgatggttatacttttgctactttgaatcataagggtgtgaatattactgaaaagcgtttggaacgtatgcagtgtttagcacgcaggtatggtgtgagtatcactaataatggtgaggttactcttgatgctgaagataactatgctaatgctttgaaccgttacgctcaggctcttttgtcgttgaattctatgactgaggtttcacgtaggcatgtggctgagtattttgctgatgatgttgctgaagtgttaacgtcttgcaaagtttattacacgcaaaatgtgattattcgtggtgtttctggatatgagcatagttttgatttcttgttccagcgtagcgcaaaatatcctactagattctgccatgcccctaataagtttgataaaactgctgttcgcgatattatgtggagctggcaggatacttgtaaagcaaaagaacgtgaaggttctaagctatttgtgattggcgatgatagagaacgtcctttacaaactgctgctttggaagcttttgaaaactatggtgtggaagttattcctttttctaatctcgaggaacgttctgagttgttacgtgcggcttaa
>Cluster64_p41V-7
ttgcaaaatttctataatagagatggaacgaataagaaaagcgctgacaatccaaacaccactcttggtcctaatagcaagcgagcatcagactgggaattaacgtttactcttgagcttccaaaaaatgtagaactcggatctgatgcttcatatacagtagatgggctcgccgaagacagctatactattacgaaagaattagataaaaataacagtcagaaaatttacttcaaaattcgcaaaaagcagccatcaggcaattatgagacagcgtctgactactataaaagactagcttctttaggtaaagttacgcttcacattaagggaataacaactgattctgctgaaactgataaaaacttaaccattgttggcaaactagcaggcatgcatgatgagttaatgaaatacactaccaaaggtgctgagcttgaacctcgcaacgtggagttcttcattgccaagcaaagcgaagaaggtcgcgatgcaaatgccgaaaaagacaagaagagcaatctcacaaaaccaaatctgattacgttcacttttaagataaagaaaccagaaacttataaagtgacatatagcttcaaatctggcactagtgaaaaatcacttcctgcagaagtaacagctttgcttcctgcaaccacatctgggcatgctaatggagaaaacattacgcctgcacagccttcaaaaacttctgttgacattaaggataaagacggcaaaaagctaggaacatggaatttcgctggatggagtccaacatcagctactataaacaatgctgatgttcccttcgttggcacatggaatttcactccagtaaaagaaccaaatccaggtcctaatactccgccaattccagaccatcctcacgatccagaaaggccaaataaaccagatacgccggtaactcctgaaactcctgaaactccagattctccagattctccagatataccatcaactcctgaaactccaaagaatgcagaaagcacaggtataccgttaactccaaagaatccaaataaacagcaggaagaattacaaacgaaacaagtatcaccagaacctaatacaggagcagcacagacagaaaaaagcgaaaatcagcaaattcttgcaaaaactggtgcaaacactgtatttattgcaatatttgcaatatttatggtattactagctgcatcattgcgaaaaattcttcctcatcaacaaataaaacatctacgatga
>Cluster65_p476_GVAG-3
atgtggcatctagcattcgagaccggcatgcgccaagccgaacggttcggactcacaccaagcgagctcgtcacacaagatggtatccacggaatacaagtcacccaccagctgcagcgactcaccaaggacgccttcattcccaactggctaccaacaactcacatacaaggcagctactacctcctgccaccgaagacaaaacagggtaaacgctttattccgatcagcacacaactatggataggactcaaccaacaaatccaacaaaaccacacccaacaaaaccaactcatattcacactcaacggacaaccactcaacagccaaaaagaaagacgccgctggcaacaaacactccaggctgcaggactgccctacacaacaatgcgagcagcacgccacttcttcagcacccaactcgcacaaatcggagcaagcgaagacgcacgaatcagcatgatgggccacgcaaaaatcacaacaaccgcaggctacacacactggacaccagccgcgctcgcacaactagccgaccaagcacgccaagctgtcacacaataa
>Cluster66_p1400E-6
gtggaagtatggaaagatattcctgaatatgaaggtcattaccaagcttctaatttagggaaaattagaagcataaaacgtagcactcaaattcttaaaggtgattatcagcgtaatggttataaaagggtgtatttatggaagaacggaaacaagagaaacctacttgttcatagacttgtggcattaacttttctacctaatcctaatgattattctgacataaaccatattgacgaagataaaagtaacaacagaatcgataatttggaatggtgtagcagaagatacaacatgaattatggtcaggttaaagaaaagatttctatagccaatagaggaagaaagccacataagaatcagttgataaagctgagtaatagctcaaaaaacagaaaatggataagcaaagggaatgtagagaaatttatcaaaatttcgaacattcctttttttattgcagctggttggaaaatcggaaggaaggaaaagaaccatgattga
>Cluster67_p476_GVAG-1
atgccagagtatcgactgatagcgaagaacagcaaacttcctatgaggcacaggttggctactatacaaactacattaaaagtagagaagattgggagttcgtacaagtttatacagacgaaggaatatcagctaccaacaccaaaaaagcgtgatggttttaagcgaatggtaaaagatgcccttgatggaaagatagaccttattgttactaagtcagttagtagatttgctagaaataccgtagatagtttgtctaccatcagaaagctaaaggaacatggcacagaagtattctttggaaaagaaaacatctggacttttgatagcaagggagaactgctaattacaataatgtccagccttgctcaagaagaatcaagatccatttcggaaaactgcacatggggacaaagaaagagatttgcagatggcaaggtgacagttccatttgaaaggtttctaggctatgaccgaggagaagatggaaacctaattgttaatcctgagcaagcaaaagtggtaaagaagatttatagacttttccttcaagggtactcaccttttggtattgcaaaggaactgactagcgaaggaatattaactcctggcgggaagaagaaatggtcggcaagaactgttgcagcaatacttagtaatgagaaatataaaggtgatgcactgctgcaaaagtcatttacagtagattttttactaaggaaaagaaaaagaatgagggtgaaatacctcaatactatgtaa
>Cluster68_p1500E-2
atgaaaatacgggatgagtctcgtgctgctgatcttatcaaaaatattaattattatcgcttatctgggtattggtatccgtttaggaaattattgcccggtgaggatgttgcgagaagaagtgacacttttagaagcgatgcagattttgatgatgtgattaggatatataactttgatcaatctcttcgtacttgtgtgtttgcatgtatggctccgattgagacggcattgagagcatcgcttggtcatcaacttgggaagactgatccgcttatacatctcaaagaagatttgttggaagcaagtagtaaagagtatgagctatggagagaaaaatataaccgaactctgcaggattcaagggatgattttgttaagcatcataagctgtattacagcgggaagcttcctatatgggttgctacagaaatgctagattggggttctctatcttatttgtatggattctccccaataaatgatcagaacgctattgctgatgagtttggtttaacagctgtagagatgaagagttggttgaaatcgctcaatcttcttcgtaatagggcagcgcaccacggtcgtatgtttaataacgttttttctgcgcctagaaagccgcgtactgctaagcaggttggccaagttatggaagcgaatgtggattctgttgatcgttgtttcgttgagctaactcttgttcaatattttttgctgaagactggaattggaaatctgaggttacttccatctgttttgagaggctatccaaatattgagtgtcttccgattagtgttacaggtgctcctttcgattggcaagattttgaactatggagttattag
>Cluster69_p315-A-5
atgcgactgactcacgttgggtatgatggtgcgcttaagcaggaaataactactattacgagtgctaagcgcactgttggtgttgatggtacagatacgttggatattactacgcttgacggtggcgtagagaagaatgatcgcttgctttacttagacggtaaaggcttgtggcatgagtacattgtgcaaagcgtggaaactcagcgagacgagggcaagccaataactacagcgtattgcgtgaattctattgcagagcttgaaaactcgtacatacttgataagcgtgggcgtaaaacaaccgcgcctgagcgtgtgagagtcgcactggaaggcactcgctggaagattggtaccattgagaatggtactattcgtcattatgcgaatttgagtttttaccatcaaaacgcgctcaagtctttacaagagattgctgaaacgtttgggcttgaagttgagactagcataagcgttgagaatggtaaggttacggctcgtactgtaaacctattggagcagcgtggtaataagaatgctgaaaggcgattcgaatacggttgcgacttaaagagcgttaagcgaactcttatggccgagcaaattattacacgcctttacgcttggggtaaaggcgaggagaaaacagacgatgatggtaacgctactggcggatactcaaggcgcattgggcttaaagaagtaaacaacggcaaaccgtaccttgataatgttgaggctcaacagtattggggagtgcttgaaggcgatgcggtttttgacgattgcgatgaccgtaatgagcttttaaagcttgctaaggcgcgactggcccaagcgtcgaagcctcaagtgtcttacgaggcggaagtcgtcaatcttgggcgcgctgggtttgaccctgacggcgtgagtattggcgacgctgtacagattgttgacactacgtttacgcctcctattcgcgttgaagggcgtgtgctaaaaattgaggaagacttgctcgattctgttgatgcgactcgtattacgctcggcaacattagcgagtcttacactcaaaagcgacgcgtaatgcagcagaagcttgatgcgcttatcgctcagtctagcgagtggaatgccgtcacggaaggtaatggcttgtacgttcgtgaccttataggtcgcgtgaatgatattcttaacgcgcgcggcggatacacgtatttaacgcctaatactggccttctcgtgtacgacaaaaacaaggataagaatcctactaccgtaactcagattggcggcggattttggcgcatcgcagattccaaaaagtctaatggcgactgggattggaagaatgtttgcgatggtcacggactgtttgctaaccgtatttacactggcattttaagtgatgcgcaggggcgtaatttttggaatcttgatacgggcgaatttagtttgcaagcgtccgtgaagattggtggtaagactatctccgaaatcacaaatgagagtcttactcaggaggctattttcaacaaactcacgaataacggtgaaacgcagggcatttacttgagtggtggacacgtttatttgaatgcgtcttacatgcgcactggctatcttagcgcggacatgattaagaccggtaatttagacgctaaccttattcgtgctggtcgtatccaagattacgcaaactctaactggtgggatttaacaaattctactattcacgtgtctcgtggtgagattggtggaatgactattacggataatgctatttataacggcgcgctgaagctaaacagtcgcggcatgtattttacggacgattacggtggtgcactgggtcatattggctggcggcgtgactactctggcgcgcgcatgctcgcgtttgaagctgactcttatgatacttgccttggctggtggagtgatggcaggctgcgtatgctgcttgataataatgctgctgttgacggcagcggcggacgctcggctggtttcacgatttggggtaacctatcgcttacgggtcgaagtcttacgaacgctgttattgatagttcttgttgtgtttctggcggcggattaaatatggctgtccagcaattctatttgccgagagccatatacaacggtcaagtcacggattatcagcctgttcgctttggctttggtcatggctttgtcattgatgataactggaggtga
>Cluster70_p315-A-10
atgtcagaaaaaagacgtgacaataaaggtcgaatcttaaagactggagagagccaacgaaaagacggaagatacttatacaaatatatagattcatttggagaaccgcaatttgtttactcgtggaaacttgtggctacagaccgagtaccagcaggaaagcgtgattgtatctcacttagagagaaaatcgcagagttacagaaagacattcatgatggtattgatgttgtaggaaagaaaatgacactctgccagctttacgcaaaacagaacgctcaaagaccaaaggttagaaaaaacactgaaactggacgcaaatatcttatggatattttgaagaaagacaagttaggtgtaagaagtattgacagtattaagccatcagacgctaaagaatgggctattagaatgagtgaaaatggttatgcttatcaaaccatcaataactacaaacgttctttaaaggcttcattctatattgctatacaagatgattgtgttcggaagaatccatttgactttcaactgaaagcagttcttgatgatgatactgtccctaagaccgtactaacagaagaacaggaagaaaaactgttagcctttgcaaaagctgataaaacctacagcaaaaattatgatgaaattctgatactcttaaaaacaggtcttcgtatttcagagtttggtggtttgacacttccagatttagattttgagaatcgtcttgtcaatatagaccatcagctattgagagatactgaaattgggtactacattgaaacaccaaagaccaaaagtggcgaacgtcaagttcctatggttgaagaagcctatcaagcatttaagcgagtgttagcgaatcgaaagaatgataagcgtgttgagattgatggatatagtgatttcctctttcttaatagaaagaactatccaaaagtggcaagtgattacaacggcatgatgaaaggtcttgttaagaaatacaataagtataacgaggataaattgccacacatcactccacatagtttgcgacatacattctgtaccaactatgcaaatgcaggaatgaatccaaaggcattacagtacattatgggacatgctaatatagccatgacgctgaactattacgcacatgcaacattcgattctgcaatggcagaaatgaaacgcttgaataaagagaagcaacaggagcgtcttgttgcttag
>Cluster71_p5-1.51-18
atgataaagcttataacggaagcacatacaaatctctttataattaataagtgtaaggaaattattgaaagagaaaagcaatattctaagaaattttctacagtatcagaagagttaaagaaaaaatttctagtaaatatatga
>Cluster72_p5-1.51-19
atgaatcagcaaatagatttgatggtagcaatgtgtaatgaaaatccgacagaagcaataggaaagtcaaaagaattactagaaagttgttgtaaaacaatcattgaaagcaacggtgaaattataaaagattcaataaatatgggacaacttgtaaaacaaactctaagttcattgaatattcccaataaaggcgtggcaatggatttagaagaagaaattgtgaaacaaattacagggagtcttaatggtttaagtagtggaataattgaattaagaaatcattatggaagtgggcatggtcgttctgcaaaattaatggattaa
>Cluster73_p5-1.51-23
gtgcagaaagaaagaaaagataagaaacatgctggcgaaccagcagaaacttatatcaataactacatactcacactcaaggcagcaggccaatcaccgaaaacactcgaaagcagacgcatccaacttgtacgcatggcaatcgatctcaatgtaacaacagtttccaatgaagaactagttacatggctagccaacaaaaattgggctaacgaaacacgaaaaagcaatcgtgctgctatacgaggattttttaactaccttttccacacacacatacgcacagacgatccagcattcgatttaccttcagtacgacccagtagaccattaccacacccatgtcctgaccaatacatcaccaacgcacttgaacaagtccacaacaacaaagagcgcctgatgattatcttagccgctggctacggtctaagacgatgtgaaatctgtagaatacacagtaacgatattatcaatgacgcatacggcggttatgcacttatcattcacggcaaaggaaacaaagaacgcagcctaccaattagcaccgatatagccatgcacattattgcagagcacggctacctatatccaggacgttacccagacacacacgttgaagaatcttatataggtaaacgactttctgacctattgccaaacggttggagcggtcactcgctacgtcaccgatttgcaacaactgcctattgtaaaacacacgatattttcgccgtatcacgagcacttggtcatgagagcgtggcaacaacacaacgatacgtcgccttaccagttgacgcgttacaaaacattattagcgcaacaaatattgaataa
>Cluster74_p5-1.51-23
gtgcagactgacggaaacggaaatatcgttcctatcaagaaccaaagcccaaaacagcgaatagacggcacggcagcactgcttgactgctatgtggggctatatgagcattacaacgaatatacaagtgcaatctaa
>Cluster75_p350_GVAG-1
atgcaaaagactctgaaacagccaccaaaagcctggcagaaacatattgataattggcttgaatacttgcgttctgcgaactattccgaacaaagtattcagagccgtcgctacaaagctatacatatggctaaatggcttgagttagatccgttagatgtgtctacgaaagatttagtgaagttcttgagccagccaggatacaagcctgagacgcgcaaagcctacaaaaatactgctgttagcttctttacctacttgcagcgcagcggggtacgtgaagataatcccacgcttgacttaccgaaaatgcgtcgttcgcatgcgcatccccacccgtgtcccgataaatacatcatcgctgcgttagctaaggctaatgaaaaggaacgcataatgattcagctaggggcggagtgtggtttacgtcgtagtgaaatcgcgtgcatacattctcgcgacgttatcgatttcccagaaggcaagagccttatcgttcacggtaaaggggacaaagaacgtatcgtgccgctccctgaaaacttggcgagggtgattgtgtgtacgaacggatatctatttcccggcagatggacggggcatgtagaagccagttacgtaggcaagcatgtatccggattgctgcctaaagggtggagtgcgcacagtctgcgccaccgctacgctacgacaatatgggcagccacacacgatttattactggtctcaaccctgttaggacacgagagcgtcgagacaacacaaatgtatgtggccatgccacaagaaagattacgcgcagcagtcgatgccgtaaaattgcagaagtaa
>Cluster76_p350_GVAG-2
atgaagttgcgtgcactgcaaaacattcacgacctgaaaattccagccaactttgaccctgacacgggtgagttgagtgccgctcttaataagtatgcgaacaagagtttcaacattactggcaatatcaagccgaacacgaaaccgttagatgcgtacttgcagaagattaaatatgagcgtcccgatattaaagcgaacgtagacgttgacgataaaaaaatgcgtgagcaaatgctgcgccgcacgtataaggtcaaggtagacccgattagtcctacgtttcgtaagcaagaccaagacgcgatagcggctgctattgaacggcgtaatcaacgtacacgcgacttgttgaatgaccagtacaacattctgcataagagcatgccactgtatcgcaatattgagaaagcgacacgtgattcgaacacgtctaataatgagacggttcgtttgcttaatgagcgtttggacgcgttgaaatcgttacgtgacgctgctcaccaggtgacaccgtttggcggggatagaaagtcatccaaagacttaaacgactatatcaaccgttacgagcacgtgttacagcgtgcaaaaagtgggcgtatcacttataactttgagactgacgggtacgccaaagtcttactgaacatggagacggtagcggctaaggctaagaacttagacgatactaaggtgcgtgtgaagttctggacggacggtgcagaccgtatcaccgacgagttgaacaaaatgcgcacacgcatgatcaacattcctcaagacttaatgaggcaggctgaccagttggcagcgaaatatcgtgatgttgctgaaaaggtgcgtaagaaccctgacttcaagtatgaggcaaaccttgacttggatacaacacgcgctaaggaagagttcgaacatttcaagcgcaagcataatgagttggagattgacgctgaaattgaatcgttgggtgcgtctgcacatttagcatatctgacacgtccacgcaccgtgaacatttttgcccgcgttagggacacaaatctgggcaagatactctcgggtgctacctacggtgcaacaggcttgcagggggtggttaaccagttcgacaggctggctaacgtgttcgacaaactcgaccgttatgtgccacgtatcgccacgattggtagcattctggggtctatcactgctggcggtattaaccttgctggttcgattagcgctatcggtgtcagtctgggtgtgatgagtaagggtttgcttgctgctcctgctttactgggggcgttcggtagtgccatgtggttgctgtggggttcgcagcagaagggtgcgtacaagtttgattggacgactactgagcttggtggtttacgtgataaggggttaaagagtttctgggacggtattacaccgaagctgcgtgagatggctaatcagattgcgccaactattaacgaggaatttctcggtattgcgactgcgtatggtaagactgctggcagtattctcgacatggtgtctgcgtccgacaagatgggcgtcctcccgaaactgttagcgaacactcgtcaaggtgtcgagaacctgggcacaccattaggcactctgacacaagcgttcctcctgcttggtgaccagacgtcggcaatgtttcctcgcatggtgtcatggttaaacattcctgctaccgcttttaagaattgggtgagtgaggctgaaaagtcgggtgcggttgttcgcgcgttgaacaaggtagctgagcaaggctcatatttgaagagtattttcttcgactttggtaaagctatgggtcgcgtgttcacggacttgtcgaatgggcagaacggtttggaacagttcgctaatagtgtgggcaagttcaaagacgttgtgtatggcgtgaagttcacggagacgattaaagcgtgggttgatggtgctaaacaggctcaaactggtttccgtggagcgttcagtgacgcgggtacagcgctttaccagacgcgcaatgttatcggtagtgtgttcaaagacatggggtctatctctggtggtttgctgagcacgattagtcaagtattgggcgctaatggttcatcaattaagagtatgagtcaaggtgtggctgagggtttcaaagccatgtttgacgctgtgaaagcaaacaagagcgtgcttggcgacttcttcaccatgattggctcactgtctcgcacgttcggtacaacattggcagcgtcgttgaaagcggcagcaccattgctgagtgtgttggcgaaagctgctactgctgttgcggacgcggtgtctaagattcctgaaccagtgttaggcatgattggcttgtgggaaacattcggtaagggtggtttgtccgcttttaacatgttgaagcaggggttggctgaacatttggtgcagttagctaattatcgtttggctatgacgcagatgaatgcgacggagtttgctggcggtagtatgagtgacatgcttgccgcgtggggtaaacaacagttggctatgcgtggcgtatccaagggggcaactgaggtggctgaagctaccgctaccgcaggattaagcatggctcaaacgggttcacaggtcggtaagaccacgggattcttcggcaagatgaaactggcaggctcagggcttatcgctagccttggcggcttgtcaggtatcttaactacggggcttgttggtgctggcattgcagctgctggcatggcatggtcgtcctatgcgcaacatacgtctgaagcgaagaaagcaacagacgaggttgtgggatcgttgggtaaactgcctagcgcggtagacgcggctaaaggcttagattctgtgggcgcaaaattcaaggacaatctactcaatggttcggctaaatcgagtactgttttcgggtggattaacgactatcaaaacggtttcaaatcccagaaagagaacctgaaaaccctcggtattagcgctgatgagatgggcaagtccctgcaaaatgttgatgagtaccgtaaaatgcagcagcgccttaacaaggttgttgaagatggtactaccatcacgcacgcctatggttctacaacgggtcaggttatcgtccaaaagactgaggaagcgaaagctgcaagcgtattgttggacactcaaaaggataatctgaacgcaacattagaccagttggaagctgacgcgaaaatgaacggtcagtcgaaaatcaatgttcgtagcctgtatgagcagggtgcaagctacgcttacttgtatgccaaaacacgtagtagtcaagaacagcaggaaatgttgttccaagctcaacagaaaatggtagcgtggcatgataagcaagcacaagctttccgtaacgtagacgcggcaggtgtccagtatgcgcaaacgttggaatcattatccacgagcgtggaagcggtgaaaaaccgtgtatcgcaaggtgatggtttgtgggataacgcgacgaatagtttgaactatttcagtcaagctggacgtatcgctcaacagtcgttgggtgggttcgcggaaacctcgattacctatgctaaggcgatggttgacgctggcaagtctcaagacgtggttaccaagcaaatggaagatatgcgtggcaagtttattgagacggctgaaagcatgggcttgtcgggtgctcaggcgcaagaattggctacacagtacggtcttgtcccgtctgatgtgaccacgtggtttaagacggagatggaagagtctaaactccagttgatggaatatgtgaatcttatttctccactgttgggcactcaagagtcaattatcttgactaaggctgttactgatggcacgattacggacatgcaaacattggatacgattgcgagtgcgtctactcgtgaccgaacgatgatgattagtttgtttggtgatggtggtgttattgcaggtttacaagcggttggtttgcaagctgaactgtctaccgatggtaaaacgttgatagttaagggtgaaaacgaggacgctttgaacaagctgaaagctgttaatggcgctagtgttgacccgaaaactggatacgtgtacttgaataaagatagctggaacgccgtgaaaaatacggttgacttgtggtctccagctccgaagtggattaacgttggtctgaaagctatcactggtagtgataatcttgcagatttctttgcacaccgtgcaactggtggtttagtcactggttcaggtacaagcacgtccgattctatcccaacattactgtctaacggtgagtatgtgctcaaagcgtccgcggtgaagaaactgactgccacctatggttctagtttcttgaatcgtgtcaatcagacgggaagtatcccaaccgcgtatgcgcgagagttgcaagcactcgtagcaagtagtaacaacacggctaacgttgccaacatgaaaggcacgaccattatcgtgcagcatgatgataaggctgtggtggaagctattgaccgtacacgcacggacgtggtggacgctatcaccaccagtaacgtggactctacgttcgatagtgtgtttggtgtgaaacggtttaatgaggctgtgtatgaggcacaagacgcacatcgagcatggtaa
>Cluster77_p350_GVAG-3
atgcctactttagagaagaatattattactcctgatgcggcaacaggtttagtacagggttcttatgcttctgtaactgaaatgttgcctttgtctgccgtgttgactgattccaatgcggataacccaactagcgtgtcttggactcctaacaagcgtcgtgaccagcgtatggcagacttcactgctttcggtgcgaacctgccgtacactcgacagaacactcagcaaacagcaatggctggcttgcttaagcttggtgttcgtgaaatggtgggtgaacgcgacatcgcagtacatggcgctacccctgagtttttgcgtaacaagctgcaggcgtatctcactcagattggtacagagattgcgtggcgtgtagagtctgcgcgtttgtctaccttgttcgacgctaagtttagcgtgcagaacactgtgtatgattatgggcgtgataaggcgcatgaagtgtctttggctgttgcgaagaagtgggatgcgacaggtgttgacccagttgctgacattttgggttggcagaatctagtacgcaagaatacaggcgtgaagcctaccgtgttcatcaccacttcggacgtgctggatattcttgctgagaatccacagtttattgctcacattcctaactatgtggctaaaccatctcgtatcggtcgcgatgatgtggaagcgattttgcgtaacatgtgtgcgattgacagtatcgttgtgctcgatgaaatgtattccggcttgggcgtgcgtctgcctgagggtttcactgtacctgaaaagactgttctgcttgcccctaaccttgcagcctatgagctgggtcgtacagtgtttggtgctactgctgcagcacagtccgctgaatacggtattaacaacccgaacggtgttggtttggttggttatgtgaccgcggatagtgttccagtcacctatgacgccgtaggtgagggtacggttcttccagtgttggagaacgctgacttgaccttaaaggcagtcgtcgcctaa
>Cluster78_p350_GVAG-4
atggcgacaacaacaaaactcaaccaagcattacgttacgcaaacctgctcgaccaacaaagaacgaacatcgccacccaatacagcatgctcgccaccaaatacgccaaagcattaacccctatcgactggtggaatgatggcgtcaccctaggcatgagcgctaaactcgcgctcgcctatgtgagtatgttgtcggcgtctcgtaaggctggagtctcatatgcggatattcttctccagcttgccggacataagaacgatattgcgcatttgttggctggagggtatgtgcctgttcgggcgaatactgaccctcagatgattgcgtataaaatgtttaacgcgtatcagcataaggcgacacagtttccgaatgtgcgtccgttgagttttgaagagaaactttcggatacggattggcaggcgattgaagagtttcttgaggctgctcgccgtgaactcgacatggttagcgtcactgacgctgtactttccgctaatcgtggtagtcaagacgtgtatgacaatgaccctagtgtgaagcagtatatgcgtgtgattcaccctgaattgtcgcgtactgggtcatgtggtttgtgtattgctgcggctacccgttggtattccaagagcacgcttatgcctattcacgcgcattgccattgtacgaccgctcctgtggtggacggtgaagattggctactcaaactggggacgaactctagcatgctcaacacgttgtacacggtgggtggcagtacatcgggtagggatttgaaaaagttcagcgtcagtgctgcatcccatggagagcttgggcatgtgcttataaactcacacgggcgtgttattggcgtggtggacacgtggactccacctgataaagagatggggcgtacacagttgcagcagatggctgaacgtgtggaacaaaccatgagtgtgattaaacgtgtacaggacacgatgaaacctgaaaagtttacgtttggttctcgtacgttcactatcaaacctgatagtgcgcgcacgggtatgctcgctcgcagtttgggttggcatgagcaaaccttacgtgcgcttcgctcctatttagggcaagcaagctaa
>Cluster79_p350_GVAG-5
atggctactgtttatgtcactggtgttgaagaaactgagggtgatagcctcctgttctctagattgttggacgagttaacacgtgggttgaaaacacggtgtattaaccttatgcgttatgatggtacatggtctgctccagcggaaactatgcctaccgtcatgtcgacccatcgtaaagcacagtttgagcatttacgtgctatgagccgtttgaacttggctatgccgattgttaacgcggtagaatcacgtcaacgtccgaacgggttccgtaaagtcaatgatgagacgttacggtcaacagaagcaaatgaagcgttcatgcgtaaccatttgcagttgaaaatcatgcagggtaaccatgatgttgcattatatggtacaagctacctgttagtcgcgcctaacggttttggtgaaaacattcactatgtagacccgtggagcgcagtcgtctcccagaataatgagtgtggtgttatctacacgtatgacgaactcaaacaagtggagacgttcgcattctaccgtatgctgttcaacgagcagggggaactggtacgcgtctataagaagaatgcgactaggaaaggtgagcgtagtctcgtcttacctgacgataaactcaaggtgcgcgaggttgctgaaagctctcaagatacgcacgggtggacgggcagaagcaactttgtgtgggcgcaggagacaaccgactatgagtatgcagtcgaatgccacagtctccccttagtacaacggcgcacaccgacacgtcatggtgtactagaaccgcactggtcaacaatggatcgtatcaatcagaaagtgttcgaccagctggttatcagcatgatgcaagcattcaaacagcgtgccattaaaggtatgcgtccaacctatacagataaggatttacctgtcatcgagggtaaagcgaaagctggagaccctatcaattatgagggcatgttcgaagcaggtgtaggcgcactgtggatgttgcctaccgatattgacatttgggaatcaggttacgttgatattcaaccattggatagtgcgataaccaatgatattaaacgtcttgcctcaaccgctggcgtcccattagacgtattgtctccagacgtgcagggcagtgctgagggcgcgtccttgaagcgtgagagtctcacgttccttgttgaacagttaaacacgctcaccaacgacgctttgacccgtgctatcaccatgagtctcgtgttagacggtaacgcgcaagcagacgtggatttgttcgaaatgatgtggcttccagcagacccacaaaacattgtcgacctagcaaacgctgccagccagttgcaaaccattttggcgaagaaaaccattatgaagcaagtgcttggtttcactgaaacacagatccaggaagcattgcgtgacagtatggacgaattgttcaccaccgcaggaaacggtgagggtacaccaacaggcgcaaacctcgacaatgttgacttgttcaacgaacaattacccaacaattcaggcaacagtcaagcattcaacaccaaggcggacacggacacaaccacctctgaacactaa
>Cluster80_p350_GVAG-6
atgcatgagatgattcctgagattactgctgagcagaggcaacgctctttggggtggtttgctgtgtggtggattgaaactttcacgcttgtggggcgtggcggtggcgtgggcatgcagatacgttttgctcctgaagtgttccagtttattgtgaactgttatgcgctcgataagcatggcagacgccgttttaaccgtgtgaccttgtgtcgccctaaggggtggaataagagtggtattgcggcggctatcgccttgtttgaagcgcttgcaccgtgcaggtttgaccattgggctgttgagggggagacgtacacgtttctgggggaaacctactattacgaagagggcgaacctgtgggacgtcccgtgcagaaccctgtgattcatattcttgctaccactgagaatcagacgggtaacacgtatgagagtatcttctataattgtacaagtaaggacgcgcctttaagcgtactcatgggcgtgggtttagacgctggcatgactcgtattcttctgcctgagggtggggttatcgagcctgtgtcctcgggtgcgagtggtagtgacggtgggttggaaacattcgctgtggctgatgaaacccacttgtataaagtgccgcgtttgaagaacctgtttcaaacggtgaaacgtaatttgccgaagcgtagcttggacgctgacccttggctgttggagactaccacgtattttcaagctggggataatagtgtggctgaggggtcgtttgattatgcgaacgatattcgcgagggcaggattaaacatgctgctggcttgtattttgattggcggtatagtgtgctcccgtttgaggatttctctgacgagaaaaaacttaagcgtgcgattgtagaagcgtatgggagtgcggcgaaaagtcctgacgggaaagattacgtgtttctgcctgacgggcgtttggaagcgttgaaccctgctacggggcgtacagcggacgggtggagtttgaatgacccgaacgtagagcctgcgtatagtggggacgggtgggtgttacctgacgcgattatggcggagatttatcagcctgacgctgaccctgcggattcgactcgctactatttgaactcgcgtgcaagtgtagaggacgcatggttgaccgaaacggaaatcatgactcacacggtgatgaaagaccttgtggataaggctattgaacagcgacgcctaccaatgttgtggcaggatattctctcgcctgacgatgagattactctagggtttgacggtagtgtcagtaatgattccaccgctctggtaggttgccgtgtcaaagacggactcctgttcattattaagatggacgaagcgcccgataataatgctcgcgctaagtggcgtgtcgatcgtgatagtttcgacatgcaagcacgctacatgtttgaccattacaatgtggtgggttgtttcgccgatgccgcgttctttgaaagcatgatacgtgactgggagcgcgactatgggcagaaaatgaaagtgtttgcccgtggtaagggtggtggcgagcttatgcgctactacacgaacatacgccatcgtgacgtgtataagtcgttggaaacgattcatacgaacacgcagtacgcgctcacggacgcggacaatgatagtggtgctattcgtttcctcgctgaccctcgcctgttgaatcatatacgcaatgcgcgtaaacataaccgtcagttcggctacctgatttttaaggagactccgaagagtccgaaaaagattgacgcggctatggcaagtatcctcgcctatgcggcgcgtcaacaatacttgggtaactcgcaggacgatgttgaggatacgtattacatgcctatccgcatgtactag
>Cluster81_p350_GVAG-7
atgattaacggctcgctttcagtgtatcagtttgataatcgcgacatgcgtacattcaccgatgagtcgggcacggtttggttcgtgggtaaagatgtagctaagattctaggctatcaaaacctaagcaaagcagtagcagaccatgttgatgacgacgataaactcaataacgtttcgttatcgagtttgggacaacgtggtggttggcttatcaatgagtcgggtttatacagtctagtcctatcgtccaaactgccaagtgcacgcaagttcaagcactgggtcacgtctgaagtgctcccgtctatccgtcaacacggcgcatacatgacaccagacacgatcgaacaaaccctaaacaatcctgacttcattattcagcttgctacacagttgaaaaacgctcaacaacgtgtagaagtagttgagagtgaaaatagggtgcaaaagcagcagattgaagcacaggagcagcagcttatcgagcaagaaccaaaagttgtgttcgcgaacgctgtaagcgcgtctaaacataatattcttgtgggtgagcttgcaaaaaccctacggtctaacggtgttgacattggtacgcaccgtttgttcgaatatttgcgccaacatgggtatctgattaagcgtaaagggcatgaatggaatgcgccaacacaaaagagtctggaattagagttgatggtacgtattgagcgcacagtggttgagggtaactcaacgaagtgtgcttttacgactctgattacacctaaagggcagatttactttgtgaaccattttttgaagcgtcgtgaccctgatttggggtttgatgaacccaaaaaacctgtttttacgcctgatacgtctaggtga
>Cluster82_p350_GVAG-8
atgaacgaaacctatatgcaacgtgagttcaagggagtgtggttcccccaagagatttgggataatcgggagattgatttcattgaaaagggaatccttattgagattgatagcttcacatcacaaactggagcatgctttatgaccaatgcgtctttagcagataaattccagtgcagtgaacgtaaagtgtcctctgctatagcacatttgattgagttggggtatgtgtatgtcagccaatttgacgggcgcaagcgctatcttaagtcggcgcttgcatactcgcgagtcagggtagaaaaaaatgcagggcagcctagcaaaatttgcgaggcagagtcgcagaatttgcgacataataatacaactaataatacaattaataattcaattaataataatgtcgagttgccactcgacaacgtttcaacccttacaccatctcgtgagattgcgaaagctggcgaggatattccttaccagcagataatcgactacctcaacatgaaagcagacactgcctttagagcaagtacgaagaatacccgtaaggcgattagagcgcggtggcgtgagaagtggcgtttggacgacttcaaaaaagtgattgataacaagtgcgtggactggctgtataaccccgacatgaagaaatacctatgccccgacactttgtttggtacgaagttcgaaaaatactggaaccagaccagcaaccccaccctcaagcaaatggcaggcgcattcacctatcctagcggcaaactataa
>Cluster83_p350_GVAG-9
atggtacgtaaccgtaagagcgcgaaaaaagccggagcgtctttcgaaaccgctatcaccaactatctctcatgggcacttaatgatgagcgtgtagaacgcagacatttaagtggcgtgcaagaccgtggcgatattacaggtgtcatgctcgacgggcagcgcgtggttatcgaatgtaaaaacaccagtcgtatgaacgtgtctgagcatttacgtgaagccgaactagagcgcggcaacgatgacgccacctatggaatcgttgtccaaaaacgccacggcataggcataaccacgcgcgagacagtgggacaacagttggtcatgatgaccttagaacagtacgctctcatgctcaaccacagccaacccctcggcacagacaacaactaa
>Cluster84_p350_GVAG-10
atgagtggtgcactcgctattacccaagaccagcaagaatttagtgagcaacagttagctgctctcacccagttaggcgtcaccaacgcaagcaaaggcgacttagcattattcttcaaccaagcacaacgcacagggttagacccgtttagccgtcaaatctatatgattggacgctattccagtcgtgatagagcctacaagcaaaccattcaagtgggtattgatggattccgtcaaatcgcgcacaagaccgcgaaacaatgcggtgaaacattcggtatggaagacaccttatgggcggataataaggggcgttggcatgacttatggttgggcaacgtgccaccagcggcagccaaggttactgtgctgcgtaacgggcaacgatttagcgctgtagccgtgttcaatgaatacgcaggttttaccaaggacggcgaactcaccagcatgtgggcaagcaaacctgccttaatgattgctaaatgcgcggaagctgctgctttacgcaaagcattcccagctgatttaagtggcttgtatacggcagacgaaatgagccaagccgacaatgaagcacaaccaccaacacctgttgtgattgacccgaccgtgccaccaaccatgcaccagaagccaccaaagatgacaccacccccacaagctcaacctgaactaggtgaggataagctgctgaaccgttaccgtcaaatgatgtccacgatcttgcaagaatcaggtgtaacgagcaagcaaacagcaggagcagtcttaagcctgcttgtaggacgcacggttgctgccacggctgacatgagtcgagacgaactcaaaccgttgattgaaaacggtagccacacagcggcaagagtgcgtgagttcgtccagcaaaccaaccaagaagcagccaagcaagccgacaccacgccagatgaggacgtgatacaaggtgaaatcattaacgacaaggaagaagagtag
>Cluster85_p350_GVAG-12
atgactaccccagcgcaagaccaactccacgacttggagcttcttggtaattcgaaagtatgtgttaaatccgcttctctttggcagttacgcaggactatgcagaaggtttcttctcgaaaggttttgaaggactgtggtcatgtccttaatcgcgctgttgctgtccagaagctcaagaagaatggggctggcgctttcggaggtcttacgtcctgctctaacgtctggtgctgcccagtctgcagctcgaaaatctccgcttatcgtactgagcaactctctaacctcgtcgattgggctaagagacataattacgtaatcagctttttaacgcttaccatgcaacacgataagactcaaaagttaaaggataattgggatatcctcgttaaagctttttcacgcactaatcagtctctaggctttaggaatttccgtaaagatgtccttgtgggatatgttaaggctactgaaattacttacggagctaacggttggcacgttcatttccatatcatttttatcaccaagaagaatcctttaggatacatctgtaataagagaggtgatttattaagtaattatcttattgatatttttgagaagaatcttaagaagaatggagtaggctttagccgcaagtatggatttgactggcaagtagtagttaatgatactgcgaaaattgtcgctttgtataccgctaaggttcatggagatattagtaaagagctaactttaggaaattttaagaatgctagggttaaggaaaatcgtacaattttccagattttagcggacattaaaaatgataattttactaataagcaggatatagctatttatcgggaatttgagaaagcgagctatcataagactcagctccaatattctcgtggactattaaagagcgctcagcttgaagatttagaagatgaggaaattctaaatcagcaagatgagcgcgataccctcttttttattcagcgagaggattggcaaaaaatccaagataccaatgctcctgcgcttattcttcacgcaattaagcgagaattgacaaaagatacattatcgggataa
>Cluster86_pJCP8151B-1
atgtctttggttgaattgtctgcgcatcttaggcaagcgggacgcgttattcaacctttaatattaggtcgcattgagtcgggtgaacgaaaagtagacgtagacgatttaatggcttttgcaatcgtctttaatgtttcgcctcttacgcttttgttgcctgaatctggttcagccgccgcggctgtaaaaataactggtactgctcatgaatatggttcaaatattctatggctttggggtcgaggtgatgagcctttagatattgacgcaattatgggtgatgaatacggtgggtttattacacatgatgataaaattgaaggcgatatagaatataaaaacaaagtaattccatatacgcctgaacaagaacgtaaaattttcgcattttcatataaggcaaagcctataattgagcctagaaagacgggcttattaaaagcgttcgcgccgcttgaatggcgaaaagtaagcttaatcgaagagcaaggactgcaaaaaagtagatatgtttcgtactcgtcacgcaaggttgcgcgaatagcgcgcgaagtagtagaacaacgaaaatcagcgcaaaccgataagaaagattaa
>Cluster87_pJCP8066-1
atgataaaatatcttactttacttaaagttctagaatcgttgagaaaagaagctccagaatgttatagaatttatcatccaaataaggatgatttagataaagtaaatcatgcaaattctagagcctatattcatttgcttttaaaagctaaatttaatttgttggattttgagaaacgagaaaaatttgttacagatgatcctcaagatggaggaattgacgcctactatattgatcatgaaaataaaaaaatatattttattcaatcaaagtttagaacgaataatgataacttcatgaataaatctatcgaattagaagaaataaataaaatggatatagataggataagtagaggtgaaagaatagataaaaatggaacaaaatacaacgacaaaatccaaagattaatacaaaatctttcagaaattgagcaaataagtaggtacgattttaatgttattatacttgcaaacgtaagtagtgttcttgcggatgcaatgggtaagttattaaattttccatttgaagtttacaactatgaaagagcatatgaagaattggtttttcctatagttaggggaactgttcatcaagcaacaaatatttctgttaatttaaatttaggttcgaaaaataattatacaatggattattggattgaagacgaagaatttactacatctgtacaattgttttttgttccgatattagaaattgcaaaattaatgagttcatttaagaactctatattgaagtttaatccaagaagctatttaggagcgtcagacaatgaagtaaactcttcaataaaagattctataatcaatcgttcaggtaatgtatttgcattgtttaacaatggaattacattgctatctgataaaacatcatatacctcaaggactggtagagaaggtataggtgaattatcattgttaaatccacaaataattaatggaggacaaacagcttacactttatcaactgttttagaagatgatgacatagataataaagtatttgataataaagaagtactactaaaggtaattacttttgatcaagggattaaagatgaagtaagcaaacaaagattaattgatgagctttcattaacaacaaataatcaaagtaaagtaacagttgcagatagaaaatcaaattcaaatgtacaaattgattttcaaaagtatatatacaataactacggatacttttatcatagaaaaacaggtgaattcactgaaggtatcgaaaaaggctatatttctaaagatcaaattattagtagaaatacaattattagaattatctatgctatgaatggtagagtaaatgctgccaggcgaaatggtgaagatgctttatataatatgaatgattatgagaaattttttaatatagatatagggcctgaaggatatgaccgtatatttttcttatacattgcatttaaatatttagaaaaaaaagagaaaaaagaaaatagtagatccgattatggtgaaggattaagatatgggaaatatgcaataataaatgttatttctaaatttttaacagatgaatattttgataggactgaagattcattaaatttgatcgtagatgaaattttagatcaatggaaagaatttgaacgtattcaatcaaataaaaaatctaatattgattatttctatgaaaaagaagaaattctcaagcaggagaataaaaatagtaaagaaaaaatggaaaatctagttattactacacgagttgaagattttgataattattataaaggctcaacaattaataatgatttaaatgattacgaatttaaaataactaagatcgaagaaagacaatcatga
>Cluster88_pJCP8066-9
atgcataagaatactaagcagacctcgaagcgagtagcttccaaggctagcaaagtgatgcgtgacggacgctatagcaagacagctaagtctgtagctggcagtgctctcgcacaaacaaagaaaagtggaaagtaa
>Cluster89_pJCP8066-10
atgatcctccaactcttatgctggagggaatttatggtaaaagaagtagtaaaactgacaccaagaacttttaaactgccgaaaatcaaaaagataagagttgcagcttatgctcgagtttccactgaaaaagatgaacagcataatagcttagaggcacaaaaagcttactttacaaagtatattaaagagcgaaacgattggcagtttgctggtctatattacgatgatggtatttcaggtctaagccgtaaaaatagagatggttttaatctcttgatagaagatgccttgcaaggaaaaattgatttaattgttaccaagtcaatcagccgttttgccagaaatacgttagataccatcagtacgattagaaagcttaaaggaagaggaatcggcgtattttttcaaaaagaaaatatccatacgcttgatggtaaaagcgagttcgttcttactttaatgtctagttttgctcaagaagagtctagatcaatttcagaaaactgtacctggggtaagcgtaaaagatttgctgatggaaaggtaacagttccgtttacgcgatttcttggttacgacagaggtgaacacggagaacttatcgtcaacaaggaagaagctaaaatagttgagtttatgtattcgctggcaattcttgggtttaatgcgagtgagattaaacgagaattggaagcaaatcatgtgaaaactcctagcggattgtgcagttggagtcatcaagctgttcatgccattttaactaacgaaaaatataagggtgatgcactactgcaaaaatcattcacggttaatttcttaaccaaagaaaagaaaaagaatgagggcgaactaccgaagtattatgtagaaaatgatcatgaggcgattatcccacgagctgtgcatgactatgtgcaaagcatacctgcaagcgagagcgttaataaggttagcgggattagcgggaaaatcttctgtgctatgtgtggagcatattttggacgattccgtattcatcctgaacagtgtggtgggcgtgtggcttggcggtgtaagaataaatggaacaaagcacataaatgttatatgagacatctttacgatactaaggttcatggatcaatcacgagagccacttttgatgttttgaaaaagagaaaagacttaattgagaagatagctaatttaacagggatacctactgtcaaaatcacaagaacaattaacaaggtatctgctagtgagtttgttggcaactacaaactattagagaccatcatcaagcgcattactgtctgggaaaatcatgatgcgggatttacttttattgatggaagtaaggctaaggagcatattacaggtactgggaaaacaccaggaaaatgtatgagtaagtag
>Cluster90_pNC_013721-1
ATGAATAAGAGAACTGGTCTTATGTTGACTAGCACTATGATGGGTATTGCTACTGCTGCTTGTGCTTTCTGCATGGCGCAAAGTGCGAATGCTGCCGAAACTTCAGCTTCTTCTGGTGTTAATACGACTGTAAATTCTTCTACAAATAATTCTTCTACCACAGCTTCTAATACAGAAACTTCCTCTACAGAAGGTTCTTCTTCCGTAACTTCTTATAACGCAGCTTCTAATACGCCCAATGGGGGGGGGTCTGCTTTAGATAGCACTTCCGCAAAACCTTCTGGAAATACTGTACCTTCCAAGTCTAGCGAAACTGCAAAAACTGCCGAAACCACAAAATCTACTAAATCTTCTAAAGCTTCTGAATCTGTAACTGATGCTGAAAATTCTGAAAATGCTAGACTTACACAAACTCTTATAGATGTAAGCAATACTAATCTTCAAACAAATAATCGTGAAGATAGAAGCGTACACGCATCTGCAGAATCTAAAGCAGCATCAACTGATTCGGGTACTACAGATGATGCATCTTTAACTTGGACGAAGGACGACTTTAACATTTCTGACGATGGTAAAACTATTGGAGGTAGGAAAAATGTTTATTATCCGGAGACCGGTCAAACGGTAAATGAGTATGTGGACGGACTTAGTGCCAAAGGCAAGGAGAAACTTAAGAAAAATCATCATGTTGTGATTCCTGAGGGTATTGAGGTAATTCATGAATGTGCTTTTACCGGTCAGGCTGACAAAGTCGGGAATAAGCATAAACACGTTGACGGCGAGACTTATATTGAGGGTGTCACTCTTCCGCAATCTCTTAGAATAATAGAATATGGAGCTTTTGGTTGGAATAAAATTAAAGGAACCGTTGTTATTCCAAAAAATGTGGTTTCAGTAAGCGATGCAGCCTTTGTTGCTAATGAAATTGAAAAAGTTGTGTTTGAAGGCGTGCTTGATGATAAGGGAAAAGAGCACGATACAGATACTAATCCGTATTATCTTGCTGGAGTTGGTAGTGTTGCTTTCCAAGGTAATAAAATTTCTGAAATTGTCGTAAAAGGTAATTTAGGACAATATAAGTTTCGCTCAGGGGAAAATGATTCACCGTTTGACAATCAAAATCCTGGACCTTTCACTATTGAAGTGGGAGAGGAATACAAAAGTCCTATCAAAATTACGCAAGAAAGCGCTGGTCATACAATCAGTGTTATGGAGGGTTTTGAGGAGAATGGAAATCCTGTAACGATTGACCTCTCACCATATTTTAAGAAAAATGCTGATGGCAAATATGTAGCTGTAAAAACTGGCACACTTGAAGGTCAGTGCATTTTTTATGACTTTGTTCAGCGTGTGCCTAGGATGATTGGTAGATCGCGTTTTACATACAACATTGTTCCTAAAGCTACGATTTACACAGTTACTTTTGTAAATGGCGCTAATTCTCATTATGCTTCTGTGCAAGTTAAGGAAGGCAAGAGCATAAACGATAAGAGTGTTGATAGTCAGTCTATGCCTAAAGATCCTACGAAGATTGGGTACACTTTTGAAGGGTGGAATGAAGATCAAGACGGTACTGGTGCAGTGTTCCTTGCCAGCACTAGTGTAAACAAAAATTTGAAAGTTTACTCTATTTTTAAGAATTACTTACCAGTTATTACAGTTCAGAATAAGACTATTACTGAGGGTGATTCACTCGATTTGAATAGTCTTGTTGTGTCTGTTAGTGATATTGAGGATAATTCTATAGCAACTAAGGTTAAGCGTATTAGTGACGGTGGTTTTAATAACAATGTTCCAGGTGTTTACACTATCACGTTTAGCGTAACGGACAATGGCGGTGCTACTGCAACAGCAGTTGCAACAGTAACTGTTAATAAGAAGCCAACGCCTCTAATTCCACCAGCTCCTGCGCCGGAACCGGAGCTAACTCCAACTCCTGTTCCACTTCCTGAGTCGTCGGCCCCTGTCGCTCCAGGTCCGATTCTGACACCCTCTGAGTCTGAGACAGAACCTGAGTCAGCTCCAGCTCTTTCGCAACCCGAGCAACCGGAAGCTAAGCGCGTTGTTAAGCATCTTCCTAAAACTGGCTCTTCAGTAGCTATGGTAATAAATTATTTGTTTGCATCTGTGACTGCAGGAATTTTTGCACTTGTAGAAGCTAGAAAATCACTTCGCAGATATTCCAAGCATGCTCGCAAAAACTAG
>Cluster91_pNC_013721-2
GTGCCACCTCAAGAGGTAAAAAGACGCGAAATAGCAGAACACACAACGCTAGACGCGTACTTTCCTGAATGGCTTGAAAAACGGCGCGTGCGCGGCAAACCGCTTAAAGATAGCACAAAATACGCGACAACGAAAACGTATGAGAATCATATTAAACCGGTGCTTGGTAGTGTTGCGCTCGCAGACTTGAGTACGCAAATGGTAAACGATTTTAGAGACGGCTTGGACGCGGCGCAACCGGACATGGTACGCAACACTATGAAAGTATTGCGCGCTATTGTAAACAGTGCGCTGCGACCGGATATTAACGGCAATCCGCCAATCTTGAAGAATAATCCGTTTACTGTTAGTGAAGCTAAAGTTGAGCGTCGCCATGAGATAACAATCGCAACACCTGAAGAAGTTAAAACAATATACAGTATGATGCCTGACTCTTACGCGCCTACTGTTCTGCTAGCTTCGCTTGGAGCGTTTCGTATTGGTGAGATTTGCGCGCTCAAGGTCAGTGATATTGATTTCAAGCATAATACGGTTACGATCAGTAGGACGCGCGCGACTACCCCTAACTCGACTGTGCTGACGACCGCACCGAAAACTGAGCATAGTAATCGTAGTGAGGTGATACCAGTCTCGCTGGTTGATGGTTTAAAAGAGTTCGTGAAAAAGCAAGAGTTAAGCAAGGATGATTGGCTGTTTCCTATGAGAACAGATAGGACAACGCCTATCCGTACGAATACGCTACGAGATTACTATGATAAGGCTAGGCTTGCTGCGAACCGTCCTGACTTGCATTTCCATGATTTACGCCATACGTGCTTGACGTGGCTTGCACAAAGCGGAGCGACTGTTAAAGAGCTAATGGATATGGCTGGTCATGCTGACCCGAAGATTGCAATGATTTACCAGCATGCGGCGGATGAGAGACGGCGCTCGCAAGCTGAAACGCTTGGCGGCAGGCTATTTGGAGAGTAA
>Cluster92_pNC_014644-3
GTGAAAGCCATAAACAAGGTGTTTAGTATACCGGATGAAGTATTGGATACGTTGAAGAATAATATTAGAGAAATTATTGCGGGCAACAACTTAAGTGAGATTGAGACGGTTGATAAAAAAATCGCAGACAAACAAGCGATACTACTAACCTTGCTTAAAGCTAAAAAAGACTACACGAAAATAGCTGATGAGATTGATGAGCTTAAAGTTAAGAAACAGCAGCTTCTTATAGAAAAAGCAGGTCAAGAAGATGCTAAAAGACGAATCAGAGAAATGGAAGATTTTCTGAAAAGTGAGCGTCACGAGCTTAGTGAGTATGATGAGAAGCTGGTAAGAAAGTACATCAAGAAAATAAAAGTTTACGAGGACAAGTTCAGCGTAACTTTTAAATCAGAGATTAGTGTGGATATTGAAAGGGCATCGTAA
>Cluster93_pNC_014644-4
ATGTTTAAGCGTTTATTCTGGCTTTGCGTAGGAATAGTAATAGGCGTGATGTCTGTTACTAAGGCTCGCGCTTATATTAAAGGAAAACTCCCAGAAAGTGTTGGAGATTTTTTCTTTGATAAAGATCCGAAGAATCTTACTTTAACCACGATTTTGTCTTTATTTAAGGATTTTAATTCCAGCAGAAAAACTCACGAGTCGCAGCTTAATTCTAAGTATGCTAATAAGTATGCTAAATAA
>Cluster94_pNC_017456-2
ATGGCTAGCAGTCGTAATAATAATGATTTATTATTTGACGATGGTTTGGTATCGTCAACGGAAGCTTCCGACTTATCCGATCGGTATATTGATTATTTGCGTTCAAATAAAGGCCTTGGAAGTCGCACTCTTCGCGCATATAGGGTAGATGTTTTGCAATGTCTTGAATGGTGTGGTGTAAACGATCTTTCTGATTTAAATTCTGTGTCTACAAGCGTTCTGCGTCAATGGATGTATTGGCTTAATAAGAATCACGCGCGCTCTAGTTTGGCTCGCAAAGTAGTGGCTGTGCGCGGCTTTTTTGCATGGACTACACACGTTGGTTTAATTAGCGCAAATCCTGCGCAAATTCTTAATACACCTAAAATTGTTAATGAGCTTCCTACGGTTTTAGACGAGGCGCAAGCGGAAAAGTTATTGGATTGTGCTGAGGATCGTTCTGAAGATTATGCTGTGGATAAGTCTCCAGAAACCGAGCATCAAGAAAATACACCACTAAAGTCGCAAATAAAAATGCGAATAAAATCTCAAACAAAATCTCAAACAAAAACGAAACAAGAGTATGTAATCGCACTCAGAAATGCTGCGATTTTAGAGCTTTTATATGCCACGGGCATGCGTGTGGGGGAGCTTACGGGTCTTAATGTGCAAGATATGGATTTTGAAAATCACACTGTAAAAGTTACAGGTAAGGGAAACAAGCAGCGTGTAGTACCATTCGGTGTTCCTGCTGCAAAAGCGTGTAAAAAGTGGCTTGACTGTGGGAGAAGTGCGCTGCAAGAAAAATCTGCCGCAAGCTCGCAAGCGCTGTTTTTGGGCGCGCGAGCAAAGCGCATTGACCAGCGCATTGTTAGGAGCATTGTTCACGAGGCTGCAGCTGCTGCAAACGTGCCAGACGTTGCGCCGCACGCGCTTCGCCACAGTGCTGCAACACATATGCTCAACGGGGGAGCGGACCTTCGCGAGGTTCAGGAGCTTTTGGGGCATTCGTCGCTTAACACAACGCAGCGCTACACGCACGTTTCTATTCAGGCTCTTAAACAGCGTTACTCGCAAGCCTTCCCGCGTGCGTAG
>Cluster95_pNC_017456-3
TTGCCTACAAAATCAAATAATATTGGCGGTCGTGGCGGCAGACGCGTGGGTGCCGGGCGGAAGAAGAAAGCGGTTGTTGAAAAAGCGAGTGAAGGAAACCCCGGTGGTAGGCCTTTAAGCGTTCTTGATATTCCGGAGCTTGAAGGTGCTGAAATGCCTCAGCCTCACGAGTTTTTATCTGCCACGCAAAAAGACGGTACTCAGCTTCAGGCTAAAGAAATTTTCGCTGAAACATGGAAGTGGCTAAAAGACATTGGTGTTAGCAGTAAAGTCCCGTCTCCTCTTATTGAACGGTATGCGATGAGTTGTGCTCGTTGGATTCAATGCGAGGAAGTAACCAGTAAACTCGGGTTTCTTTCCAAGCATCCAACCACGGGTAAACCGATACCATCGCCTTTTATCAACATTGGTATTAACTACATGAATCAGGCGGTCAGGCTTTGGAATGAGATTTTCCAAATTGTGAAAGAAAACTGTTCGACTGAGTTTGATGGCGTTTCACCTCAAAACGATTTAATGGAACGCCTGCTTATTACACGTAAAAACATATAA
>Cluster96_pNC_017456-7
ATGATAGTTACGATTGAGGAAGCAAAAAACTATCTTAGGGTGGATAGTAGAGAAGATGATGAGCTTATCAACACCCTTATTCATTCTGCTGAAAAACTCTGCCAGGGAGTAGCTCGTAAAAACGATACTAGTTTGATTAGTGAAAACTTTGACGAGTATCGGCTCGCAGTCTTATACGCTACAGGCTACTTGTATGAGCATCGGGAAGAAGCAGACCACCACGCGCTTATGCTCACTTTACGTTCGATGCTTTTTACTGTTAGAAAAACGGGGTTTTAA
>Cluster97_pGv18-4-26
atgcaagcaatgattccaatgaataattacggcattatggctgacaagaacaacaccgccagagtagacagccgatttatcgcacagttctttgaaaaaaggcattctaatgtgattcgtgatatccaagcaataactgagcccaaatctgggctcagtgaagaatttactgaactcaactttgagctcagtagttataaggattcaacaggcagaaagcttccgtgttacttgctaacgagagatggattcaccattttagcaatgggctatacaggtcctaaagcaatgaagttcaaggaactctatattaagcagttcaataagatggaagatttcataacaacccttgtgtctgcaagagagatgtttccggttcttacagaaaatataagtcttgtttatgaccacccgaaagcttatcactacagcaacgagtgcgacatgatcaaccgtcttgttttagggatgcctgcaaaacaagtaagagaaacaaacggccttgaaaaagggcaaagcatacgtccttacctcacatcagggcaaatgtatctaattgatcgtttgcagaaaattgatgcaggtcttcttatctcaacaccagattttcaagctagaaaacgccagcttgaatggtatttaaccaagatagataaggaggctaaagatgagtaa
>Cluster98_p5-1.51-22
gtggtagaagttccagatttgccgggttgtgtaactggcggcgacaatattgccgaagcattattgatggcgcaagatgcagccagtggctgggtattaactgagctcgaagcaggaagacctgcaccggcaccaagcgatcctcgtagcattaaaatggaagatcctacaagcacggtgagcatggttgcacttgatatggatgcatatgcagctcaatacggcggcaaagctgtgcgcaagaacgtaacaattcccgcatggcttgacacgtgggcacaaaaagctggcataaattacagcggcatgctgcgcaatgcgttggaagcacaatatcaacatgccgcgcaaaccatgccagcataa
>Cluster99_pG30-4-5
gtgctacagaaaatagctaatgcatcgacagaagatgctcgcattgctctcatagacgaactgattccagaagtagcatcacaatatagcgaacaaatcgctatggcggctgctaaatggtacgaagaagttcgcgcagacgcattgcctgacattgacgacggtttcgaagcatcactcgcacaaacttattccaagaaagcaatcgttgaagaaattcacgatcatatactttcaaacagaaacaagtttgatgaagcaatcgtcgatgctatggatagatgggttaaaataccagggcgcgcaacaatcgctgaaaattgcaaacgagaccccaaaaagccacgctatgcactcattccacaaggcaaaacatgcgctttctgcacaatgctcgcagggcgtgggtttgtgtacaagtctgaaaaaacagctcataaaatgcataagcattgcgattgtgtggcttgccctgagtgggatgctaatccaaacaaaattagaggctataatcctgacgttcttagcgacgaatgggataaagccaaaaaaatagtttgggagagaaacaaagcaaaagctcgcaaaaacggtaaagacgctagcgaagttgttgaaccaacatggcaagaagttgttgtgcagttacgaaaaacgcgcgggctttgctccgatggacgggtaataaaatatccaaaaaattacccagcaaatgtaagacatattagtgaccgcgtgtgggaacacattatggaaggagacgcaaacggcaagggcggtcacgcagcttggtctagcaatcctgggaaaacgaaattccctgacaattgggattcaaggcaaatacagaaaatggttatgtctgtaattgccaacccaagcgaagatgtaattataaaatcaaaaaaccgtcgcagccttattgcggtaagatatggtattaaaatagaagtacgtctatcaaaaaagaaaaaaggctggcgcgttaataccgcgttcccagttgtagaaaacaagaaaggagtgaaaagctga
>Cluster100_pNC_014644-5
TTGTCGACATTTTGTCGACAACTGAAACTTGCATCGTCTGACGGGAAAAAATATGAGACAGACTCCGCTGATATGCAAGGGATTTTGCTCATTGTTCAATCAATACCATCTCCTAAATCTGAACCATTCAAAATGTGGTTATCGACAGTTGGTAAAGAGAGAATTGATGAAGTAATTTATGGGAGTAAGTTTAAGGGGCATATTGCAGGTACCTGGAAAACTCTTAGTTAA
>Cluster101_pG30-4-7
atgcagtctttactccagaccaaagctaaacatttcatatacccagacggaatcgttacatcagaatttccagcagttcaacaaaaagcagaacgctacggcataacgtttgacccatggcaagcagaactcggaatgtacctactcgggaaacgcaaaaacggactgtacgcagcaggaatatctggagcggtaatgagcgtaccaagacaggtaggcaaaacatacacggtaggaatgattgtcatcttcctatgcatacttcacccaaaaacaaaagtagtatggacagcgcatcgaaccagaaccagtgccgaaaccttcaggaatatgaaaagcctggcacagaatacaaaaggacttagcaaatacattccaacaacaagaagcgcaaacggacaagaagaactcacattttcaaacggctcaagaatcctattcggcgctcgcgaacaaggattcggtcgaggtttcgacgatgttagcatgattattttcgacgaggcacaaattcttaccatcaaagcgttggaagacattttgccaacaatgagcgctgctaaaaatccgctagctttttatatgggtactcccccaagaccaattgatccaggagaagtactcagagacaagcgcacagcattattaaaaggaacagacagagatggcttgtacattgaattcagtgcagacagaaattgcagcttagacgatagaaacgaatggataaaagcaaacccatcatatccaacgcgaacaagcgagtccgctctcctacgtcttcgtagacagctttctgaggattcatttagacgcgaagtcttaggaatatgggacgagctcgcattggcaacatccgcaatcagcgataagcaatggcaagcagcgacaataagcaatcgtatagaaggcggcgttaaagcatacggcgtagagattccaccatcgcgagaccgcttaacattatccgcttgcatgaagtaccccgatggatatgcacatattgaatttttagaatcacatccactcacagaaggcacagactggctcatcgactttctagcagagcgcaaacgcaacatgctaggcgtcggaatagacgcaggaagcgcaacaggcatactcttacaagatttcgcagacgcacacatcccaacaatatcgctaacaatgcgagacgtaggacaagcgtgcggaagattcatggacatgctagcagctggaaaactcacgcatctaccagacgaagaccagccagcgctcgcagcagcagtaaaaggcgcatcaacaagacctctcggcaaaagcggactttttgcatggggaaagttaggcgatgacgtagataccacaccgctcgtgtcttgcacaatggcattacatgcagcattcatgagcaaacgacacccaggaagaaagcagaggctattagtatga
>Cluster102_pG30-4-21
atgaaagagctaatcaaaatcagttataacaatgaacgtccgactgtagatggccgtgttttgcatcaagcacttaatatcggaacaccttatgataagtggttcccaagaatgtgtgattacggttttgttgagggtaaggacttttcgacatttttgtcggaaagtactggtggaagaccagcaaccaatcatcagcttactatcgatatggcaaaacagctatgtatgattcagcgtacagaacttggcagaaaatttcgagaatactttatttctgttgaagagaagtggaactcgcctgatgcggtaatggcacgtgcgttgcaaatagccaataggaaattgagtctgcttgaatcgcaaaatctgaagcttaccaatactgtagctttgcaaacacagcagatagcagagcttaaaccgaaagccagctattacgatgtggtgcttaaatgcaaagacataatctccatgcgtgtgattgcaaaagattatggtaaatcggcacagtggatgaacaactatttacatgatcttggtgtccaatttaagcaatctgatacttggcttttatatcaaaaatatgctgagaaaggctataccagcacaaaaacgcatgcttatgaagacgctaagggcattactcattcaaaggttcacacttattggactcagaaaggcaggcttttcatctatcacctcatgacacaacacgggatctaccccttgattgaacaggaggctaaagatgagtaa
>Cluster103_pNC_013721-3
ATGGCGCAAAACGAGAATATTACTATTCGCATGACCGCGGATATTGCTGACTACTCGGCAAAACTCCAAACGGCAGCACACTTGACTGGAAAGTTTGACAGTTTTGTAAAGAGTGCTGGTACTACTGGGGAAAAGACCGGTCGCATAATGAGGGCACTTGCTATTGGTGCTGGTGCAGTTGCTGTTGCTATTGGTGTTGATGCTACGCGTCGCTTTGCCGAGTTTGACCAAGCTATGGCGGCTGTTAGGGCTAACGTCACTGAGAATGTTGGAGAGTTAAAGAAGCTTGAGACAGCAGCGTTGGATGCTGGGCGTAGTGGCATGTTTTCTGCAACTAAAGCTGCTAATGCTATCAATGAGCTTGGTAAAGCCGGTGTGAGCGTTAAGGATATTATTGGCGGCGGTTTGAAGGGTGCTCTTGATTTGGCAGCTGCTGGTGAGATGAACGCTGCTGATGCTGCTGAATTGACGGCTTCTGCATTGAATCAGTTCGGGCTTGCTGGTTCTAAAGCGTCTCATGTTGCAGATTTGCTTGCAGCTGGCGCAAACATGGCACAGGGTGGTGTGCAAGATATGGGCGAGGCATTGAAGAACGTTGGTGTTAACGCTCACATTCTCGGAATGAGCGTTGAGGAAACTGTTGGCGCTCTAACACTGTTTGCATCTAAAGGTTTGGTTGGTTCTGACGCTGGTACAAAGTTTAATGCTATGCTTCAGAATCTTGTTGCACCGTCTATTCGAGCGCAGGGTACTATTAAGAAGCTTGGATTGCAGATTTATGATTCTCAAGGCAGATTTGTTGGCTTAGCGAGTGTTGCTCAACAGTTGCATGATAAGCTTGGGCATTTAACTCAGGCGCAACGAAATGCTGCTCTTGGACGTATTTTCTCTAACGCAGCATTGACAACCGCTAACACTTTGTATGAGCAGGGCGCAAAGGGTGTTGAAAAGTATACGAAGATGATTAACCAACAGGGGTTCGCGTCAAAAGTTGCTAACACTCAGATGGATAATCTCAAAGGTCAGCTCACTCGCCTTGGCAATGCGTGGGATACCATGCTTATTAAAATCGGCAGCGGCAGGAAAGGTATTATAAGCGGCATGATTGGGGCTGTTACCGGGCTTGTTAACGCATTCGCAGCCTTACCTCCTGAAGTTCAGCAAGCCGTCATTGCAATAACCGCGCTAGTCGGTATTGGTGCTGGACTGTATGACATGTATCGTAAAAGTTCTAGATATGGTGGCGTTGTTGCTAAGAGTTTTGACTTTATAGGCAGTAAAGCAAAGCGGCTATTTACGCTGTTGAAGAGCACAAAACTTGGTGCAGGACTTGAATCAGCCTTTAGGAGCTTAAGCAGTACTGCAACTGATACTTTTTCAAGTATTGGGTACAAGATTGCTGGGGCTAGTTCTGGGTTGAGTGTTTTTAAGGCTGGCGTTCTCGGATTAACTGCTGTCACAACAGGAGTTCTTGTTGCTGCATTAGCGGCAGCAGCGATTGGTTTTGTGATGTGGCAAGCTAAAGCTGATGCTGCCAAAAAGCAGACTGATGCACTAAAAGATACTGTGCGTAATAGTGGTGACGTATATCGTAAGCTTGCTGATGAATTAAAAAACGGCAATGATGGAGTCAGCTGGTTTACAAAAGGCACTCAGAATTTTACTGACGCTCTTAAAACTTGCGGCGTAAGCATGGACACGTTTGTTAGCGCAGTCAAAGGCAGCAAAACCGCTGTCACGTCTTTCAATAAAGCCTTAGATAAGACTTGGAAAAACTCTACTCCAGACAGGTTCGGCGGAATCACAAAACAATCTGTCAACATTCTTAAGGAAGCGTTTGATCAAGCAAAAAAGAGCGTTAAAGACGCACAAAACGCGATGAAAGAGGAACAAGCGCAGCAGAAAGCAAATGCGCTAGCTTCTTCGCAGCACGCGGACGCGCTCATGAAGGGCGCGGAAGCCGCAGCCAAAAACAGTGGTGAAATATTAAAAGTCGCTAAAGTAGAAGACATTCTTATAGCAAAATTCGGTGCTAGTAAAAACGCTATCAACGCTCAAGCAGAAGCCATCAACAATAATGTTGAAGCAATGCAAAAATACTACGGTTTCGCAATGGACGCTGACCAAGCACTCACAAACTTGGATAAAACAATACGCGAAAGTAGTAAAAGCGTTGCAGAAGCCGGTAAACATTGGATGGATAACACTGATGCTGCCGATAAAAACATGAGCGCGCTCACAAGCCTTGCTAAGCAAACATTCGAAACCGCTGAAGCGATGGCTAAAAACGGTGAAAGCGTTGAAAATGTAACCAAAGCATTCGACAAAGGCAGTGCCGCGTTCGTTGACCTTGCTCAAAAAACAGGCATGAGCAAGGATAGAGCAATTGCGCTCGCAAAAGCTTGGGGTATTAGTCATGATGCGCTCATGAAGCTGATTGGGGCTGCGAAACAGTCTAATGTTGAAGCAAAAGTTACCGCAAAAGACAACTTTAGTGAAGTGTTTAAAAAACAGAATCTATCTGTAAAAAACCTTAAAGGCGGTAAGTTTGAGATTACTGGCAACAACAAGAAGGCTCTTGATGCTATTGCTAAAGTATCAAAAGCAAAGCTTGACCCTAAAAAGCTGACTCTTACTCTTGATAAGAAACAGCTTCAGACCGCTCTTGATGCGGTTAAAAAAATGAAGCCGGTTGAAGTTAAGGCAAAAGTTAAAGCTGACACTAAGCAGGCTAAAAAAGCTATTGCGGATGTTAGTAAGGCTAAAGTGCCGGACAAGACTGTCAAACTCAAAGGTGATAAGCGTAATCTTGACTCGACTATGTCTAAAGCTAAAGCAGCTAAAGTGCCGGACAAGACTGTCAAACTCAAAGGTGATAAGCGTAATCTTGACTCGACTATGTCTAAAGCTAAAGCAGCTAAAGTGCCGGACAAGACTGTCAAACTCAAAGGTAATAAAACTGATTTCCAAAACAAGTTTAACAGCGCACAAAGCGCACGGTTAAGAGATAAAACTGTGTATTTTAGAGCGAACGCCAATGAGGTTTGGAGTGCTATAAATGCGATTAATAACGCTAGCGTACACGTCAATGCTCGAGTTCATCGCGCGAATGGTGGTGTCGTGTATGGTGCTGGTACTGGTACATCAGATAGTATTCCAGCGATGCTTTCTAACGGTGAGTACGTTATGACAGCCGCCGCGGTTCAGCGCATTGGCGTGAACATGCTTGACCGTTTAAACTACGGGAACTCTATTGCAGGATCTGAGAAACCAGCATCTAATACTGGTGGGGATATGCTCGTGAACGCTGTGAATGGGTTACGAAACGATATGCGCGCGTTAAACGACAGGCTGGTCGCGTCAGGGTGTGTGGCTAATTCTAACGTTGCTGAAGCAATGCGCAGCGTTTTTGACGATGGAGTAAAACTCAAGCTTGATGCTAACGGTCGTGAAGTAATGGCTGGGCTGCTTGCTACGCCTATGAGCCGAGAACTTTCTCACATGATAGATTTAGGAAGGTGA
>Cluster104_pNC_014644-7
ATGACTTCTACAAAAACGGTTAAAACAGGCAGATTAAGTGTAAGAGTTAATCCAGAAATACGAGATAGTGCATCGCAAGTTCTTGAACATTATGGTCTTGATATGAGTTCAGCAGTCAACCTATTTTTGTATCAGATTGTAAATACGCAACGTTTCCCATTTTCACTTGAAAGTTCTCCATATGAGCACTCTATTGATGAAGCTATGAAAGAAAACCAATAG
