# Supplementary material for: Genomes of Gardnerella Strains Reveal an Abundance of Prophages within the Bladder Microbiome
Source: PLoS One. 2016 Nov 18;11(11):e0166757. doi: 10.1371/journal.pone.0166757 (PMC5115800; doi:10.1371/journal.pone.0166757)
Supplement: S1 File — (ZIP) [file pone.0166757.s009.zip › Cluster1.fasta]

>00703C2mash-3
atgaaattagcgtatcctgttattcttactccatacgaagataatagtgggggttttgttgcagaagtccctgatttgccagggtgtgtaactggcggtagtaatcttgcagaggctctgattatggcagaagatgcagcaagtggatgggttcttacagaactcgaaagtggtaagactgcgccaaaagctagtgatattagtgatattgttgtagaaaatcctaattcaaagttgtctatggttgcgcttgatatggattcctatgctgcaaaatacggttctcaggcagttcgtaaaaatgttactgttccagcttggcttgacacttgggcacaaaaagctggcatcagctacagtggggctttgcgcgatgctttagaggctttatatgctaaaggagctgtgaataaagcttag
>3549624-2
atgaaattagcgtatcctgttattcttactccatacgaagataatagcggaggttttgttgcagaagtccctgatttgccagggtgtgtaactggcggtagtaatcttgcagaggctctgattatggcagaagatgcagcaagtggatgggttcttacggaactcgaaagtggtaaaactgcgccaaaagctagcgatattagtgatattgttgtagaaaatcctaattcaaagttgtctatggttgcgcttgatatggattcctatgctgcaaaatacggttctcaggcagttcgtaaaaatgttactgttccagcttggcttgacacttgggcacaaaaagctggcatcagctacagtggagctttgcgagatgctttagaagctttatatgctaaaggagctgtgaataaagcttag
>00703B-3
atgaaattagcgtatcctgttattcttactccatacgaagataatagtgggggttttgttgcagaagtccctgatttgccagggtgtgtaactggcggtagtaatcttgcagaggctctgattatggcagaagatgcagcaagtggatgggttcttacagaactcgaaagtggtaagactgcgccaaaagctagtgatattagtgatattgttgtagaaaatcctaattcaaagttgtctatggttgcgcttgatatggattcctatgctgcaaaatacggttctcaggcagttcgtaaaaatgttactgttccagcttggcttgacacttgggcacaaaaagctggcatcagctacagtggggctttgcgcgatgctttagaggctttatatgctaaaggagctgtgaataaagcttag
>00703Dmash-4
atgaaattagcgtatcctgttattcttactccatacgaagataatagtgggggttttgttgcagaagttcctgatttgccagggtgtgtaactggcggtagtaatcttgcagatgctttgattatggcagaagatgcagcaagcggatgggttctcacagaactagaaagtggcaagactgcgccaaaagctagcgatattagtgatattgttgtagaaaatcctaattcaaagttatcgatggttgcgcttgatatggattcttatgctgcaaaatacggttctcagtcagttcgtaaaaatgttactcttccagcttggcttgacacttgggcgcaaaaagctggcatcagctacagtgggactttgcgcgatgctttagaatctttatatgctaaaggagctgtgaataaagcttag
>0288E-20
atgaaattagcgtatcctgttattcttactccatacgaagataatagcggaggttttgttgcagaagtccctgatttgccagggtgtgtaactggcggtagtaatcttgcagaggctctgattatggcagaagatgcagcaagtggatgggttcttacggaactcgaaagtggtaaaactgcgccaaaagctagcgatattagtgatattgttgtagaaaatcctaattcaaagttgtctatggttgcgcttgatatggattcctatgctgcaaaatacggttctcaggcagttcgtaaaaatgttactgttccagcttggcttgacacttgggcacaaaaagctggcatcagctacagtggagctttgcgagatgctttagaagctttatatgctaaaggagctgtgaataaagcttag
>1500E-5
atgaaattagcgtatcctgttattcttactccatacgaagataatagcggaggttttgttgcagaagtccctgatttgccagggtgtgtaactggaggcagtaaccttgcggatgctttgattatggcagaagatgcagcaagtggatgggttcttacagaactcgaaagtggtaagactgcgccaaaagctagtgatattagtgatattgttatagaaaatcctaattcaaagttgtctatggttgcgcttgatatggattcctatgctgcaaaatacggttctcatgcagttcgtaaaaatgttactgttccagcttggcttgacacttgggcacaaaaagctggcatcagctacagtggtactttgcgcgatgctttagaagctttatatgctaaaggagctgtgaataaagcttag
>284V-1
atgaaattagcgtatcctgttattcttactccatacgaagataatagcggaggttttgttgcagaagtccctgatttgccagggtgtgtaactggcggtagtaatcttgcagaggctctgattatggcagaagatgcagcaagtggatgggttcttacggaactcgaaagtggtaaaactgcgccaaaagctagcgatattagtgatattgttgtagaaaatcctaattcaaagttgtctatggttgcgcttgatatggattcctatgctgcaaaatacggttctcaggcagttcgtaaaaatgttactgttccagcttggcttgacacttgggcacaaaaagctggcatcagctacagtggagctttgcgagatgctttagaagctttatatgctaaaggagctgtgaataaagcttag
>5_1.51-20
Atgaaattagcgtatcctgttattcttactccatacgaagataatagtgggggttttgttgcagaagttcctgatttgccagggtgtgtaactggcggtagtaatcttgcagatgctttgattatggcagaagacgcagcaagcggatgggttcttacagaactagaaagtggcaagactgcgccaaaagctagcgatattaatgatattgttgtagaaaatcctaattcaaagttatctatggttgcgcttgatatggattcttatgctgcaaaatacggttctcagtcagttcgcaaaaatgttactcttccagcttggcttgacacttgggcgcaaaaagctggcatcagctacagtgggactttacgcgatgctttagaatctttatatgctaaaggagctgtgaataaagcttag
>6119V5-1
atgaaactagcgtatcctgttattcttactccatacgaagataatagcggaggttttgttgcagaagttcctgatttgccagggtgtgtaactggcggtagtaatcttgcagatgccttgattatggcagaagatgcagcaagtggatgggttcttacagaactcgaaagtggtaagactgcgccaaaagctagcgatattagtgatattgttgtagaaaatcctaattcaaagttatctatggttgcgcttgatatggattcttatgctgcaaaatatggttctcagtcagttcgtaaaaatgttactgttccagcttggcttgacacttgggcacaaaaagctggcatcagctacagtggtactttgcgagatgctttagaagctttatatgctaaaggagctgtgaataaagcttag
>GV18_4-24
atgaaattagcgtatcctgttattcttactccctacgaagataatagtggaggttttgttgcagaattccctgatttgccagggtgtgtaactggtggtggtaaccttgcagatgctttgattatggcagaagatgcagcaagtggatgggttcttacagaactcgaaagtggtaaaactgcgccaaaagctagcgatattagtgatattgttgtagaaaatcctaattcaaagttatctatggttgcgcttgatatggattcctatgctgcaaaatacggttctcaggcagttcgtaaaaatgttactgttccagcttggcttgacacttgggcgcaaaaagccggcataagctacagtggagctttgcgagatgctttagaagctttatatgctaaaggagctgtgaataaagcttag
>Gv23_12-2
atgaaattagcgtatcctgttattcttactccatacgaagataatagcggaggttttgttgcagaagtccctgatttgccagggtgtgtaactggcggtagtaatcttgcagaggctctgattatggcagaagatgcagcaagtggatgggttcttacggaactcgaaagtggtaaaactgcgccaaaagctagcgatattagtgatattgttgtagaaaatcctaattcaaagttgtctatggttgcgcttgatatggattcctatgctgcaaaatacggttctcaggcagttcgtaaaaatgttactgttccagcttggcttgacacttgggcacaaaaagctggcatcagctacagtggagctttgcgagatgctttagaagctttatatgctaaaggagctgtgaataaagcttag
>JCP7276-18
atgaaattagcgtatcctgttattcttactccatacgaagataatagcggaggttttgttgcagaagtccctgatttgccagggtgtgtaactggcggtagtaatcttgcagaggctctgattatggcagaagatgcagcaagtggatgggttcttacggaactcgaaagtggtaaaactgcgccaaaagctagcgatattagtgatattgttgtagaaaatcctaattcaaagttgtctatggttgcgcttgatatggattcctatgctgcaaaatacggttctcaggcagttcgtaaaaatgttactgttccagcttggcttgacacttgggcacaaaaagctggcatcagctacagtggagctttgcgagatgctttagaagctttatatgctaaaggagctgtgaataaagcttag
>JCP7659-6
atgaaattagcgtatcctgttattcttactccatacgaagataatagtgggggttttgttgcagaagtccctgatttgccagggtgtgtaactggcggtagtaatcttgcagaggctctgattatggcagaagatgcagcaagtggatgggttcttacagaactcgaaagtggtaagactgcgccaaaagctagtgatattagtgatattgttgtagaaaatcctaattcaaagttgtctatggttgcgcttgatatggattcctatgctgcaaaatacggttctcaggcagttcgtaaaaatgttactgttccagcttggcttgacacttgggcacaaaaagctggcatcagctacagtggggctttgcgcgatgctttagaggctttatatgctaaaggagctgtgaataaagcttag
>JCP7672-2
ttgccagggtgtgtaactggcggtagtaatcttgcagaggctctgattatggcagaagatgcagcaagcggatgggttcttacagaactcgaaagtggcaatactgctccagaagctagtgatattagtgatattgttacagaaaatcctaattcaaagttatctatggttgcgcttgatatggattcctatgctgcaaaatacggttctcaggcagttcgtaaaaatgttactgttccagcttggcttgacacttgggcgcaaaaagctggaatcagctacagtggggctttgcgcgatgctttagaggctttatatgataaaggagctgtgaataaagcgtag
>JCP8017A-22
atgaaattagcgtatcctgttattcttactccatacgaagataatagtgggggttttgttgcagaagtccctgatttgccagggtgtgtaactggcggtagtaatcttgcagaggctctgattatggcagaagatgcagcaagtggatgggttcttacagaactcgaaagtggtaagactgcgccaaaagctagtgatattagtgatattgttgtagaaaatcctaattcaaagttgtctatggttgcgcttgatatggattcctatgctgcaaaatacggttctcaggcagttcgtaaaaatgttactgttccagcttggcttgacacttgggcacaaaaagctggcatcagctacagtggggctttgcgcgatgctttagaggctttatatgctaaaggagctgtgaataaagcttag
>JCP8017B-21
atgaaattagcgtatcctgttattcttactccatacgaagataatagtgggggttttgttgcagaagtccctgatttgccagggtgtgtaactggcggtagtaatcttgcagaggctctgattatggcagaagatgcagcaagtggatgggttcttacagaactcgaaagtggtaagactgcgccaaaagctagtgatattagtgatattgttgtagaaaatcctaattcaaagttgtctatggttgcgcttgatatggattcctatgctgcaaaatacggttctcaggcagttcgtaaaaatgttactgttccagcttggcttgacacttgggcacaaaaagctggcatcagctacagtggggctttgcgcgatgctttagaggctttatatgctaaaggagctgtgaataaagcttag
>JCP8066-2
atgaaattagcgtatcctgttattcttactccatacgaagataatagcggaggttttgttgcagaagtccctgatttgccagggtgtgtaactggcggtagtaatcttgcagaggctctgattatggcagaagatgcagcaagtggatgggttcttacagaactcgaaagtggtaagactgcgccaaaagctagtgatattagtgatattgttgtagaaaatcctaattcaaagttgtctatggttgcgcttgatatggattcctatgctgcaaaatacggttctcaggcagttcgtaaaaatgttactgttccagcttggcttgacacttgggcacaaaaagctggaatcagctacagtggcactttgcgcgatgctttagaagtcttatatgctaaaggagcttattatcgtgttcgtcgttaa
>JCP8070-2
atgaaattagcgtatcctgttattcttactccatacgaagataatagcggaggttttgttgcagaagtccctgatttgccagggtgtgtaactggcggtagtaatcttgcagaggctctgattatggcagaagatgcagcaagtggatgggttcttacggaactcgaaagtggtaaaactgcgccaaaagctagcgatattagtgatattgttgtagaaaatcctaattcaaagttgtctatggttgcgcttgatatggattcctatgctgcaaaatacggttctcaggcagttcgtaaaaatgttactgttccagcttggcttgacacttgggcacaaaaagctggaatcagctacagtggcactttgcgcgatgctttagaagtcttatatgctaaaggagcttattatcgtgttcgtcgttaa
>JCP8151A-10
atgaaattagcgtatcctgttattcttactccatacgaagataatagcggaggttttgttgcagaagtccctgatttgccagggtgtgtaactggcggtagtaatcttgcagaggctctgattatggcagaagatgcagcaagtggatgggttcttacagaactcgaaagtggtaagactgcgccaaaagctagtgatattagtgatattgttgtagaaaatcctaattcaaagttgtctatggttgcgcttgatatggattcctatgctgcaaaatacggttctcaggcagttcgtaaaaatgttactgttccagcttggcttgacacttgggcacaaaaagctggaatcagctacagtggcactttgcgcgatgctttagaagtcttatatgctaaaggagcttattatcgtgttcgtcgttaa
>JCP8151B-10
atgaaattagcgtatcctgttattcttactccatacgaagataatagcggaggttttgttgcagaagtccctgatttgccagggtgtgtaactggcggtagtaatcttgcagaggctctgattatggcagaagatgcagcaagtggatgggttcttacagaactcgaaagtggtaagactgcgccaaaagctagtgatattagtgatattgttgtagaaaatcctaattcaaagttgtctatggttgcgcttgatatggattcctatgctgcaaaatacggttctcaggcagttcgtaaaaatgttactgttccagcttggcttgacacttgggcacaaaaagctggcatcagctacagtggagctttgcgagatgctttagaagctttatatgctaaaggagcttattatcgtgttcgtcgttaa
>JCP8522-1
atgaaattagcgtatcctgttattcttactccatacgaagataatagcggaggttttgttgcagaagtccctgatttgccagggtgtgtaactggcggtagtaatcttgcagaggctctgattatggcagaagatgcagcaagtggatgggttcttacagaactcgaaagtggtaagactgcgccaaaagctagtgatattagtgatattgttgtagaaaatcctaattcaaagttgtctatggttgcgcttgatatggattcctatgctgcaaaatacggttctcaggcagttcgtaaaaatgttactgttccagcttggcttgacacttgggcacaaaaagctggaatcagctacagtggcactttgcgcgatgctttagaagtcttatatgctaaaggagcttattatcgtgttcgtcgttaa
